# Supplementary material for: Claroideglomus etunicatum enhances Pteris vittata L. arsenic resistance and accumulation by mediating the rapid reduction and transport of arsenic in roots
Source: Front Plant Sci. 2024 Nov 13;15:1464547. doi: 10.3389/fpls.2024.1464547 (PMC11598345; doi:10.3389/fpls.2024.1464547)
Supplement: Supplementary file 2 [file DataSheet1.csv]

Gene_id	NR description	FC(CE/CK)	Log2FC(CE/CK)	Pvalue	Padjust	Significant	Regulate	CK1	CK2	CK3	CE1	CE2	CE4	CK	CE	GO_id	GO_term	KO_id	KO_name	Pathway_id	Pathway_definition	EggNOG_id	EggNOG_Functional Categories	Swiss-Prot_hit-name	Swiss-Prot_description	Pfam_id	Domain	Domain description
TRINITY_DN100071_c0_g1		33.076	5.04773103326	0.0358267799855	0.862180128817	yes	up	0	0	0.19	0	6.09	0.16	0.0633333333333	2.08333333333	------	------	------	------	------	------	------	------	------	------	------	------	------
TRINITY_DN100082_c0_g1	unnamed protein product [Microthlaspi erraticum])	0.009	-6.84544368264	0.0381350556909	0.864336212138	yes	down	0	0	5.9	0	0	0	1.96666666667	0	GO:0005509	MF:calcium ion binding;	K23405	DCDC2	------	------	ENOG41121MV	S:Function unknown)	sp|Q26678|FCA3_TRYBB;	Flagellar calcium-binding protein TB-44A OS=Trypanosoma brucei brucei OX=5702 PE=1 SV=1;	PF13499;PF00036;PF13405;PF13833;PF13202;PF10591	EF-hand_7;EF-hand_1;EF-hand_6;EF-hand_8;EF-hand_5;SPARC_Ca_bdg	EF-hand domain pair;EF hand;EF-hand domain;EF-hand domain pair;EF hand;Secreted protein acidic and rich in cysteine Ca binding region
TRINITY_DN100089_c0_g1		36.821	5.20243846558	0.0325887448293	0.862180128817	yes	up	0	0	0	1.59	0	2.16	0	1.25	------	------	------	------	------	------	ENOG4111GF2	T:Signal transduction mechanisms)	------	------	------	------	------
TRINITY_DN100111_c0_g1	eukaryotic peptide chain release factor subunit 1-like [Quercus suber])	49.889	5.64064746571	0.0296491490403	0.862180128817	yes	up	0	0	0	0	3.7	0.27	0	1.32333333333	GO:0002184;GO:0016021;GO:0005829;GO:0018444;GO:0016149;GO:0003747;GO:1990825	BP:cytoplasmic translational termination;CC:integral component of membrane;CC:cytosol;CC:translation release factor complex;MF:translation release factor activity, codon specific;MF:translation release factor activity;MF:sequence-specific mRNA binding;	K03265	ETF1, ERF1	map03015	mRNA surveillance pathway)	COG1503	J:Translation, ribosomal structure and biogenesis)	sp|Q9BMX0|ERF1_DICDI;	Eukaryotic peptide chain release factor subunit 1 OS=Dictyostelium discoideum OX=44689 GN=erf1 PE=2 SV=2;	PF03465;PF03464	eRF1_3;eRF1_2	eRF1 domain 3;eRF1 domain 2
TRINITY_DN100117_c0_g1	thioredoxin-like [Quercus suber])	76.915	6.26519294398	0.000248604714542	0.0517478193021	yes	up	0	0	0	2.48	1.45	0.38	0	1.43666666667	GO:0045454;GO:0006662;GO:0005623;GO:0015035	BP:cell redox homeostasis;BP:glycerol ether metabolic process;CC:cell;MF:protein disulfide oxidoreductase activity;	K03671	trxA	------	------	COG0526	O:Posttranslational modification, protein turnover, chaperones)	sp|Q1RQJ0|THX29_ASPFM;	Thioredoxin Asp f 29 OS=Neosartorya fumigata OX=746128 GN=CDV57_00134 PE=1 SV=1;	PF00085;PF13098;PF04756;PF14595	Thioredoxin;Thioredoxin_2;OST3_OST6;Thioredoxin_9	Thioredoxin;Thioredoxin-like domain;OST3 / OST6 family, transporter family;Thioredoxin
TRINITY_DN100148_c0_g1		177.262	7.4697397262	2.23216921903E-5	0.00859353487351	yes	up	0	0	0	10.7	1.01	2.11	0	4.60666666667	------	------	------	------	------	------	------	------	------	------	------	------	------
TRINITY_DN100159_c0_g1		124.871	6.96429486482	5.78201554239E-6	0.00304723446298	yes	up	0	0	0	0.91	3.01	3.35	0	2.42333333333	------	------	------	------	------	------	------	------	------	------	------	------	------
TRINITY_DN100187_c0_g1		67.517	6.07718374693	0.0148193301261	0.652546619855	yes	up	0	0	0	0	4.1	0.45	0	1.51666666667	------	------	------	------	------	------	------	------	------	------	PF12131	DUF3586	Protein of unknown function (DUF3586)
TRINITY_DN100248_c0_g1		0.016	-5.96343856219	0.017847422467	0.706384610051	yes	down	2.73	0.29	0	0	0	0	1.00666666667	0	------	------	------	------	------	------	------	------	------	------	------	------	------
TRINITY_DN100252_c0_g1	hypothetical protein BVRB_017680 [Beta vulgaris subsp. vulgaris])	122.644	6.93832915403	2.57449264913E-6	0.00172532326509	yes	up	0	0	0	3.32	1.7	4.43	0	3.15	------	------	------	------	------	------	------	------	------	------	------	------	------
TRINITY_DN100260_c0_g1		22.040	4.46204811893	0.0161006045012	1	yes	up	0	0	0	0.7	0.57	1.37	0	0.88	------	------	------	------	------	------	------	------	------	------	------	------	------
TRINITY_DN100328_c0_g1		32.318	5.01427345199	0.00790765540713	1	yes	up	0	0	0	1.89	4.98	0.78	0	2.55	------	------	------	------	------	------	------	------	------	------	------	------	------
TRINITY_DN100374_c0_g1		19.738	4.30291196361	0.0338471821545	1	yes	up	0	0	0	0.26	1.45	0.85	0	0.853333333333	------	------	------	------	------	------	------	------	------	------	------	------	------
TRINITY_DN100375_c0_g1		113.367	6.82486047738	0.000188579239557	0.0430111212643	yes	up	0	0	0	2.57	0.15	0.92	0	1.21333333333	------	------	------	------	------	------	ENOG410YMME	S:Function unknown)	------	------	PF16541	AltA1	Alternaria alternata allergen 1
TRINITY_DN100515_c0_g1		0.008	-7.02281257407	0.0325431511866	0.862180128817	yes	down	0	32.53	0	0	0	0	10.8433333333	0	------	------	------	------	------	------	------	------	------	------	------	------	------
TRINITY_DN100627_c0_g1	hypothetical protein MIMGU_mgv1a017254mg [Erythranthe guttata])	15.885	3.98960752284	0.0235009968447	0.790446862304	yes	up	0	0	0.39	0.41	2.97	3.02	0.13	2.13333333333	GO:0016117;GO:0016021;GO:0016166;GO:0016757	BP:carotenoid biosynthetic process;CC:integral component of membrane;MF:phytoene dehydrogenase activity;MF:transferase activity, transferring glycosyl groups;	K14165	K14165	------	------	ENOG410XWEY;ENOG410YZ0V	S:Function unknown);	------	------	PF15159	PIG-Y	Phosphatidylinositol N-acetylglucosaminyltransferase subunit Y
TRINITY_DN100697_c0_g1		256.703	8.00395830877	1.99464106851E-5	0.00802037786088	yes	up	0	0	0	9.93	0.32	15.93	0	8.72666666667	------	------	------	------	------	------	ENOG410YWA5	S:Function unknown)	sp|P22151|GRG1_NEUCR;	Glucose-repressible gene protein OS=Neurospora crassa;	PF11034	Grg1	Glucose-repressible protein Grg1
TRINITY_DN100727_c0_g1		9.924	3.31092151446	0.0478706501097	0.888397435864	yes	up	0	1.5	0	9.43	3.23	0.82	0.5	4.49333333333	------	------	------	------	------	------	------	------	------	------	------	------	------
TRINITY_DN100774_c0_g1	hypothetical protein AALP_AA5G237800 [Arabis alpina])	11.731	3.55226043363	0.0321768790216	1	yes	up	0	0	0.31	1.6	1.04	1.06	0.103333333333	1.23333333333	------	------	------	------	------	------	COG0589	S:Function unknown)	sp|Q57951|Y531_METJA;	Universal stress protein MJ0531 OS=Methanocaldococcus jannaschii;	PF00582	Usp	Universal stress protein family
TRINITY_DN10097_c0_g1	hypothetical protein AMTR_s00038p00099650 [Amborella trichopoda])	2.235	1.16033262099	0.00152280430421	0.184016812764	yes	up	9.52	3.66	12.34	25.47	14.59	32.54	8.50666666667	24.2	GO:0016021	CC:integral component of membrane;	------	------	------	------	ENOG410YJZ8	S:Function unknown)	------	------	------	------	------
TRINITY_DN101071_c0_g1	uncharacterized protein C216.04c-like [Quercus suber])	30.458	4.92874863741	0.0454295314752	1	yes	up	0	0	0	0	2.07	0.99	0	1.02	GO:0006979;GO:0030091;GO:0033743;GO:0046872	BP:response to oxidative stress;BP:protein repair;MF:peptide-methionin;MF:metal ion binding;	K07305	msrB	------	------	COG0229	O:Posttranslational modification, protein turnover, chaperones)	sp|Q9Y7K1|YGL4_SCHPO;	Uncharacterized protein C216.04c OS=Schizosaccharomyces pombe;	PF01641	SelR	SelR domain
TRINITY_DN101077_c0_g1	60S ribosomal protein L30-like [Quercus suber])	0.026	-5.25599614459	0.0427559457049	0.87798427972	yes	down	4.74	0.56	0	0	0	0	1.76666666667	0	GO:0005840;GO:0022625;GO:0003735;GO:0003723	CC:ribosome;CC:cytosolic large ribosomal subunit;MF:structural constituent of ribosome;MF:RNA binding;	K02908	RP-L30e, RPL30	map03010	Ribosome)	COG1911	S:Function unknown)	sp|Q7S7F1|RL30_NEUCR;	60S ribosomal protein L30 OS=Neurospora crassa;	PF01248	Ribosomal_L7Ae	Ribosomal protein L7Ae/L30e/S12e/Gadd45 family
TRINITY_DN101081_c0_g1	hypothetical protein FH972_021217 [Carpinus fangiana])	42.925	5.4237434871	0.00514408842259	0.378882702637	yes	up	0	0	0	1.85	0.14	1.69	0	1.22666666667	GO:0006412;GO:0005840;GO:0003735;GO:0003723	BP:translation;CC:ribosome;MF:structural constituent of ribosome;MF:RNA binding;	K02875	RP-L14e, RPL14	map03010	Ribosome)	COG2163	S:Function unknown)	sp|P38754|RL14B_YEAST;	60S ribosomal protein L14-B OS=Saccharomyces cerevisiae;	PF01929	Ribosomal_L14e	Ribosomal protein L14
TRINITY_DN101102_c0_g1		0.010	-6.58266630943	0.0458547400527	0.882670318195	yes	down	17.27	0	0	0	0	0	5.75666666667	0	------	------	------	------	------	------	------	------	------	------	------	------	------
TRINITY_DN101109_c0_g1		0.087	-3.51977700657	0.0374501488214	1	yes	down	1.34	0.8	0.78	0.27	0	0	0.973333333333	0.09	------	------	------	------	------	------	------	------	------	------	------	------	------
TRINITY_DN101191_c0_g1	proteasome activator complex subunit 3-like [Rhodamnia argentea])	0.044	-4.50283406861	0.0106131552502	0.545562411406	yes	down	3.63	0.39	0.1	0.1	0	0.09	1.37333333333	0.0633333333333	------	------	K06698	PSME3	map03050	Proteasome)	ENOG410XQVX	O:Posttranslational modification, protein turnover, chaperones)	sp|P61289|PSME3_HUMAN;	Proteasome activator complex subunit 3 OS=Homo sapiens OX=9606 GN=PSME3 PE=1 SV=1;	PF02252	PA28_beta	Proteasome activator pa28 beta subunit
TRINITY_DN101201_c0_g1		9.333	3.22235742322	0.0302450077428	0.862180128817	yes	up	0	0	0.99	1.36	5.47	2.42	0.33	3.08333333333	------	------	------	------	------	------	ENOG4111QX2	S:Function unknown)	------	------	------	------	------
TRINITY_DN101241_c0_g1	probable methyltransferase tdiE [Quercus suber])	16.655	4.05791874399	0.00645959569416	0.426058606399	yes	up	0	0	0.17	0.53	1.63	0.6	0.0566666666667	0.92	------	------	------	------	------	------	------	------	sp|A0A3B1EFP8|STR3_STRTC;	Methyltransferase str3 OS=Strobilurus tenacellus OX=41251 GN=str3 PE=1 SV=1;	PF13649;PF08241;PF13489;PF13847;PF08242;PF07021;PF01209	Methyltransf_25;Methyltransf_11;Methyltransf_23;Methyltransf_31;Methyltransf_12;MetW;Ubie_methyltran	Methyltransferase domain;Methyltransferase domain;Methyltransferase domain;Methyltransferase domain;Methyltransferase domain;Methionine biosynthesis protein MetW;ubiE/COQ5 methyltransferase family
TRINITY_DN101246_c0_g1	hypothetical protein AALP_AAs67754U000100, partial [Arabis alpina])	0.008	-7.0441887213	0.0319541600898	0.862180128817	yes	down	0	6.49	0	0	0	0	2.16333333333	0	GO:0006334;GO:0042025;GO:0000786;GO:0005634;GO:0003677	BP:nucleosome assembly;CC:host cell nucleus;CC:nucleosome;CC:nucleus;MF:DNA binding;	K11275	H1_5	------	------	ENOG4112541	S:Function unknown)	sp|Q9UV33|H1_ASCIM;	Histone H1 OS=Ascobolus immersus OX=5191 PE=3 SV=1;	PF00538	Linker_histone	linker histone H1 and H5 family
TRINITY_DN101261_c0_g1	uncharacterized protein LOC112011403 [Quercus suber])	0.008	-7.03818487309	0.0324251867778	0.862180128817	yes	down	0	0	4.09	0	0	0	1.36333333333	0	GO:0016491	MF:oxidoreductase activity;	------	------	------	------	------	------	sp|O34812|YFMJ_BACSU;	Putative NADP-dependent oxidoreductase YfmJ OS=Bacillus subtilis;	PF16884;PF00107;PF13602	ADH_N_2;ADH_zinc_N;ADH_zinc_N_2	N-terminal domain of oxidoreductase;Zinc-binding dehydrogenase;Zinc-binding dehydrogenase
TRINITY_DN101287_c0_g1	eukaryotic translation initiation factor 2 subunit beta-like [Quercus suber])	70.028	6.12986892158	0.00051962483709	0.089830557426	yes	up	0	0	0	2.73	0.53	0.55	0	1.27	GO:0001732;GO:0001731;GO:0005850;GO:0046872;GO:0031369;GO:0003729;GO:0003743	BP:formation of cytoplasmic translation initiation complex;BP:formation of translation preinitiation complex;CC:eukaryotic translation initiation factor 2 complex;MF:metal ion binding;MF:translation initiation factor binding;MF:mRNA binding;MF:translation initiation factor activity;	K03238	EIF2S2	map03013	RNA transport)	COG1601	S:Function unknown)	sp|P55871|IF2B_MALDO;	Eukaryotic translation initiation factor 2 subunit beta OS=Malus domestica OX=3750 PE=2 SV=2;	PF01873	eIF-5_eIF-2B	Domain found in IF2B/IF5
TRINITY_DN101288_c0_g1	catechol 1,2-dioxygenase-like [Quercus suber])	168.805	7.39921346136	1.38563798684E-5	0.00632072158315	yes	up	0	0	0	3.21	0.32	1.24	0	1.59	GO:0009712;GO:0018576;GO:0008199	BP:catechol-containing compound metabolic process;MF:catechol 1,2-dioxygenase activity;MF:ferric iron binding;	K03381	catA	------	------	COG3485	S:Function unknown)	sp|P86029|HQD2_CANAL;	Catechol 1,2-dioxygenase OS=Candida albicans;	PF00775;PF04444	Dioxygenase_C;Dioxygenase_N	Dioxygenase;Catechol dioxygenase N terminus
TRINITY_DN101289_c0_g1	Elicitor-responsive protein 3 [Hibiscus syriacus])	0.010	-6.71157013514	0.0421470214827	0.877890382524	yes	down	0	5.45	0	0	0	0	1.81666666667	0	------	------	------	------	------	------	ENOG4112817;COG5038	S:Function unknown);	------	------	PF00168	C2	C2 domain
TRINITY_DN101295_c0_g1		27.891	4.80172379494	0.0160133886245	1	yes	up	0	0	0	0.72	0.59	3.89	0	1.73333333333	------	------	------	------	------	------	ENOG410YS6Z	B:Chromatin structure and dynamics)	------	------	------	------	------
TRINITY_DN101302_c0_g1		0.009	-6.8146781985	0.0387542264678	0.868921852487	yes	down	0	7.2	0	0	0	0	2.4	0	------	------	------	------	------	------	------	------	------	------	PF07714	PK_Tyr_Ser-Thr	Protein tyrosine and serine/threonine kinase
TRINITY_DN101303_c0_g1	mitochondrial intermembrane space cysteine motif-containing protein MIX17-like [Quercus suber])	41.907	5.38913352507	0.00173620304493	0.199674385356	yes	up	0	0	0	2.53	1.19	0.7	0	1.47333333333	------	------	------	------	------	------	ENOG4111ZX6;ENOG41126E7	S:Function unknown);	sp|Q03667|MIX17_YEAST;	Mitochondrial intermembrane space cysteine motif-containing protein MIX17 OS=Saccharomyces cerevisiae;	PF09849;PF06747	DUF2076;CHCH	Uncharacterized protein conserved in bacteria (DUF2076);CHCH domain
TRINITY_DN101320_c0_g1		40.265	5.33144224545	0.0494779131434	0.889016393699	yes	up	0	0	0	0	3.85	0.17	0	1.34	------	------	------	------	------	------	------	------	------	------	------	------	------
TRINITY_DN101321_c0_g1		0.010	-6.65711419025	0.0440423556855	0.87798427972	yes	down	0	40.89	0	0	0	0	13.63	0	------	------	------	------	------	------	------	------	------	------	------	------	------
TRINITY_DN101323_c0_g1		12.409	3.63332116179	0.0296831394564	1	yes	up	0	0	0.19	0.78	1.1	0.49	0.0633333333333	0.79	------	------	------	------	------	------	------	------	------	------	PF07534	TLD	TLD
TRINITY_DN101334_c0_g1		9.536	3.2533438019	0.037011929136	0.862180128817	yes	up	0	0	0.5	0.34	2.2	2.32	0.166666666667	1.62	------	------	------	------	------	------	------	------	------	------	PF00339	Arrestin_N	Arrestin (or S-antigen), N-terminal domain
TRINITY_DN10137_c6_g1		3.129	1.64551255016	0.0344147207156	0.862180128817	yes	up	0.44	0.19	0.39	0.66	0.91	1.69	0.34	1.08666666667	------	------	------	------	------	------	------	------	------	------	------	------	------
TRINITY_DN101384_c0_g1		39.938	5.31968238715	0.043662561126	0.87798427972	yes	up	0	0	0	3.84	0	0.36	0	1.4	------	------	------	------	------	------	------	------	------	------	------	------	------
TRINITY_DN101391_c0_g1		12.634	3.65928881202	0.0419371847822	1	yes	up	0	0	0.56	0.58	4.26	2.38	0.186666666667	2.40666666667	------	------	------	------	------	------	------	------	------	------	------	------	------
TRINITY_DN101426_c0_g1	hypothetical protein FH972_025874 [Carpinus fangiana])	0.001	-9.40452665357	0.0160936630584	0.675672485645	yes	down	11.95	0.62	0	0	0	0	4.19	0	GO:0008033;GO:0005634;GO:0016021;GO:0005355;GO:0016857;GO:0005354;GO:0016829;GO:0004526;GO:0022857;GO:0003676;GO:0015150	BP:tRNA processing;CC:nucleus;CC:integral component of membrane;MF:glucose transmembrane transporter activity;MF:racemase and epimerase activity, acting on carbohydrates and derivatives;MF:galactose transmembrane transporter activity;MF:lyase activity;MF:ribonuclease P activity;MF:transmembrane transporter activity;MF:nucleic acid binding;MF:fucose transmembrane transporter activity;	K02429	fucP	------	------	COG0738	S:Function unknown)	sp|P11551|FUCP_ECOLI;	L-fucose-proton symporter OS=Escherichia coli;	PF07690;PF00083	MFS_1;Sugar_tr	Major Facilitator Superfamily;Sugar (and other) transporter
TRINITY_DN101471_c0_g1	RecName: Full=Puroindoline-A;Flags: Precursor [Triticum aestivum])	3.561	1.83223780255	0.0468960519859	0.88411569385	yes	up	0.81	2.47	1.69	7.37	8.43	1.3	1.65666666667	5.7	GO:0042742;GO:0005615;GO:0016020;GO:0090729	BP:defense response to bacterium;CC:extracellular space;CC:membrane;MF:toxin activity;	------	------	------	------	ENOG41107V3	S:Function unknown)	sp|P33432|PUIA_WHEAT;	Puroindoline-A OS=Triticum aestivum OX=4565 GN=PINA PE=1 SV=2;	PF00234;PF13016	Tryp_alpha_amyl;Gliadin	Protease inhibitor/seed storage/LTP family;Cys-rich Gliadin N-terminal
TRINITY_DN101473_c0_g1	SRP-independent targeting protein 3-like [Quercus suber])	171.747	7.42413783693	2.6650790443E-6	0.00174299380436	yes	up	0	0	0	6.04	1.19	2.59	0	3.27333333333	------	------	------	------	------	------	COG5065	P:Inorganic ion transport and metabolism)	sp|P38264|PHO88_YEAST;	SRP-independent targeting protein 3 OS=Saccharomyces cerevisiae;	PF10032	Pho88	Phosphate transport (Pho88)
TRINITY_DN101483_c0_g1		74.209	6.21351459721	0.00823549890447	0.484867231053	yes	up	0	0	0	2.19	3.17	0	0	1.78666666667	------	------	------	------	------	------	ENOG410ZCG1;ENOG4111BTU	S:Function unknown);	------	------	------	------	------
TRINITY_DN101505_c0_g1	protein NAR1 isoform X2 [Brachypodium distachyon])	6.436	2.6861888276	0.0226166168023	0.78071109514	yes	up	0	0.24	0.24	0.33	1.34	1.41	0.16	1.02666666667	GO:0070482;GO:0005829;GO:0005634	BP:response to oxygen levels;CC:cytosol;CC:nucleus;	------	------	------	------	COG4624	S:Function unknown)	sp|A2RRV9|NARFL_DANRE;	Cytosolic Fe-S cluster assembly factor narfl OS=Danio rerio OX=7955 GN=narfl PE=2 SV=1;	PF02906;PF02256	Fe_hyd_lg_C;Fe_hyd_SSU	Iron only hydrogenase large subunit, C-terminal domain;Iron hydrogenase small subunit
TRINITY_DN101523_c0_g1	60S ribosomal protein L43-like [Quercus suber])	0.024	-5.37152445556	0.0467087670044	0.88411569385	yes	down	6.84	0.35	0	0	0	0	2.39666666667	0	GO:0006412;GO:0005840;GO:0003735	BP:translation;CC:ribosome;MF:structural constituent of ribosome;	K02921	RP-L37Ae, RPL37A	map03010	Ribosome)	COG1997;COG1997	C:Energy production and conversion);I:Lipid transport and metabolism)	sp|P0CX25|RL43A_YEAST;	60S ribosomal protein L43-A OS=Saccharomyces cerevisiae;	PF01780	Ribosomal_L37ae	Ribosomal L37ae protein family
TRINITY_DN101524_c0_g1		35.853	5.16402550608	0.0103593089819	0.541765339792	yes	up	0	0	0	0.26	3.62	0.88	0	1.58666666667	------	------	------	------	------	------	------	------	------	------	------	------	------
TRINITY_DN101536_c0_g1	predicted protein [Hordeum vulgare subsp. vulgare])	38.362	5.26160932823	0.00340951451572	0.298513994285	yes	up	0	0	0.12	3.48	0.9	0.21	0.04	1.53	GO:0019853;GO:0019310;GO:0005737;GO:0050113;GO:0005506	BP:L-ascorbic acid biosynthetic process;BP:inositol catabolic process;CC:cytoplasm;MF:inositol oxygenase activity;MF:iron ion binding;	K00469	MIOX	map00053;map00562	Ascorbate and aldarate metabolism);Inositol phosphate metabolism)	ENOG410XQ4J	S:Function unknown)	sp|Q5Z8T3|MIOX_ORYSJ;	Probable inositol oxygenase OS=Oryza sativa subsp. japonica OX=39947 GN=Os06g0561000 PE=2 SV=1;	PF05153	MIOX	Myo-inositol oxygenase
TRINITY_DN101576_c0_g1	hypothetical protein FH972_025969 [Carpinus fangiana])	91.200	6.51096454212	8.61407177447E-5	0.0245458150446	yes	up	0	0	0	2.02	0.35	1.71	0	1.36	GO:0006636;GO:0006629;GO:0016021;GO:0004768;GO:0020037;GO:0046872;GO:0016717	BP:unsaturated fatty acid biosynthetic process;BP:lipid metabolic process;CC:integral component of membrane;MF:stearoyl-CoA 9-desaturase activity;MF:heme binding;MF:metal ion binding;MF:oxidoreductase activity, acting on paired donors, with oxidation of a pair of donors resulting in the reduction of molecular oxygen to two molecules of water;	K00507	SCD, desC	map01040	Biosynthesis of unsaturated fatty acids)	COG5274;COG5274	C:Energy production and conversion);I:Lipid transport and metabolism)	sp|Q12618|ACO1_AJECA;	Acyl-CoA desaturase OS=Ajellomyces capsulatus OX=5037 GN=OLE1 PE=1 SV=1;	PF00173	Cyt-b5	Cytochrome b5-like Heme/Steroid binding domain
TRINITY_DN101582_c0_g1	pre-mRNA-splicing factor srp1-like [Quercus suber])	112.151	6.80929488345	3.50283901996E-5	0.0122673942271	yes	up	0	0	0	2.07	0.34	1.03	0	1.14666666667	GO:0006355;GO:0005730;GO:0008134;GO:0008270;GO:0003677;GO:0003723	BP:regulation of transcription, DNA-templated;CC:nucleolus;MF:transcription factor binding;MF:zinc ion binding;MF:DNA binding;MF:RNA binding;	------	------	------	------	ENOG4111J0A;ENOG4111J0A	C:Energy production and conversion);I:Lipid transport and metabolism)	sp|Q10193|SRP1_SCHPO;	Pre-mRNA-splicing factor srp1 OS=Schizosaccharomyces pombe;	PF00076;PF14605	RRM_1;Nup35_RRM_2	RNA recognition motif. (a.k.a. RRM, RBD, or RNP domain);Nup53/35/40-type RNA recognition motif
TRINITY_DN1015_c0_g1		0.205	-2.28544436864	0.0288993848076	0.859586468772	yes	down	1.22	2.21	0.52	0.13	0.21	0.45	1.31666666667	0.263333333333	------	------	------	------	------	------	------	------	------	------	------	------	------
TRINITY_DN101614_c0_g1		11.297	3.49782194288	0.0437864234242	0.87798427972	yes	up	0	0	0.4	0.14	3.08	1.27	0.133333333333	1.49666666667	------	------	------	------	------	------	------	------	------	------	------	------	------
TRINITY_DN101657_c0_g1	hypothetical protein FH972_026192 [Carpinus fangiana])	41.572	5.37752419141	0.00486807824704	0.367019293728	yes	up	0	0	0	5.27	0.57	1.45	0	2.43	GO:0006886;GO:0005741	BP:intracellular protein transport;CC:mitochondrial outer membrane;	K17769	TOM22	------	------	ENOG41122K3	J:Translation, ribosomal structure and biogenesis)	sp|Q07335|TOM22_NEUCR;	Mitochondrial import receptor subunit tom22 OS=Neurospora crassa;	PF04281	Tom22	Mitochondrial import receptor subunit Tom22
TRINITY_DN101683_c0_g1	60S ribosomal protein L44 [Quercus suber])	27.345	4.7732215206	0.00928003695246	1	yes	up	0	0	0	2.1	0.85	0.65	0	1.2	GO:0006646;GO:0016540;GO:0006412;GO:0005840;GO:0022625;GO:0016020;GO:0003735;GO:0004609;GO:0005509	BP:phosphatidylethanolamine biosynthetic process;BP:protein autoprocessing;BP:translation;CC:ribosome;CC:cytosolic large ribosomal subunit;CC:membrane;MF:structural constituent of ribosome;MF:phosphatidylserine decarboxylase activity;MF:calcium ion binding;	K02929	RP-L44e, RPL44	map03010	Ribosome)	COG1631	S:Function unknown)	sp|Q4PNY0|RL44_PICKU;	60S ribosomal protein L44 OS=Pichia kudriavzevii OX=4909 GN=RPL44 PE=3 SV=3;	PF00935	Ribosomal_L44	Ribosomal protein L44
TRINITY_DN101684_c0_g1		78.839	6.30082909369	0.0152642695342	0.657677550376	yes	up	0	0	0	0	4.97	0.22	0	1.73	------	------	------	------	------	------	------	------	------	------	------	------	------
TRINITY_DN101687_c0_g1		9.653	3.27093057789	0.00345050597395	0.299386088834	yes	up	0	0.1	0.3	1.14	0.99	1.65	0.133333333333	1.26	------	------	------	------	------	------	------	------	------	------	------	------	------
TRINITY_DN101693_c0_g1	hypothetical protein FH972_023182 [Carpinus fangiana])	343.550	8.4243763968	2.73144086579E-9	7.80372655357E-6	yes	up	0	0	0	4.01	1.58	5.27	0	3.62	GO:0006631;GO:0005777;GO:0003857;GO:0070403	BP:fatty acid metabolic process;CC:peroxisome;MF:3-hydroxyacyl-CoA dehydrogenase activity;MF:NAD+ binding;	------	------	------	------	COG1250	S:Function unknown)	sp|N4WEA4|LAM1_COCH4;	3-hydroxyacyl-CoA dehydrogenase-like protein LAM1 OS=Cochliobolus heterostrophus;	PF02737;PF00725	3HCDH_N;3HCDH	3-hydroxyacyl-CoA dehydrogenase, NAD binding domain;3-hydroxyacyl-CoA dehydrogenase, C-terminal domain
TRINITY_DN10169_c0_g1		0.009	-6.73804609773	0.0412562116394	0.877774797508	yes	down	0	11.07	0	0	0	0	3.69	0	------	------	------	------	------	------	------	------	------	------	------	------	------
TRINITY_DN101700_c0_g1		54.651	5.77218695164	0.0203924612318	0.7473140837	yes	up	0	0	0	0	5.14	0.71	0	1.95	------	------	------	------	------	------	ENOG41127WK	O:Posttranslational modification, protein turnover, chaperones)	sp|Q568W0|SELW_DANRE;	Selenoprotein W OS=Danio rerio OX=7955 GN=selenow PE=3 SV=3;	------	------	------
TRINITY_DN101710_c0_g1	hypothetical protein CDL12_30320 [Handroanthus impetiginosus])	94.460	6.56162561458	9.22668708777E-5	0.025553686489	yes	up	0	0	0	3.51	0.56	1.48	0	1.85	GO:0015986;GO:0045263;GO:0016021;GO:0031966;GO:0008289;GO:0015078;GO:0005524	BP:ATP synthesis coupled proton transport;CC:proton-transporting ATP synthase complex, coupling factor;CC:integral component of membrane;CC:mitochondrial membrane;MF:lipid binding;MF:hydrogen ion transmembrane transporter activity;MF:ATP binding;	K02128	ATPeF0C, ATP5G, ATP9	map00190	Oxidative phosphorylation)	COG0636	C:Energy production and conversion)	sp|Q3T4E5|ATP9_RHIOR;	ATP synthase subunit 9, mitochondrial OS=Rhizopus oryzae OX=64495 GN=atp9 PE=3 SV=1;	PF00137	ATP-synt_C	ATP synthase subunit C
TRINITY_DN101716_c0_g1		25.990	4.69987008349	0.0184784240292	1	yes	up	0	0	0	5.31	0.88	7.8	0	4.66333333333	------	------	------	------	------	------	------	------	------	------	------	------	------
TRINITY_DN101724_c0_g1		238.174	7.89586930913	2.88590550115E-8	4.89548775996E-5	yes	up	0	0	0	1.57	1.53	3.8	0	2.3	------	------	K22062	PRO1	------	------	------	------	sp|P0DL13|PRO1_ARMGA;	Delt;	PF19086;PF03936	Terpene_syn_C_2;Terpene_synth_C	Terpene synthase family 2, C-terminal metal binding;Terpene synthase family, metal binding domain
TRINITY_DN101745_c0_g1	peroxiredoxin PRX1, mitochondrial-like [Quercus suber])	0.011	-6.51124047594	0.0495157402139	0.889016393699	yes	down	0	5.44	0	0	0	0	1.81333333333	0	GO:0045454;GO:0005623;GO:0051920	BP:cell redox homeostasis;CC:cell;MF:peroxiredoxin activity;	K02726	PSMA2	map03050	Proteasome)	COG0450	O:Posttranslational modification, protein turnover, chaperones)	sp|P34227|PRX1_YEAST;	Peroxiredoxin PRX1, mitochondrial OS=Saccharomyces cerevisiae;	PF00578;PF08534;PF10417	AhpC-TSA;Redoxin;1-cysPrx_C	AhpC/TSA family;Redoxin;C-terminal domain of 1-Cys peroxiredoxin
TRINITY_DN10174_c0_g1		0.010	-6.71157013514	0.0421470214827	0.877890382524	yes	down	0	6.28	0	0	0	0	2.09333333333	0	------	------	------	------	------	------	------	------	------	------	------	------	------
TRINITY_DN101786_c0_g1		0.008	-6.91090617117	0.0357679459201	0.862180128817	yes	down	0	5.06	0	0	0	0	1.68666666667	0	------	------	------	------	------	------	------	------	------	------	PF00249	Myb_DNA-binding	Myb-like DNA-binding domain
TRINITY_DN101817_c0_g1	trihelix transcription factor ASR3 [Medicago truncatula])	0.032	-4.95397100147	0.0378854316265	0.862180128817	yes	down	3.16	0	0.11	0.11	0	0	1.09	0.0366666666667	GO:0003677	MF:DNA binding;	------	------	------	------	ENOG410YBJK	S:Function unknown)	sp|Q8VZ20|ASR3_ARATH;	Trihelix transcription factor ASR3 OS=Arabidopsis thaliana OX=3702 GN=ASR3 PE=1 SV=1;	PF13837;PF13921	Myb_DNA-bind_4;Myb_DNA-bind_6	Myb/SANT-like DNA-binding domain;Myb-like DNA-binding domain
TRINITY_DN101834_c0_g1	inositol-1,4,5-trisphosphate 5-phosphatase 1-like [Quercus suber])	15.138	3.92007169661	0.0369174643902	1	yes	up	0	0	0.22	0.22	2.54	0.56	0.0733333333333	1.10666666667	GO:0046856;GO:0016021;GO:0042578;GO:0016787	BP:phosphatidylinositol dephosphorylation;CC:integral component of membrane;MF:phosphoric ester hydrolase activity;MF:hydrolase activity;	K20279	SYNJ	map04070;map00562	Phosphatidylinositol signaling system);Inositol phosphate metabolism)	COG5411	T:Signal transduction mechanisms)	sp|O43001|SYJ1_SCHPO;	Inositol-1,4,5-trisphosphate 5-phosphatase 1 OS=Schizosaccharomyces pombe;	PF03372	Exo_endo_phos	Endonuclease/Exonuclease/phosphatase family
TRINITY_DN101838_c0_g1	uncharacterized protein LOC112016975 [Quercus suber])	0.011	-6.50329927153	0.0488854860655	0.889016393699	yes	down	8.49	0	0	0	0	0	2.83	0	GO:0005737;GO:0005634;GO:0004725	CC:cytoplasm;CC:nucleus;MF:protein tyrosine phosphatase activity;	K18064	ACR2	------	------	ENOG4111UFH	S:Function unknown)	------	------	PF00581	Rhodanese	Rhodanese-like domain
TRINITY_DN101892_c0_g1		0.012	-6.40315684564	0.0112817559172	0.560465665177	yes	down	5.44	0.41	0	0	0	0	1.95	0	------	------	------	------	------	------	------	------	------	------	------	------	------
TRINITY_DN101913_c0_g1		0.146	-2.77482796196	0.00945977792398	0.518168642833	yes	down	1.22	2.25	1.06	0.36	0	0.31	1.51	0.223333333333	------	------	------	------	------	------	------	------	------	------	------	------	------
TRINITY_DN102016_c0_g1	unnamed protein product [Arabis nemorensis])	28.666	4.84127112905	0.0174021888181	1	yes	up	0	0	0	4.07	0.6	0.61	0	1.76	GO:0005975;GO:0006099;GO:0006108;GO:0005737;GO:0005739;GO:0009505;GO:0016615;GO:0030060	BP:carbohydrate metabolic process;BP:tricarboxylic acid cycle;BP:malate metabolic process;CC:cytoplasm;CC:mitochondrion;CC:plant-type cell wall;MF:malate dehydrogenase activity;MF:L-malate dehydrogenase activity;	K00026	MDH2	map00020;map00630;map00620;map00710;map00270	Citrate cycle (TCA cycle));Glyoxylate and dicarboxylate metabolism);Pyruvate metabolism);Carbon fixation in photosynthetic organisms);Cysteine and methionine metabolism)	COG0039	S:Function unknown)	sp|Q4R568|MDHM_MACFA;	Malate dehydrogenase, mitochondrial OS=Macaca fascicularis OX=9541 GN=MDH2 PE=2 SV=1;	PF00056;PF01073	Ldh_1_N;3Beta_HSD	lactate/malate dehydrogenase, NAD binding domain;3-beta hydroxysteroid dehydrogenase/isomerase family
TRINITY_DN102022_c0_g1	acyl-coenzyme A thioesterase 13 [Cucurbita moschata])	9.444	3.23934156869	0.0393431501693	0.870798972873	yes	up	0	0	0.66	0.45	3.09	2.64	0.22	2.06	GO:0030014;GO:0047617	CC:CCR4-NOT complex;MF:acyl-CoA hydrolase activity;	K17362	ACOT13	------	------	------	------	sp|P87304|YB22_SCHPO;	Putative esterase C31F10.02 OS=Schizosaccharomyces pombe;	PF03061	4HBT	Thioesterase superfamily
TRINITY_DN102036_c0_g1	hypothetical protein FH972_026117 [Carpinus fangiana])	0.011	-6.54161888139	0.0483255494096	0.889010498936	yes	down	0	4.41	0	0	0	0	1.47	0	GO:0016021	CC:integral component of membrane;	K05994	E3.4.11.10	------	------	COG2234	S:Function unknown)	sp|Q2H1T8|LAP1_CHAGB;	Leucine aminopeptidase 1 OS=Chaetomium globosum;	PF04389;PF01546	Peptidase_M28;Peptidase_M20	Peptidase family M28;Peptidase family M20/M25/M40
TRINITY_DN102125_c0_g1	heat shock protein 60 [Quercus suber])	42.246	5.40073447595	0.0058183997907	0.403371897623	yes	up	0	0	0	2.3	0.14	1.34	0	1.26	GO:0045041;GO:0006458;GO:0042026;GO:0005829;GO:0051082;GO:0005524	BP:protein import into mitochondrial intermembrane space;BP:'de novo' protein folding;BP:protein refolding;CC:cytosol;MF:unfolded protein binding;MF:ATP binding;	K04077	groEL, HSPD1	map03018	RNA degradation)	COG0459	O:Posttranslational modification, protein turnover, chaperones)	sp|P50142|HSP60_AJECA;	Heat shock protein 60, mitochondrial OS=Ajellomyces capsulatus OX=5037 GN=HSP60 PE=3 SV=2;	PF00118	Cpn60_TCP1	TCP-1/cpn60 chaperonin family
TRINITY_DN102185_c0_g1		14.455	3.85348473057	0.0192401737577	1	yes	up	0	0	0.26	1.62	1.53	0.67	0.0866666666667	1.27333333333	------	------	------	------	------	------	------	------	------	------	PF07714	PK_Tyr_Ser-Thr	Protein tyrosine and serine/threonine kinase
TRINITY_DN1021_c0_g2	mitochondrial-processing peptidase subunit alpha-like [Ziziphus jujuba])	3.107	1.63537359004	0.00207472682936	0.226149390518	yes	up	8.86	9.56	8.09	7.66	17.37	35.69	8.83666666667	20.24	GO:0006627;GO:0005743;GO:0005739;GO:0017087;GO:0004222;GO:0003824;GO:0046872	BP:protein processing involved in protein targeting to mitochondrion;CC:mitochondrial inner membrane;CC:mitochondrion;CC:mitochondrial processing peptidase complex;MF:metalloendopeptidase activity;MF:catalytic activity;MF:metal ion binding;	K01412	PMPCA, MAS2	------	------	COG0612	O:Posttranslational modification, protein turnover, chaperones)	sp|P29677|MPPA_SOLTU;	Mitochondrial-processing peptidase subunit alpha OS=Solanum tuberosum OX=4113 GN=MPP PE=1 SV=1;	PF00675;PF05193	Peptidase_M16;Peptidase_M16_C	Insulinase (Peptidase family M16);Peptidase M16 inactive domain
TRINITY_DN102246_c0_g1		21.402	4.41966698658	0.0378268417476	1	yes	up	0	0	0	0.53	4.29	0.87	0	1.89666666667	------	------	------	------	------	------	------	------	------	------	------	------	------
TRINITY_DN102291_c0_g1		0.022	-5.48609142723	0.0417562411107	0.877774797508	yes	down	8.04	0.38	0	0	0	0	2.80666666667	0	------	------	------	------	------	------	------	------	------	------	------	------	------
TRINITY_DN102314_c0_g1		0.010	-6.65711419025	0.0440423556855	0.87798427972	yes	down	0	7.79	0	0	0	0	2.59666666667	0	------	------	------	------	------	------	------	------	------	------	------	------	------
TRINITY_DN102324_c0_g1		39.921	5.3190588059	0.00162654057427	0.192780572037	yes	up	0	0	0	1.54	2.13	0.73	0	1.46666666667	------	------	------	------	------	------	------	------	------	------	------	------	------
TRINITY_DN102329_c0_g1		100.932	6.65723367011	0.000161150695511	0.0395825484364	yes	up	0	0	0	2.56	0.23	2.08	0	1.62333333333	------	------	------	------	------	------	ENOG410XXDB	S:Function unknown)	------	------	PF13396	PLDc_N	Phospholipase_D-nuclease N-terminal
TRINITY_DN102354_c0_g1		109.797	6.77869784501	0.000248810508591	0.0517478193021	yes	up	0	0	0	6.35	0.54	11.9	0	6.26333333333	------	------	------	------	------	------	ENOG4112AV8;ENOG410XWER	S:Function unknown);	------	------	PF05922	Inhibitor_I9	Peptidase inhibitor I9
TRINITY_DN102375_c0_g1		55.108	5.78419280406	0.0036226538308	0.304409470429	yes	up	0	0	0	1.13	0.61	9.04	0	3.59333333333	------	------	------	------	------	------	------	------	------	------	------	------	------
TRINITY_DN102485_c0_g1		13.484	3.75316301231	0.0446965512852	1	yes	up	0	0	0.19	0.19	1.86	0.48	0.0633333333333	0.843333333333	------	------	------	------	------	------	------	------	------	------	------	------	------
TRINITY_DN102510_c0_g1		0.009	-6.86359421497	0.0372243217176	0.862180128817	yes	down	0	21.79	0	0	0	0	7.26333333333	0	------	------	------	------	------	------	------	------	------	------	------	------	------
TRINITY_DN10260_c0_g1	uncharacterized protein LOC116248385 isoform X4 [Nymphaea colorata])	0.652	-0.617032855216	0.0360142895212	0.862180128817	yes	down	4.68	4.86	3.47	3.69	2.49	2.26	4.33666666667	2.81333333333	GO:0008080	MF:N-acetyltransferase activity;	------	------	------	------	ENOG41120J7	S:Function unknown)	------	------	PF00583	Acetyltransf_1	Acetyltransferase (GNAT) family
TRINITY_DN102650_c0_g1		23.353	4.54551646575	0.0138397504741	1	yes	up	0	0	0	1	2.85	2.06	0	1.97	------	------	------	------	------	------	------	------	------	------	------	------	------
TRINITY_DN102898_c0_g1		22.988	4.52281767139	0.0362723666255	1	yes	up	0	0	0	2.65	0.24	0.49	0	1.12666666667	------	------	------	------	------	------	------	------	------	------	------	------	------
TRINITY_DN10302_c0_g1	xyloglucan 6-xylosyltransferase 2-like isoform X2 [Phalaenopsis equestris])	0.420	-1.24991682357	0.000937999675692	0.134702212687	yes	down	8.84	9.33	4.35	2.79	3.13	3.5	7.50666666667	3.14	GO:0016021;GO:0016757;GO:0033843	CC:integral component of membrane;MF:transferase activity, transferring glycosyl groups;MF:xyloglucan 6-xylosyltransferase activity;	K08238	XXT	------	------	ENOG410XSJS	S:Function unknown)	sp|O22775|XXT2_ARATH;	Xyloglucan 6-xylosyltransferase 2 OS=Arabidopsis thaliana OX=3702 GN=XXT2 PE=1 SV=1;	PF05637	Glyco_transf_34	galactosyl transferase GMA12/MNN10 family
TRINITY_DN10321_c0_g1		3.617	1.85478429918	0.00053558393935	0.0916795425879	yes	up	1.08	3	1.92	3.15	10.02	8.57	2	7.24666666667	------	------	------	------	------	------	------	------	------	------	------	------	------
TRINITY_DN10339_c0_g2		0.007	-7.06525277268	0.031381953805	0.862180128817	yes	down	0	4.19	0	0	0	0	1.39666666667	0	------	------	------	------	------	------	------	------	------	------	------	------	------
TRINITY_DN10397_c0_g1		0.376	-1.41238152401	0.0132126013757	0.610815425484	yes	down	24.03	13.29	11.14	5.29	6.8	7.59	16.1533333333	6.56	------	------	------	------	------	------	------	------	------	------	PF00187	Chitin_bind_1	Chitin recognition protein
TRINITY_DN10417_c0_g2		2.320	1.21410535154	0.0152825110144	0.657677550376	yes	up	1.82	1.42	2.77	4.73	3.13	5.44	2.00333333333	4.43333333333	------	------	------	------	------	------	------	------	------	------	PF14223	Retrotran_gag_2	gag-polypeptide of LTR copia-type
TRINITY_DN10432_c0_g1		0.007	-7.06525277268	0.031381953805	0.862180128817	yes	down	0	7.04	0	0	0	0	2.34666666667	0	------	------	------	------	------	------	------	------	------	------	------	------	------
TRINITY_DN10445_c0_g3		0.089	-3.49672996735	0.0155374088569	0.66410800392	yes	down	3.54	4.26	4.06	0	0.98	0	3.95333333333	0.326666666667	------	------	------	------	------	------	------	------	------	------	------	------	------
TRINITY_DN10449_c0_g1		1.906	0.930639693195	0.0247599069413	0.80433394883	yes	up	4.94	3.62	2.74	6.82	7.33	7.4	3.76666666667	7.18333333333	------	------	------	------	------	------	------	------	------	------	------	------	------
TRINITY_DN1046_c0_g1		2.602	1.37935762499	0.00378521344395	0.314178503636	yes	up	8.07	6.14	5.93	26.78	5.81	10.98	6.71333333333	14.5233333333	------	------	------	------	------	------	------	------	------	------	------	------	------
TRINITY_DN10472_c0_g1	monomeric alpha-amylase inhibitor, partial [Triticum dicoccoides])	4.406	2.13956062865	0.0104942793205	0.543153852977	yes	up	1.27	3.28	1.14	10.9	10.9	2.42	1.89666666667	8.07333333333	GO:0015066;GO:0004867	MF:alpha-amylase inhibitor activity;MF:serine-type endopeptidase inhibitor activity;	------	------	------	------	ENOG41103SW	S:Function unknown)	sp|P01083|IAA2_WHEAT;	Alpha-amylase inhibitor 0.28 OS=Triticum aestivum OX=4565 GN=IMA1 PE=1 SV=3;	PF00234	Tryp_alpha_amyl	Protease inhibitor/seed storage/LTP family
TRINITY_DN10472_c0_g2	alpha-amylase inhibitor 0.19-like [Aegilops tauschii subsp. tauschii])	5.722	2.51649398446	0.000439635123308	0.0798150949784	yes	up	2.05	3.44	3.65	23.27	22.58	4.48	3.04666666667	16.7766666667	GO:0015066;GO:0004867	MF:alpha-amylase inhibitor activity;MF:serine-type endopeptidase inhibitor activity;	------	------	------	------	ENOG41103SW	S:Function unknown)	sp|P01085|IAA1_WHEAT;	Alpha-amylase inhibitor 0.19 OS=Triticum aestivum OX=4565 PE=1 SV=1;	PF00234;PF13016	Tryp_alpha_amyl;Gliadin	Protease inhibitor/seed storage/LTP family;Cys-rich Gliadin N-terminal
TRINITY_DN10506_c0_g1	cation/H(+) antiporter 20 [Phoenix dactylifera])	2.107	1.07529827701	0.0242987432499	0.799977632975	yes	up	1.52	3.9	3.18	2.96	9.24	5.86	2.86666666667	6.02	GO:0006885;GO:0015672;GO:0016021;GO:0012505;GO:0015299	BP:regulation of pH;BP:monovalent inorganic cation transport;CC:integral component of membrane;CC:endomembrane system;MF:solut;	------	------	------	------	COG0475	P:Inorganic ion transport and metabolism)	sp|Q9M353|CHX20_ARATH;	Cation/;	PF00999	Na_H_Exchanger	Sodium/hydrogen exchanger family
TRINITY_DN10508_c0_g2		4.464	2.15833417415	0.0229366091691	0.783437745011	yes	up	0.49	0.46	0.3	3.59	0.74	1.29	0.416666666667	1.87333333333	------	------	------	------	------	------	------	------	------	------	------	------	------
TRINITY_DN10514_c0_g2	putative phospholipid-translocating ATPase [Lupinus albus])	5.770	2.52853042973	0.0206457397983	0.74917247695	yes	up	0.3	0.36	0.7	3.24	2.33	2.08	0.453333333333	2.55	GO:0015914;GO:0045332;GO:0005886;GO:0016021;GO:0016787;GO:0140326;GO:0000287;GO:0005524	BP:phospholipid transport;BP:phospholipid translocation;CC:plasma membrane;CC:integral component of membrane;MF:hydrolase activity;MF:ATPase-coupled intramembrane lipid transporter activity;MF:magnesium ion binding;MF:ATP binding;	K01530	E7.6.2.1	------	------	------	------	sp|Q9LNQ4|ALA4_ARATH;	Probable phospholipid-transporting ATPase 4 OS=Arabidopsis thaliana OX=3702 GN=ALA4 PE=3 SV=2;	PF16212	PhoLip_ATPase_C	Phospholipid-translocating P-type ATPase C-terminal
TRINITY_DN10544_c0_g2	phenylcoumaran benzylic ether reductase [Pinus strobus])	0.056	-4.14702145292	0.00121298266608	0.159044294838	yes	down	1.44	20.54	0.28	0.86	0.1	0.1	7.42	0.353333333333	GO:0009807;GO:0050664	BP:lignan biosynthetic process;MF:oxidoreductase activity, acting on NA;	K23050	PCBER1	------	------	ENOG410Y0DY	S:Function unknown)	sp|M1T9X3|IRL1_GINBI;	Phenylcoumaran benzylic ether reductase IRL1 OS=Ginkgo biloba OX=3311 GN=IRL1 PE=1 SV=1;	PF05368;PF13460	NmrA;NAD_binding_10	NmrA-like family;NAD(P)H-binding
TRINITY_DN10544_c2_g1		1.909	0.93292813464	0.00532941917882	0.387661230577	yes	up	1.81	0.99	1.33	2.15	2.36	2.74	1.37666666667	2.41666666667	------	------	------	------	------	------	------	------	------	------	------	------	------
TRINITY_DN10548_c0_g1	cross-pathway control protein A-like [Quercus suber])	0.002	-9.26074389349	0.0177909503163	0.705439120541	yes	down	11.66	0.79	0	0	0	0	4.15	0	------	------	------	------	------	------	ENOG410XVC4	K:Transcription)	sp|P87090|CPC1_CRYPA;	Cross-pathway control protein 1 OS=Cryphonectria parasitica OX=5116 GN=CPC-1 PE=3 SV=1;	PF00170;PF07716	bZIP_1;bZIP_2	bZIP transcription factor;Basic region leucine zipper
TRINITY_DN10595_c3_g1		3.211	1.68318128428	0.0196572649686	0.741161405253	yes	up	0.36	0.31	0.37	6.3	0.96	2.1	0.346666666667	3.12	------	------	------	------	------	------	------	------	------	------	------	------	------
TRINITY_DN10611_c0_g1	hypothetical protein GOBAR_AA35378 [Gossypium barbadense])	0.185	-2.43729149237	0.0323344428619	0.862180128817	yes	down	5.66	16.43	0.12	0.95	1.27	1.46	7.40333333333	1.22666666667	------	------	------	------	------	------	ENOG410ZQPG	S:Function unknown)	------	------	------	------	------
TRINITY_DN10637_c0_g1	C2H2 finger domain transcription factor crzA-like [Quercus suber])	0.002	-9.35644287337	1.25721468629E-6	0.000934868285152	yes	down	5.07	2.01	0.02	0	0	0	2.36666666667	0	GO:0003676	MF:nucleic acid binding;	------	------	------	------	------	------	------	------	------	------	------
TRINITY_DN10689_c0_g1		1.753	0.810202491838	0.0386728420494	0.868921852487	yes	up	47.65	61.28	55.26	63.25	76.86	77.13	54.73	72.4133333333	------	------	------	------	------	------	------	------	------	------	------	------	------
TRINITY_DN10717_c0_g1		149.829	7.22717155591	8.4247265407E-7	0.000737611985175	yes	up	0	0	0	20.06	5.64	12.89	0	12.8633333333	------	------	------	------	------	------	------	------	------	------	------	------	------
TRINITY_DN10724_c0_g1	unknown [Picea sitchensis])	0.476	-1.07017035627	0.0377488738484	0.862180128817	yes	down	48.74	32.89	10.97	19.68	11.23	8.36	30.8666666667	13.09	GO:0010183;GO:0005829;GO:0005634;GO:0036033	BP:pollen tube guidance;CC:cytosol;CC:nucleus;MF:mediator complex binding;	------	------	------	------	ENOG41123WT	S:Function unknown)	sp|Q9XIM0|MEE14_ARATH;	CCG-binding protein 1 OS=Arabidopsis thaliana OX=3702 GN=MEE14 PE=1 SV=1;	------	------	------
TRINITY_DN1081_c0_g1	gibberellic acid methyltransferase 2-like [Phalaenopsis equestris])	0.289	-1.79190030045	0.000517108915764	0.089681224519	yes	down	47.59	34.44	10.88	5.7	5.81	17.02	30.97	9.51	GO:0032259;GO:0008757;GO:0102078;GO:0030795;GO:0008168	BP:methylation;MF:S-adenosylmethionine-dependent methyltransferase activity;MF:methyl jasmonate methylesterase activity;MF:jasmonate O-methyltransferase activity;MF:methyltransferase activity;	K18886	GAMT2	------	------	ENOG4112BHH;ENOG410Y96G	S:Function unknown);	sp|Q5XF78|GAMT2_ARATH;	Gibberellic acid methyltransferase 2 OS=Arabidopsis thaliana OX=3702 GN=GAMT2 PE=1 SV=1;	PF03492	Methyltransf_7	SAM dependent carboxyl methyltransferase
TRINITY_DN10837_c0_g2		0.008	-7.00111510465	0.0331496761338	0.862180128817	yes	down	0	6.47	0	0	0	0	2.15666666667	0	------	------	------	------	------	------	------	------	------	------	------	------	------
TRINITY_DN10846_c0_g1		0.396	-1.33473663809	0.0247959308997	0.804354885816	yes	down	10.26	1.92	4.4	2.62	3.84	1.81	5.52666666667	2.75666666667	------	------	------	------	------	------	------	------	------	------	------	------	------
TRINITY_DN10857_c0_g2	ubiquitin-conjugating enzyme E2 36 isoform X1 [Setaria italica])	0.008	-6.91090617117	0.0357679459201	0.862180128817	yes	down	0	9.04	0	0	0	0	3.01333333333	0	GO:0006301;GO:0070534;GO:0005634;GO:0016740;GO:0016874;GO:0061631;GO:0005524	BP:postreplication repair;BP:protein K63-linked ubiquitination;CC:nucleus;MF:transferase activity;MF:ligase activity;MF:ubiquitin conjugating enzyme activity;MF:ATP binding;	K10580	UBE2N, BLU, UBC13	map04120	Ubiquitin mediated proteolysis)	------	------	sp|Q86K32|UBE2N_DICDI;	Probable ubiquitin-conjugating enzyme E2 N OS=Dictyostelium discoideum OX=44689 GN=ube2n PE=3 SV=2;	PF00179;PF14461	UQ_con;Prok-E2_B	Ubiquitin-conjugating enzyme;Prokaryotic E2 family B
TRINITY_DN10906_c0_g1		0.349	-1.51791880101	0.0453648089687	0.882670318195	yes	down	106.6	80.8	13.85	23.04	20.15	26.63	67.0833333333	23.2733333333	------	------	------	------	------	------	------	------	------	------	PF13054;PF03154	DUF3915;Atrophin-1	Protein of unknown function (DUF3915);Atrophin-1 family
TRINITY_DN10913_c0_g1		29.823	4.89835070562	0.0368154031995	0.862180128817	yes	up	0	0	0.6	0	17.31	0.51	0.2	5.94	------	------	------	------	------	------	------	------	------	------	------	------	------
TRINITY_DN10913_c0_g2		24.607	4.62101916059	0.00424101562367	0.331577871018	yes	up	0	0	0.87	2.4	16.94	1.74	0.29	7.02666666667	------	------	------	------	------	------	------	------	------	------	------	------	------
TRINITY_DN10919_c0_g1		0.010	-6.71157013514	0.0421470214827	0.877890382524	yes	down	0	18.7	0	0	0	0	6.23333333333	0	------	------	K00418	QCR8, UQCRQ	map00190	Oxidative phosphorylation)	ENOG41123BH	I:Lipid transport and metabolism)	sp|P50523|QCR8_SCHPO;	Cytochrome b-c1 complex subunit 8 OS=Schizosaccharomyces pombe;	PF02939	UcrQ	UcrQ family
TRINITY_DN10928_c0_g1		0.314	-1.67168882947	0.00168505465735	0.196770868776	yes	down	16.31	31.66	13.39	6.66	5.01	7.92	20.4533333333	6.53	------	------	------	------	------	------	------	------	------	------	------	------	------
TRINITY_DN10953_c0_g1		804.680	9.65227113088	0.000104455719277	0.0280802168077	yes	up	0	0	0	0.7	31.39	3	0	11.6966666667	------	------	------	------	------	------	------	------	------	------	------	------	------
TRINITY_DN10955_c0_g1	uncharacterized protein LOC100381586 [Zea mays])	1.566	0.647038812268	0.00503593802976	0.37368646039	yes	up	6.64	5.25	4.09	9.15	8.68	8.45	5.32666666667	8.76	GO:0009570;GO:0009941;GO:0016021;GO:0016616;GO:0016491	CC:chloroplast stroma;CC:chloroplast envelope;CC:integral component of membrane;MF:oxidoreductase activity, acting on the CH-OH group of donors, NAD or NADP as acceptor;MF:oxidoreductase activity;	------	------	------	------	COG0702;COG0702	G:Carbohydrate transport and metabolism);M:Cell wall/membrane/envelope biogenesis)	sp|O80934|Y2766_ARATH;	Uncharacterized protein At2g37660, chloroplastic OS=Arabidopsis thaliana OX=3702 GN=At2g37660 PE=1 SV=2;	PF13460	NAD_binding_10	NAD(P)H-binding
TRINITY_DN11027_c0_g3		0.028	-5.15801116385	0.00233827646608	0.242230269863	yes	down	1.2	10.85	1.16	0	0.15	0	4.40333333333	0.05	------	------	------	------	------	------	------	------	------	------	PF00305	Lipoxygenase	Lipoxygenase
TRINITY_DN11029_c0_g1	putative LRR receptor-like serine/threonine-protein kinase At1g56130 family, partial [Cajanus cajan])	0.614	-0.704302586288	0.00314116077567	0.28324191094	yes	down	86.61	79.25	104.84	69.64	64.34	64.75	90.2333333333	66.2433333333	GO:0016021;GO:0005524;GO:0004672	CC:integral component of membrane;MF:ATP binding;MF:protein kinase activity;	------	------	------	------	ENOG410XSG4;COG4886	T:Signal transduction mechanisms);S:Function unknown)	sp|C0LGH3|Y5614_ARATH;	Probable LRR receptor-like serine/threonine-protein kinase At1g56140 OS=Arabidopsis thaliana OX=3702 GN=At1g56140 PE=2 SV=2;	PF07714;PF00069;PF01636	PK_Tyr_Ser-Thr;Pkinase;APH	Protein tyrosine and serine/threonine kinase;Protein kinase domain;Phosphotransferase enzyme family
TRINITY_DN11036_c0_g1	hypothetical protein EJB05_38817 [Eragrostis curvula])	0.009	-6.86359421497	0.0372243217176	0.862180128817	yes	down	0	23.93	0	0	0	0	7.97666666667	0	GO:0006102;GO:0034599;GO:0045454;GO:0005737;GO:0005623;GO:0004362;GO:0051287;GO:0000287;GO:0004450;GO:0015035;GO:0009055	BP:isocitrate metabolic process;BP:cellular response to oxidative stress;BP:cell redox homeostasis;CC:cytoplasm;CC:cell;MF:glutathione-disulfide reductase activity;MF:NAD binding;MF:magnesium ion binding;MF:isocitrate dehydrogenas;MF:protein disulfide oxidoreductase activity;MF:electron carrier activity;	K03676	grxC, GLRX, GLRX2	------	------	COG0695	O:Posttranslational modification, protein turnover, chaperones)	sp|O36032|GLRX1_SCHPO;	Glutaredoxin-1 OS=Schizosaccharomyces pombe;	PF00462	Glutaredoxin	Glutaredoxin
TRINITY_DN11039_c0_g2	predicted protein [Hordeum vulgare subsp. vulgare])	0.008	-6.88331928721	0.00469002196258	0.357066566893	yes	down	4.2	0.56	0	0	0	0	1.58666666667	0	GO:0007033;GO:0010214;GO:0007035;GO:1902600;GO:0120029;GO:0051453;GO:0010023;GO:0009506;GO:0016021;GO:0005623;GO:0009705;GO:0005886;GO:0005524;GO:0008553	BP:vacuole organization;BP:seed coat development;BP:vacuolar acidification;BP:hydrogen ion transmembrane transport;BP:proton export across plasma membrane;BP:regulation of intracellular pH;BP:proanthocyanidin biosynthetic process;CC:plasmodesma;CC:integral component of membrane;CC:cell;CC:plant-type vacuole membrane;CC:plasma membrane;MF:ATP binding;MF:hydrogen-exporting ATPase activity, phosphor…	K01535	PMA1, PMA2	map00190	Oxidative phosphorylation)	COG0474	P:Inorganic ion transport and metabolism)	sp|P07038|PMA1_NEUCR;	Plasma membrane ATPase OS=Neurospora crassa;	PF00122;PF00690	E1-E2_ATPase;Cation_ATPase_N	E1-E2 ATPase;Cation transporter/ATPase, N-terminus
TRINITY_DN1105_c1_g1		7.165	2.84102181902	0.0198573012247	0.742876555741	yes	up	0.19	0	0.22	0.58	0.65	1.84	0.136666666667	1.02333333333	------	------	------	------	------	------	------	------	------	------	------	------	------
TRINITY_DN11062_c0_g2		34.809	5.12140728242	0.000429207186738	0.0789784871786	yes	up	0	0	0.27	2.54	2.74	4.45	0.09	3.24333333333	------	------	------	------	------	------	------	------	------	------	------	------	------
TRINITY_DN11065_c0_g1		9.217	3.2043610292	0.0176815651229	0.704029766432	yes	up	0	0	1.18	3.99	5.86	3.77	0.393333333333	4.54	------	------	------	------	------	------	------	------	------	------	------	------	------
TRINITY_DN11069_c0_g1	TMV resistance protein N [Cucumis sativus])	3.385	1.75934876449	0.00904049414614	0.509071725866	yes	up	1.04	1.24	1.71	3.84	1.31	5.67	1.33	3.60666666667	GO:0007165;GO:0043531	BP:signal transduction;MF:ADP binding;	------	------	------	------	------	------	sp|A0A290U7C4|ROQ1_NICBE;	Disease resistance protein Roq1 OS=Nicotiana benthamiana OX=4100 GN=ROQ1 PE=1 SV=1;	PF01582;PF13676	TIR;TIR_2	TIR domain;TIR domain
TRINITY_DN11076_c0_g1	Amino acid permease 5 [Capsicum annuum])	2.398	1.26179289379	0.0094421777826	0.517879874172	yes	up	23.18	19.89	31.44	106.5	25.36	39.82	24.8366666667	57.2266666667	GO:0003333;GO:0016021;GO:0005886;GO:0015171	BP:amino acid transmembrane transport;CC:integral component of membrane;CC:plasma membrane;MF:amino acid transmembrane transporter activity;	------	------	------	------	COG0814	E:Amino acid transport and metabolism)	sp|Q39134|AAP3_ARATH;	Amino acid permease 3 OS=Arabidopsis thaliana OX=3702 GN=AAP3 PE=1 SV=2;	PF01490	Aa_trans	Transmembrane amino acid transporter protein
TRINITY_DN11120_c0_g1		0.009	-6.86359421497	0.0372243217176	0.862180128817	yes	down	0	6.61	0	0	0	0	2.20333333333	0	------	------	------	------	------	------	------	------	------	------	PF02825;PF13639;PF12678;PF17123;PF13923;PF00097;PF14634;PF13445	WWE;zf-RING_2;zf-rbx1;zf-RING_11;zf-C3HC4_2;zf-C3HC4;zf-RING_5;zf-RING_UBOX	WWE domain;Ring finger domain;RING-H2 zinc finger domain;RING-like zinc finger;Zinc finger, C3HC4 type (RING finger);Zinc finger, C3HC4 type (RING finger);zinc-RING finger domain;RING-type zinc-finger
TRINITY_DN11143_c0_g1	alpha-gliadin protein [Triticum turgidum subsp. durum])	4.650	2.21732411137	0.000129586433503	0.0333381060181	yes	up	3.83	3.48	4.31	22.09	24.83	5.61	3.87333333333	17.51	GO:0045735	MF:nutrient reservoir activity;	------	------	------	------	------	------	sp|P04725|GDA5_WHEAT;	Alpha/beta-gliadin A-V OS=Triticum aestivum OX=4565 PE=2 SV=1;	PF13016;PF00234	Gliadin;Tryp_alpha_amyl	Cys-rich Gliadin N-terminal;Protease inhibitor/seed storage/LTP family
TRINITY_DN11143_c0_g2	gamma-gliadin [Triticum aestivum])	4.716	2.23763246915	0.00561592549005	0.39488249142	yes	up	3.78	3.78	2.36	13.83	14.92	2.83	3.30666666667	10.5266666667	GO:0045735	MF:nutrient reservoir activity;	------	------	------	------	ENOG411268F	S:Function unknown)	sp|P06659|GDBB_WHEAT;	Gamma-gliadin B OS=Triticum aestivum OX=4565 PE=3 SV=1;	PF13016;PF00234	Gliadin;Tryp_alpha_amyl	Cys-rich Gliadin N-terminal;Protease inhibitor/seed storage/LTP family
TRINITY_DN11191_c0_g1	uncharacterized protein A4U43_C05F22880 [Asparagus officinalis])	2.436	1.28442284368	0.000956881150109	0.136690472293	yes	up	8.26	9.8	7.53	19.46	16.46	25.58	8.53	20.5	GO:0003746	MF:translation elongation factor activity;	------	------	------	------	------	------	------	------	------	------	------
TRINITY_DN11195_c0_g1	transcription factor TGA2.3 [Amborella trichopoda])	1.574	0.654697511321	0.000834792965621	0.124987408598	yes	up	5	5.98	5.15	8.78	8.13	9.14	5.37666666667	8.68333333333	GO:0006351;GO:0009909;GO:0005634;GO:0043565;GO:0044212;GO:0003700	BP:transcription, DNA-templated;BP:regulation of flower development;CC:nucleus;MF:sequence-specific DNA binding;MF:transcription regulatory region DNA binding;MF:transcription factor activity, sequence-specific DNA binding;	K14431	TGA	map04075	Plant hormone signal transduction)	ENOG410YSUA	K:Transcription)	sp|Q6IVC2|TGAL1_ORYSJ;	Transcription factor TGAL1 OS=Oryza sativa subsp. japonica OX=39947 GN=TGAL1 PE=1 SV=2;	PF14144;PF00170;PF07716	DOG1;bZIP_1;bZIP_2	Seed dormancy control;bZIP transcription factor;Basic region leucine zipper
TRINITY_DN11211_c1_g1		0.007	-7.23590331343	0.000127955019182	0.033233408164	yes	down	10.23	3.35	0.19	0.18	0	0	4.59	0.06	------	------	------	------	------	------	------	------	------	------	------	------	------
TRINITY_DN11211_c1_g2		0.105	-3.24795132218	0.0190912977563	0.730722205431	yes	down	0.95	11.66	3.7	2	6.69	0.49	5.43666666667	3.06	------	------	------	------	------	------	------	------	------	------	------	------	------
TRINITY_DN11226_c0_g4		14.214	3.82921051321	0.00393334101641	0.319900736943	yes	up	0.18	0.22	0	2.42	1.59	1.65	0.133333333333	1.88666666667	------	------	------	------	------	------	------	------	------	------	------	------	------
TRINITY_DN11276_c0_g1		7.905	2.98282638893	0.0242869929521	0.799977632975	yes	up	0.59	4.27	0	3.49	9.13	23.43	1.62	12.0166666667	------	------	------	------	------	------	------	------	------	------	------	------	------
TRINITY_DN11278_c0_g1	predicted protein [Hordeum vulgare subsp. vulgare])	0.008	-7.00111510465	0.0331496761338	0.862180128817	yes	down	0	6.55	0	0	0	0	2.18333333333	0	GO:1902600;GO:0016021;GO:0016471;GO:0042626;GO:0008553	BP:hydrogen ion transmembrane transport;CC:integral component of membrane;CC:vacuolar proton-transporting V-type ATPase complex;MF:ATPase activity, coupled to transmembrane movement of substances;MF:hydrogen-exporting ATPase activity, phosphorylative mechanism;	K02152	ATPeV1G, ATP6G	map04145;map00190	Phagosome);Oxidative phosphorylation)	------	------	sp|O74174|VATG_SCHPO;	V-type proton ATPase subunit G OS=Schizosaccharomyces pombe;	PF03179	V-ATPase_G	Vacuolar (H+)-ATPase G subunit
TRINITY_DN11316_c0_g2		0.009	-6.78958366331	0.0395591670892	0.870798972873	yes	down	0	4.29	0	0	0	0	1.43	0	------	------	------	------	------	------	------	------	------	------	------	------	------
TRINITY_DN11316_c0_g3		16.048	4.00428259101	0.0185106638256	0.718393109521	yes	up	0	0	0.23	2.12	4.26	0.7	0.0766666666667	2.36	------	------	------	------	------	------	------	------	------	------	------	------	------
TRINITY_DN11316_c0_g7		0.010	-6.60052200369	0.0460942501853	0.882670318195	yes	down	0	3.26	0	0	0	0	1.08666666667	0	------	------	------	------	------	------	------	------	------	------	------	------	------
TRINITY_DN11324_c0_g1	HLH domain-containing protein [Cephalotus follicularis])	9.908	3.30866296128	0.00389939205681	0.319261989472	yes	up	0.84	1.25	3.1	37.08	1.91	12.08	1.73	17.0233333333	GO:0046983	MF:protein dimerization activity;	------	------	------	------	ENOG410ZQU0;ENOG41115KU	K:Transcription);	sp|Q6YUS3|TDR_ORYSJ;	Transcription factor TDR OS=Oryza sativa subsp. japonica OX=39947 GN=TDR PE=1 SV=1;	PF00010	HLH	Helix-loop-helix DNA-binding domain
TRINITY_DN11352_c0_g2	Protein TAR1 [Capsicum baccatum])	0.036	-4.79896431106	0.0318217374842	0.862180128817	yes	down	13.68	0	1.68	0	0	0.48	5.12	0.16	------	------	------	------	------	------	ENOG410Y2ES	S:Function unknown)	------	------	------	------	------
TRINITY_DN11409_c0_g1	peroxidase 21-like [Pistacia vera])	2.204	1.13979873382	0.0466628791567	0.88411569385	yes	up	1.83	4.61	8.55	6.15	13.69	13.58	4.99666666667	11.14	GO:0006979;GO:0042744;GO:0005576;GO:0009505;GO:0009506;GO:0020037;GO:0046872;GO:0004601	BP:response to oxidative stress;BP:hydrogen peroxide catabolic process;CC:extracellular region;CC:plant-type cell wall;CC:plasmodesma;MF:heme binding;MF:metal ion binding;MF:peroxidase activity;	K00430	E1.11.1.7	map00940	Phenylpropanoid biosynthesis)	ENOG410YHIH	S:Function unknown)	sp|Q42580|PER21_ARATH;	Peroxidase 21 OS=Arabidopsis thaliana OX=3702 GN=PER21 PE=1 SV=1;	PF00141	peroxidase	Peroxidase
TRINITY_DN11419_c0_g1		0.532	-0.911598319829	0.00273942974292	0.262265369903	yes	down	16.19	18.49	8.98	6.37	8.27	8.46	14.5533333333	7.7	------	------	------	------	------	------	------	------	------	------	PF00575	S1	S1 RNA binding domain
TRINITY_DN11422_c0_g1	disease resistance protein RML1A isoform X2 [Prunus persica])	2.519	1.3329071546	0.0239932765259	0.796471074271	yes	up	1.51	1.78	3.98	6.41	3.42	7.48	2.42333333333	5.77	GO:0007165;GO:0043531	BP:signal transduction;MF:ADP binding;	------	------	------	------	ENOG4112BMQ;ENOG4111VMD	S:Function unknown);	sp|V9M398|RUN1_VITRO;	Disease resistance protein RUN1 OS=Vitis rotundifolia OX=103349 GN=RUN1 PE=1 SV=1;	PF00931;PF05729;PF13191	NB-ARC;NACHT;AAA_16	NB-ARC domain;NACHT domain;AAA ATPase domain
TRINITY_DN11477_c0_g1		1.739	0.798212035402	0.0191526456249	0.7316418455	yes	up	6.65	15.78	11.21	15.43	24.24	19.33	11.2133333333	19.6666666667	------	------	------	------	------	------	------	------	------	------	------	------	------
TRINITY_DN11482_c0_g1		0.036	-4.78951957745	0.0376087152335	0.862180128817	yes	down	4.98	4.63	0	0	0	4.44	3.20333333333	1.48	------	------	------	------	------	------	------	------	------	------	------	------	------
TRINITY_DN11495_c0_g1		0.162	-2.62731822325	0.0209276080549	0.75633378698	yes	down	2.32	1.41	0.2	0.21	0.16	0.26	1.31	0.21	------	------	------	------	------	------	------	------	------	------	------	------	------
TRINITY_DN11504_c0_g3		2.711	1.4386244091	0.0226618713655	0.781050389417	yes	up	0.36	0.34	0.17	0.97	0.47	0.96	0.29	0.8	------	------	------	------	------	------	------	------	------	------	------	------	------
TRINITY_DN11507_c0_g2	hypothetical protein AQUCO_00300897v1 [Aquilegia coerulea])	0.010	-6.60052200369	0.0460942501853	0.882670318195	yes	down	0	10.64	0	0	0	0	3.54666666667	0	GO:0071484;GO:0042742;GO:0009651;GO:0071472;GO:0046688;GO:0071457;GO:0071493;GO:0010039;GO:0034599;GO:0006979;GO:0071280;GO:0071329;GO:0035195;GO:0019430;GO:0010193;GO:0005737;GO:0005615;GO:0005634;GO:0005829;GO:0005576;GO:0005507;GO:0004784;GO:0046872	BP:cellular response to light intensity;BP:defense response to bacterium;BP:response to salt stress;BP:cellular response to salt stress;BP:response to copper ion;BP:cellular response to ozone;BP:cellular response to UV-B;BP:response to iron ion;BP:cellular response to oxidative stress;BP:response to oxidative stress;BP:cellular response to copper ion;BP:cellular response to sucrose stimulus;BP:ge…	K04565	SOD1	map04146	Peroxisome)	COG2032	P:Inorganic ion transport and metabolism)	sp|P41973|SODC_DROWI;	Superoxide dismutase [Cu-Zn] OS=Drosophila willistoni OX=7260 GN=Sod1 PE=3 SV=2;	PF00080	Sod_Cu	Copper/zinc superoxide dismutase (SODC)
TRINITY_DN11545_c0_g1	plasmodesmata-located protein 8-like isoform X1 [Quercus lobata])	1.635	0.709188554208	0.00854366952594	0.492854423886	yes	up	6.75	6.83	7.14	7.74	8.75	10.74	6.90666666667	9.07666666667	GO:0016021	CC:integral component of membrane;	------	------	------	------	ENOG410YCA0	U:Intracellular trafficking, secretion, and vesicular transport)	sp|Q0WPN8|PDLP7_ARATH;	Plasmodesmata-located protein 7 OS=Arabidopsis thaliana OX=3702 GN=PDLP7 PE=1 SV=1;	PF01657	Stress-antifung	Salt stress response/antifungal
TRINITY_DN11546_c0_g1		0.201	-2.31802462512	0.00602292005174	0.408677711461	yes	down	1.75	1.78	2.19	0.21	0.63	0.18	1.90666666667	0.34	------	------	------	------	------	------	------	------	------	------	------	------	------
TRINITY_DN11553_c0_g1	nudix hydrolase 8 isoform X2 [Populus trichocarpa])	0.662	-0.594984549234	0.000930527939514	0.133983682071	yes	down	23.1	17.08	17.86	12.03	13.7	13.61	19.3466666667	13.1133333333	GO:0016021;GO:0016787	CC:integral component of membrane;MF:hydrolase activity;	------	------	------	------	ENOG410Z4GH	S:Function unknown)	sp|Q8L7W2|NUDT8_ARATH;	Nudix hydrolase 8 OS=Arabidopsis thaliana OX=3702 GN=NUDT8 PE=2 SV=2;	PF18290	Nudix_hydro	Nudix hydrolase domain
TRINITY_DN11561_c0_g1		0.008	-6.93399253364	0.0350827492536	0.862180128817	yes	down	0	8.62	0	0	0	0	2.87333333333	0	------	------	------	------	------	------	------	------	------	------	------	------	------
TRINITY_DN11562_c0_g2		2.650	1.40623629756	0.0297591206712	0.862180128817	yes	up	0.86	2.27	5.81	8.32	6.3	10	2.98	8.20666666667	------	------	------	------	------	------	------	------	------	------	------	------	------
TRINITY_DN11569_c0_g2	GTP-binding protein rho2-like [Quercus suber])	0.008	-6.97908599293	0.0337745472548	0.862180128817	yes	down	0	7.41	0	0	0	0	2.47	0	GO:0006888;GO:0007264;GO:0005737;GO:0003924;GO:0005524;GO:0005525	BP:ER to Golgi vesicle-mediated transport;BP:small GTPase mediated signal transduction;CC:cytoplasm;MF:GTPase activity;MF:ATP binding;MF:GTP binding;	K07975	K07975	------	------	COG1100	S:Function unknown)	sp|Q10133|RHO2_SCHPO;	GTP-binding protein rho2 OS=Schizosaccharomyces pombe;	PF00071;PF08477;PF00025	Ras;Roc;Arf	Ras family;Ras of Complex, Roc, domain of DAPkinase;ADP-ribosylation factor family
TRINITY_DN11605_c0_g1		0.011	-6.54161888139	0.0483255494096	0.889010498936	yes	down	0	3.04	0	0	0	0	1.01333333333	0	------	------	------	------	------	------	------	------	------	------	------	------	------
TRINITY_DN11613_c1_g2		0.211	-2.24354382673	0.0167485451452	0.687196731761	yes	down	1.48	1.41	2.34	0.16	0.65	0.27	1.74333333333	0.36	------	------	------	------	------	------	------	------	------	------	------	------	------
TRINITY_DN11637_c0_g1		0.536	-0.899781972065	0.000318810792764	0.0625575994018	yes	down	16.18	21.55	20.24	7.89	8.04	10.78	19.3233333333	8.90333333333	------	------	------	------	------	------	------	------	------	------	------	------	------
TRINITY_DN11637_c0_g2		0.269	-1.89621729734	0.036495876603	0.862180128817	yes	down	3.22	8.43	7.39	1.27	2.08	1.57	6.34666666667	1.64	------	------	------	------	------	------	------	------	------	------	------	------	------
TRINITY_DN11681_c0_g1		2.183	1.12654789091	0.0333652479142	0.862180128817	yes	up	7.94	9.79	13.02	29.38	12.7	12.02	10.25	18.0333333333	------	------	------	------	------	------	------	------	------	------	------	------	------
TRINITY_DN11685_c0_g2	nmrA-like family domain-containing protein 1 [Quercus suber])	15.996	3.99968158877	0.00999404883042	0.533438498192	yes	up	0	0	0.4	0.33	3.59	2.47	0.133333333333	2.13	GO:0050661;GO:0050660;GO:0004499	MF:NADP binding;MF:flavin adenine dinucleotide binding;MF:N,N-dimethylaniline monooxygenase activity;	------	------	------	------	COG0702;COG0702	G:Carbohydrate transport and metabolism);M:Cell wall/membrane/envelope biogenesis)	sp|Q5ZID0|NMRL1_CHICK;	NmrA-like family domain-containing protein 1 OS=Gallus gallus OX=9031 GN=NMRAL1 PE=2 SV=1;	PF05368;PF13460;PF01370;PF01073;PF08659	NmrA;NAD_binding_10;Epimerase;3Beta_HSD;KR	NmrA-like family;NAD(P)H-binding;NAD dependent epimerase/dehydratase family;3-beta hydroxysteroid dehydrogenase/isomerase family;KR domain
TRINITY_DN11706_c0_g2		2.390	1.25673141856	0.0363725335978	0.862180128817	yes	up	0.4	0.41	1	0.95	1.92	1.45	0.603333333333	1.44	------	------	------	------	------	------	------	------	------	------	------	------	------
TRINITY_DN1171_c0_g1	ERF114 protein [Hibiscus syriacus])	0.387	-1.3694038362	0.00380164182294	0.314582740502	yes	down	44.8	21.66	71.54	24.77	16.76	9.12	46	16.8833333333	GO:0009873;GO:0005634;GO:0003700;GO:0003677	BP:ethylene-activated signaling pathway;CC:nucleus;MF:transcription factor activity, sequence-specific DNA binding;MF:DNA binding;	------	------	------	------	ENOG410YY7D	K:Transcription)	sp|Q9LY29|EF115_ARATH;	Ethylene-responsive transcription factor ERF115 OS=Arabidopsis thaliana OX=3702 GN=ERF115 PE=1 SV=1;	PF00847	AP2	AP2 domain
TRINITY_DN11747_c0_g2	uncharacterized protein LOC114290912 [Camellia sinensis])	0.243	-2.04393310687	5.51975955198E-6	0.00293754027216	yes	down	24.84	6.4	7.28	2.7	2.72	3.24	12.84	2.88666666667	GO:0015074;GO:0003676	BP:DNA integration;MF:nucleic acid binding;	------	------	------	------	------	------	------	------	------	------	------
TRINITY_DN11773_c0_g2		1.680	0.748095758099	0.0234322559328	0.790045434039	yes	up	2.58	2.91	1.91	3.76	3.25	7.75	2.46666666667	4.92	------	------	------	------	------	------	------	------	------	------	PF13054	DUF3915	Protein of unknown function (DUF3915)
TRINITY_DN11789_c0_g1		27.848	4.79949333918	0.00978255622137	1	yes	up	0	0	0	1.58	2.29	0.52	0	1.46333333333	------	------	------	------	------	------	------	------	------	------	------	------	------
TRINITY_DN11818_c0_g1		0.084	-3.58024168829	0.0199534656415	0.743289221384	yes	down	3.93	2.02	0.62	0.54	0	0	2.19	0.18	------	------	------	------	------	------	------	------	------	------	------	------	------
TRINITY_DN11839_c0_g1	beta-carotene isomerase D27, chloroplastic [Citrus clementina])	0.642	-0.638590802843	0.0170487309329	0.694786982907	yes	down	54.47	51.18	34.2	19.83	27.94	39.82	46.6166666667	29.1966666667	GO:1901601;GO:0010223;GO:0009507;GO:0016853;GO:0016859;GO:0005506;GO:0046872	BP:strigolactone biosynthetic process;BP:secondary shoot formation;CC:chloroplast;MF:isomerase activity;MF:cis-trans isomerase activity;MF:iron ion binding;MF:metal ion binding;	K17911	DWARF27	map00906	Carotenoid biosynthesis)	ENOG410YG2E	S:Function unknown)	sp|R4HZ96|D27_MEDTR;	Beta-carotene isomerase D27, chloroplastic OS=Medicago truncatula OX=3880 GN=D27 PE=1 SV=1;	PF13225	DUF4033	Domain of unknown function (DUF4033)
TRINITY_DN11850_c0_g1	hypothetical protein ES332_A02G204200v1 [Gossypium tomentosum])	1.568	0.649028150099	0.0332492486938	0.862180128817	yes	up	5.64	9.93	4.05	7.62	9.63	12.25	6.54	9.83333333333	GO:0033179;GO:0016021;GO:0005774;GO:0015078	CC:proton-transporting V-type ATPase, V0 domain;CC:integral component of membrane;CC:vacuolar membrane;MF:hydrogen ion transmembrane transporter activity;	------	------	------	------	------	------	------	------	------	------	------
TRINITY_DN11857_c0_g1		35.491	5.14937207609	0.00964433952471	0.52404773015	yes	up	0	0	0	14.36	2.61	34.09	0	17.02	------	------	------	------	------	------	------	------	------	------	------	------	------
TRINITY_DN11904_c0_g1	Ribosomal_S11 domain-containing protein [Cephalotus follicularis])	0.008	-6.9567154318	0.0344186025575	0.862180128817	yes	down	0	17.22	0	0	0	0	5.74	0	GO:0000028;GO:0000462;GO:0006412;GO:0005840;GO:0070181;GO:0003735;GO:0048027	BP:ribosomal small subunit assembly;BP:maturation of SSU-rRNA from tricistronic rRNA transcrip;BP:translation;CC:ribosome;MF:small ribosomal subunit rRNA binding;MF:structural constituent of ribosome;MF:mRNA 5'-UTR binding;	K02955	RP-S14e, RPS14	map03010	Ribosome)	COG0100	J:Translation, ribosomal structure and biogenesis)	sp|P42036|RS143_ARATH;	40S ribosomal protein S14-3 OS=Arabidopsis thaliana OX=3702 GN=RPS14C PE=2 SV=2;	PF00411	Ribosomal_S11	Ribosomal protein S11
TRINITY_DN11923_c0_g1		0.010	-6.62909554377	0.0450472180536	0.880425229929	yes	down	0	4.88	0	0	0	0	1.62666666667	0	------	------	------	------	------	------	------	------	------	------	------	------	------
TRINITY_DN11923_c0_g2		0.010	-6.62909554377	0.0450472180536	0.880425229929	yes	down	0	5.12	0	0	0	0	1.70666666667	0	------	------	------	------	------	------	------	------	------	------	------	------	------
TRINITY_DN11973_c0_g1		0.011	-6.55627824817	0.00669179464125	0.435552384306	yes	down	10.6	2.09	0	0	0	0	4.23	0	------	------	K09780	K09780	------	------	ENOG411286K	S:Function unknown)	------	------	------	------	------
TRINITY_DN11981_c0_g1	polyubiquitin-like [Rhodamnia argentea])	401.434	8.64901828215	1.74573159485E-8	3.05688865043E-5	yes	up	0	0	0	10.88	1.55	6.25	0	6.22666666667	GO:0019941;GO:0016567;GO:0005737;GO:0005634;GO:0031625;GO:0031386	BP:modification-dependent protein catabolic process;BP:protein ubiquitination;CC:cytoplasm;CC:nucleus;MF:ubiquitin protein ligase binding;MF:protein tag;	K08770	UBC	------	------	COG5272	O:Posttranslational modification, protein turnover, chaperones)	sp|P0CG74|UBI4P_CANAX;	Polyubiquitin OS=Candida albicans OX=5476 GN=UBI4 PE=1 SV=1;	PF00240;PF11976;PF14560	ubiquitin;Rad60-SLD;Ubiquitin_2	Ubiquitin family;Ubiquitin-2 like Rad60 SUMO-like;Ubiquitin-like domain
TRINITY_DN11981_c0_g4	polyubiquitin [Apium graveolens])	0.010	-6.68459905956	0.0430827979641	0.87798427972	yes	down	0	17.93	0	0	0	0	5.97666666667	0	GO:0005840	CC:ribosome;	K08770	UBC	------	------	COG5272	S:Function unknown)	sp|P0CG63|UBI4P_YEAST;	Polyubiquitin OS=Saccharomyces cerevisiae;	PF00240;PF11976;PF14560;PF13881;PF18037	ubiquitin;Rad60-SLD;Ubiquitin_2;Rad60-SLD_2;Ubiquitin_5	Ubiquitin family;Ubiquitin-2 like Rad60 SUMO-like;Ubiquitin-like domain;Ubiquitin-2 like Rad60 SUMO-like;Ubiquitin-like domain
TRINITY_DN12001_c0_g1	cupredoxin, Blue (type 1) copper protein, binding site [Artemisia annua])	0.553	-0.85523963542	0.0104222221745	0.542425202585	yes	down	29.37	36.44	23.09	9.79	15.05	24.55	29.6333333333	16.4633333333	GO:0046658;GO:0016021;GO:0009055	CC:anchored component of plasma membrane;CC:integral component of membrane;MF:electron carrier activity;	------	------	------	------	ENOG411159F;ENOG41105YJ;ENOG410YW92;ENOG410YR9S;ENOG410YN47;ENOG410YQ18	S:Function unknown);	sp|P80728|MAVI_CUCPE;	Mavicyanin OS=Cucurbita pepo OX=3663 PE=1 SV=1;	PF02298	Cu_bind_like	Plastocyanin-like domain
TRINITY_DN12003_c0_g1		5.288	2.40285653666	0.00106525622746	0.146764730445	yes	up	0.95	1.79	1.51	5.11	4.56	12.48	1.41666666667	7.38333333333	------	------	------	------	------	------	------	------	------	------	PF00257	Dehydrin	Dehydrin
TRINITY_DN12003_c0_g2		6.864	2.77907915098	0.000174665850823	0.0410449626849	yes	up	8.38	5.81	8.06	10.04	31.14	126.74	7.41666666667	55.9733333333	------	------	------	------	------	------	------	------	------	------	PF00257	Dehydrin	Dehydrin
TRINITY_DN12008_c0_g1		0.462	-1.11462920996	0.00922270323624	0.512227799689	yes	down	169.97	242.07	319.96	92.44	182.62	58.07	244	111.043333333	------	------	------	------	------	------	------	------	------	------	------	------	------
TRINITY_DN12009_c0_g1		0.203	-2.30374311211	0.0351825635728	0.862180128817	yes	down	2.14	3.74	1.94	0.68	0	0.92	2.60666666667	0.533333333333	------	------	------	------	------	------	------	------	------	------	------	------	------
TRINITY_DN12029_c0_g1		0.385	-1.37776069681	2.36389305495E-5	0.00897337109802	yes	down	26.67	18.08	24.9	6.25	7.16	5.31	23.2166666667	6.24	------	------	------	------	------	------	------	------	------	------	------	------	------
TRINITY_DN12045_c0_g2		0.009	-6.83934345191	0.037976395704	0.862180128817	yes	down	0	6.79	0	0	0	0	2.26333333333	0	------	------	------	------	------	------	------	------	------	------	------	------	------
TRINITY_DN12074_c0_g1	unknown [Picea sitchensis])	1.868	0.90184020543	1.5475321322E-5	0.00677457151067	yes	up	2.47	2.94	2.25	4.67	4.74	4.88	2.55333333333	4.76333333333	GO:0046872;GO:0016702	MF:metal ion binding;MF:oxidoreductase activity, acting on single donors with incorporation of molecular oxygen, incorporation of two atoms of oxygen;	K09840	NCED	map00906	Carotenoid biosynthesis)	COG3670	Q:Secondary metabolites biosynthesis, transport and catabolism)	sp|Q5MBR5|NCED3_ORYSJ;	9-cis-epoxycarotenoid dioxygenase NCED3, chloroplastic OS=Oryza sativa subsp. japonica OX=39947 GN=NCED3 PE=2 SV=1;	PF03055	RPE65	Retinal pigment epithelial membrane protein
TRINITY_DN12100_c0_g1	KAO2 [Pinus tabuliformis])	0.437	-1.19431393614	0.00687473607598	0.443208192889	yes	down	24.16	6.94	9.02	13.56	2.83	3.66	13.3733333333	6.68333333333	GO:0016021;GO:0005506;GO:0016705;GO:0004497;GO:0020037	CC:integral component of membrane;MF:iron ion binding;MF:oxidoreductase activity, acting on paired donors, with incorporation or reduction of molecular oxygen;MF:monooxygenase activity;MF:heme binding;	K04123	KAO	map00904	Diterpenoid biosynthesis)	COG2124	Q:Secondary metabolites biosynthesis, transport and catabolism)	sp|Q43246|C88A1_MAIZE;	Cytochrome P450 88A1 OS=Zea mays OX=4577 GN=CYP88A1 PE=2 SV=1;	PF00067	p450	Cytochrome P450
TRINITY_DN12108_c0_g1		0.103	-3.27297515717	0.0149988803881	0.654385662969	yes	down	6.91	7.89	3.2	7.14	2.88	2.79	6	4.27	------	------	------	------	------	------	------	------	------	------	------	------	------
TRINITY_DN12117_c0_g1		1.806	0.852949750479	0.0145951447848	0.645695390672	yes	up	2.62	2.84	2.77	4.96	5.51	4.58	2.74333333333	5.01666666667	------	------	------	------	------	------	------	------	------	------	PF13054;PF03154	DUF3915;Atrophin-1	Protein of unknown function (DUF3915);Atrophin-1 family
TRINITY_DN12137_c0_g1	rho GDP-dissociation inhibitor-like [Quercus suber])	0.008	-7.0441887213	0.0319541600898	0.862180128817	yes	down	0	10.65	0	0	0	0	3.55	0	GO:0007266;GO:0005737;GO:0005829;GO:0016020;GO:0005094;GO:0048365	BP:Rho protein signal transduction;CC:cytoplasm;CC:cytosol;CC:membrane;MF:Rho GDP-dissociation inhibitor activity;MF:Rac GTPase binding;	K12462	ARHGDI, RHOGDI	------	------	ENOG4111K44	O:Posttranslational modification, protein turnover, chaperones)	sp|O14224|GDIR_SCHPO;	Rho GDP-dissociation inhibitor OS=Schizosaccharomyces pombe;	PF02115	Rho_GDI	RHO protein GDP dissociation inhibitor
TRINITY_DN12200_c0_g2		4.704	2.23394821352	0.00758000764224	0.464407461327	yes	up	0.52	0.96	0.2	6.05	1.6	1.68	0.56	3.11	------	------	------	------	------	------	------	------	------	------	------	------	------
TRINITY_DN12206_c0_g1		0.471	-1.08682884658	0.00358099509748	0.304110904465	yes	down	5.08	7.69	3.33	3.34	2.01	2.43	5.36666666667	2.59333333333	------	------	K19672	IFT140	------	------	ENOG410XSS4	S:Function unknown)	sp|E9PY46|IF140_MOUSE;	Intraflagellar transport protein 140 homolog OS=Mus musculus OX=10090 GN=Ift140 PE=1 SV=1;	PF00637	Clathrin	Region in Clathrin and VPS
TRINITY_DN12212_c0_g1	unnamed protein product [Triticum turgidum subsp. durum])	0.395	-1.33982652795	0.0152483628796	0.657677550376	yes	down	10	10.47	7.99	3.13	3.88	3.95	9.48666666667	3.65333333333	GO:0005507;GO:0016491	MF:copper ion binding;MF:oxidoreductase activity;	------	------	------	------	------	------	------	------	PF00394	Cu-oxidase	Multicopper oxidase
TRINITY_DN12218_c0_g1	unknown [Picea sitchensis])	0.347	-1.52816390747	0.0220008801011	0.773994669168	yes	down	1.84	2.7	1.46	0.27	0.78	0.91	2	0.653333333333	GO:0005509	MF:calcium ion binding;	K13448	CML	map04626	Plant-pathogen interaction)	COG5126;COG5126;COG5126	D:Cell cycle control, cell division, chromosome partitioning);T:Signal transduction mechanisms);Z:Cytoskeleton)	sp|Q52K82|CML21_ARATH;	Probable calcium-binding protein CML21 OS=Arabidopsis thaliana OX=3702 GN=CML21 PE=2 SV=1;	PF00036;PF13499;PF13405;PF13202;PF13833	EF-hand_1;EF-hand_7;EF-hand_6;EF-hand_5;EF-hand_8	EF hand;EF-hand domain pair;EF-hand domain;EF hand;EF-hand domain pair
TRINITY_DN12219_c0_g1	O-glucosyltransferase rumi homolog [Chenopodium quinoa])	1.699	0.764959890446	0.00989397582768	0.530706215271	yes	up	2.32	1.94	2.18	2.59	4.3	4.08	2.14666666667	3.65666666667	GO:0035556;GO:0006629;GO:0016021;GO:0004435;GO:0016740	BP:intracellular signal transduction;BP:lipid metabolic process;CC:integral component of membrane;MF:phosphatidylinositol phospholipase C activity;MF:transferase activity;	------	------	------	------	ENOG410XT5U	S:Function unknown)	sp|A0NDG6|RUMI_ANOGA;	O-glucosyltransferase rumi homolog OS=Anopheles gambiae OX=7165 GN=AGAP004267 PE=3 SV=1;	PF05686	Glyco_transf_90	Glycosyl transferase family 90
TRINITY_DN12257_c0_g2	hypothetical protein 2_9187_01, partial [Pinus taeda])	1.671	0.740361848771	0.0108563638783	0.550406367722	yes	up	7.25	9.79	7.09	17.77	11.09	11.01	8.04333333333	13.29	------	------	------	------	------	------	ENOG410Z0A4;ENOG410YUXP	S:Function unknown);	------	------	PF04520	Senescence_reg	Senescence regulator
TRINITY_DN12264_c0_g1		7.467	2.90056835452	0.0250939379813	0.809372688913	yes	up	0.25	0.59	0.29	2.38	0.48	5.45	0.376666666667	2.77	------	------	------	------	------	------	------	------	------	------	------	------	------
TRINITY_DN12326_c0_g1		0.620	-0.689033021643	0.0174840746379	0.702030222311	yes	down	17	29.72	17.6	13.08	14.03	14.82	21.44	13.9766666667	------	------	------	------	------	------	------	------	------	------	------	------	------
TRINITY_DN12337_c0_g2	60S acidic ribosomal protein P2B isoform X3 [Sorghum bicolor])	8.381	3.06716748883	0.0472962473799	0.885304205698	yes	up	0	5.47	0.41	36.1	6.47	2.42	1.96	14.9966666667	GO:0006414;GO:0016021;GO:0005840;GO:0003735	BP:translational elongation;CC:integral component of membrane;CC:ribosome;MF:structural constituent of ribosome;	K02943	RP-LP2, RPLP2	map03010	Ribosome)	COG2058	K:Transcription)	sp|Q8TFM9|RLA2_FUSCU;	60S acidic ribosomal protein P2 OS=Fusarium culmorum OX=5516 PE=1 SV=1;	PF00428	Ribosomal_60s	60s Acidic ribosomal protein
TRINITY_DN12338_c0_g3		10.404	3.3791126394	0.0467831050323	0.88411569385	yes	up	0.19	0.23	0	0.23	0.56	3.66	0.14	1.48333333333	------	------	------	------	------	------	------	------	------	------	------	------	------
TRINITY_DN12342_c0_g2	hypothetical protein FH972_021079 [Carpinus fangiana])	0.009	-6.83934345191	0.037976395704	0.862180128817	yes	down	0	4.4	0	0	0	0	1.46666666667	0	GO:0016491	MF:oxidoreductase activity;	------	------	------	------	------	------	sp|Q9X248|FABG_THEMA;	3-oxoacyl-[acyl-carrier-protein] reductase FabG OS=Thermotoga maritima;	PF13561;PF00106;PF08659	adh_short_C2;adh_short;KR	Enoyl-(Acyl carrier protein) reductase;short chain dehydrogenase;KR domain
TRINITY_DN12351_c0_g1	RecName: Full=Avenin-like b3;Flags: Precursor [Triticum aestivum])	4.237	2.08302722047	0.0119743335597	0.577535451396	yes	up	0.59	1.01	0.35	4.77	6.27	2.39	0.65	4.47666666667	GO:0045735	MF:nutrient reservoir activity;	------	------	------	------	ENOG411268F	S:Function unknown)	sp|P0CZ06|AVLB3_WHEAT;	Avenin-like b3 OS=Triticum aestivum OX=4565 PE=2 SV=1;	PF13016;PF00234	Gliadin;Tryp_alpha_amyl	Cys-rich Gliadin N-terminal;Protease inhibitor/seed storage/LTP family
TRINITY_DN12351_c0_g2	avenin-like b6 [Aegilops tauschii subsp. tauschii])	7.704	2.94555513885	0.00164583821379	0.194219642955	yes	up	0.15	0.59	0.17	3.05	2.73	0.96	0.303333333333	2.24666666667	GO:0045735	MF:nutrient reservoir activity;	------	------	------	------	ENOG411268F	S:Function unknown)	sp|A5A4L4|AVLB6_WHEAT;	Avenin-like b6 OS=Triticum aestivum OX=4565 PE=3 SV=1;	PF13016;PF00234	Gliadin;Tryp_alpha_amyl	Cys-rich Gliadin N-terminal;Protease inhibitor/seed storage/LTP family
TRINITY_DN12364_c0_g2		0.128	-2.96282293588	0.0150421845295	0.654385662969	yes	down	4.23	2.37	1.45	0.86	0.14	0	2.68333333333	0.333333333333	------	------	------	------	------	------	------	------	------	------	------	------	------
TRINITY_DN12407_c0_g1	unknown [Picea sitchensis])	0.606	-0.721889376943	0.044172266508	0.878693450457	yes	down	5.22	6.6	3.53	1.79	3.78	3.75	5.11666666667	3.10666666667	GO:0005737;GO:0005634;GO:0046872	CC:cytoplasm;CC:nucleus;MF:metal ion binding;	------	------	------	------	ENOG4111FQG	Q:Secondary metabolites biosynthesis, transport and catabolism)	sp|Q10EL1|C3H24_ORYSJ;	Zinc finger CCCH domain-containing protein 24 OS=Oryza sativa subsp. japonica OX=39947 GN=Os03g0698800 PE=2 SV=1;	PF12796;PF00642;PF00023;PF13637;PF18345	Ank_2;zf-CCCH;Ank;Ank_4;zf_CCCH_4	Ankyrin repeats (3 copies);Zinc finger C-x8-C-x5-C-x3-H type (and similar);Ankyrin repeat;Ankyrin repeats (many copies);Zinc finger domain
TRINITY_DN12456_c0_g1		0.127	-2.97648804512	0.02639329422	0.829040431913	yes	down	17.38	1.76	0.05	1.04	0.38	1.02	6.39666666667	0.813333333333	------	------	------	------	------	------	------	------	------	------	PF00087	Toxin_TOLIP	Snake toxin and toxin-like protein
TRINITY_DN12499_c0_g1		0.010	-6.60052200369	0.0460942501853	0.882670318195	yes	down	0	15.32	0	0	0	0	5.10666666667	0	------	------	------	------	------	------	------	------	------	------	------	------	------
TRINITY_DN12552_c0_g1		0.535	-0.903364086745	0.000237583350144	0.0503778788901	yes	down	8.82	5.49	5.66	4.02	3.71	3.01	6.65666666667	3.58	------	------	------	------	------	------	------	------	------	------	PF01486	K-box	K-box region
TRINITY_DN12553_c0_g4	protein hob1-like [Quercus suber])	0.008	-7.0441887213	0.0319541600898	0.862180128817	yes	down	0	4.32	0	0	0	0	1.44	0	------	------	K12562	AMPH	map04144	Endocytosis)	------	------	sp|A7A261|LSB3_YEAS7;	LAS seventeen-binding protein 3 OS=Saccharomyces cerevisiae;	PF00018;PF07653;PF14604	SH3_1;SH3_2;SH3_9	SH3 domain;Variant SH3 domain;Variant SH3 domain
TRINITY_DN12555_c0_g1	unnamed protein product [Triticum turgidum subsp. durum])	1.820	0.86386173339	0.0149130016227	0.653367608625	yes	up	13.88	14.57	13.87	39.89	18.74	17.02	14.1066666667	25.2166666667	GO:0016021	CC:integral component of membrane;	------	------	------	------	ENOG41121N2	S:Function unknown)	sp|O22755|ATL44_ARATH;	Probable E3 ubiquitin-protein ligase ATL44 OS=Arabidopsis thaliana OX=3702 GN=ATL44 PE=2 SV=1;	PF13639;PF12678;PF17123;PF13923;PF00097;PF13445;PF14634;PF13920;PF12861;PF17120;PF14446	zf-RING_2;zf-rbx1;zf-RING_11;zf-C3HC4_2;zf-C3HC4;zf-RING_UBOX;zf-RING_5;zf-C3HC4_3;zf-ANAPC11;Zn_ribbon_17;Prok-RING_1	Ring finger domain;RING-H2 zinc finger domain;RING-like zinc finger;Zinc finger, C3HC4 type (RING finger);Zinc finger, C3HC4 type (RING finger);RING-type zinc-finger;zinc-RING finger domain;Zinc finger, C3HC4 type (RING finger);Anaphase-promoting complex subunit 11 RING-H2 finger;Zinc-ribbon, C4HC2 type;Prokaryotic RING finger family 1
TRINITY_DN12603_c0_g2	hypothetical protein E3N88_29450 [Mikania micrantha])	1.880	0.910940416891	0.0226376446355	0.78071109514	yes	up	16.06	12.13	11.96	20.43	24.33	21.41	13.3833333333	22.0566666667	GO:0015074;GO:0005634;GO:0004190;GO:0003676;GO:0003677	BP:DNA integration;CC:nucleus;MF:aspartic-type endopeptidase activity;MF:nucleic acid binding;MF:DNA binding;	------	------	------	------	------	------	------	------	PF17921	Integrase_H2C2	Integrase zinc binding domain
TRINITY_DN12603_c4_g1		0.571	-0.808032499506	0.0323158426518	0.862180128817	yes	down	1.45	2.21	1.52	0.89	0.71	1.4	1.72666666667	1	------	------	------	------	------	------	------	------	------	------	------	------	------
TRINITY_DN12644_c0_g1	V-type proton ATPase subunit F-like [Quercus suber])	0.009	-6.78958366331	0.0395591670892	0.870798972873	yes	down	0	20.21	0	0	0	0	6.73666666667	0	GO:0033180;GO:0016020;GO:0046961;GO:0042625	CC:proton-transporting V-type ATPase, V1 domain;CC:membrane;MF:proton-transporting ATPase activity, rotational mechanism;MF:ATPase coupled ion transmembrane transporter activity;	K02151	ATPeV1F, ATP6S14	map04145;map00190	Phagosome);Oxidative phosphorylation)	COG1436	C:Energy production and conversion)	sp|A6RRW0|VATF_BOTFB;	V-type proton ATPase subunit F OS=Botryotinia fuckeliana;	PF01990	ATP-synt_F	ATP synthase (F/14-kDa) subunit
TRINITY_DN12657_c0_g1		0.009	-6.83934345191	0.037976395704	0.862180128817	yes	down	0	4.38	0	0	0	0	1.46	0	------	------	------	------	------	------	------	------	------	------	PF15471	TMEM171	Transmembrane protein family 171
TRINITY_DN1266_c0_g1	probable WRKY transcription factor 3 isoform X1 [Dendrobium catenatum])	0.465	-1.10427472154	0.000410186551893	0.0765160020496	yes	down	14.33	22.93	31.22	8.38	12.68	11.33	22.8266666667	10.7966666667	GO:0005634;GO:0003700;GO:0043565	CC:nucleus;MF:transcription factor activity, sequence-specific DNA binding;MF:sequence-specific DNA binding;	K18835	WRKY2	map04626	Plant-pathogen interaction)	ENOG4112BTF;ENOG410YBRT	K:Transcription);	sp|Q8VWQ5|WRK50_ARATH;	Probable WRKY transcription factor 50 OS=Arabidopsis thaliana OX=3702 GN=WRKY50 PE=2 SV=1;	PF03106	WRKY	WRKY DNA -binding domain
TRINITY_DN12681_c0_g5		0.011	-6.51374116887	0.00598163182501	0.407403915128	yes	down	3.07	0.85	0	0	0	0	1.30666666667	0	------	------	------	------	------	------	------	------	------	------	------	------	------
TRINITY_DN12717_c0_g1	uncharacterized protein LOC111995231 [Quercus suber])	0.016	-5.94906034774	0.0366704136823	0.862180128817	yes	down	0	3.97	0	0.07	0	0	1.32333333333	0.0233333333333	GO:0010301;GO:0016491	MF:xanthoxin dehydrogenase activity;MF:oxidoreductase activity;	------	------	------	------	COG1028	S:Function unknown)	sp|Q9X248|FABG_THEMA;	3-oxoacyl-[acyl-carrier-protein] reductase FabG OS=Thermotoga maritima;	PF13561;PF00106;PF08659	adh_short_C2;adh_short;KR	Enoyl-(Acyl carrier protein) reductase;short chain dehydrogenase;KR domain
TRINITY_DN12718_c0_g1	Phospholipase/carboxylesterase/thioesterase [Corchorus capsularis])	0.632	-0.662079699226	0.00923175630341	0.512227799689	yes	down	32.56	34	24.31	16.31	14.06	27.03	30.29	19.1333333333	GO:0016787	MF:hydrolase activity;	K06130	LYPLA2	map00564	Glycerophospholipid metabolism)	COG0400	S:Function unknown)	sp|Q6BSS8|APTH1_DEBHA;	Acyl-protein thioesterase 1 OS=Debaryomyces hansenii;	PF02230;PF03959;PF00326	Abhydrolase_2;FSH1;Peptidase_S9	Phospholipase/Carboxylesterase;Serine hydrolase (FSH1);Prolyl oligopeptidase family
TRINITY_DN1272_c0_g1	pectinesterase-like [Nymphaea colorata])	0.565	-0.823886677203	0.0155279897112	0.66410800392	yes	down	17.96	23.1	11.66	6.78	10.07	13.82	17.5733333333	10.2233333333	GO:0042545;GO:0045490;GO:0005618;GO:0016021;GO:0005576;GO:0046910;GO:0030599;GO:0045330;GO:0004857	BP:cell wall modification;BP:pectin catabolic process;CC:cell wall;CC:integral component of membrane;CC:extracellular region;MF:pectinesterase inhibitor activity;MF:pectinesterase activity;MF:aspartyl esterase activity;MF:enzyme inhibitor activity;	K01051	E3.1.1.11	map00040	Pentose and glucuronate interconversions)	COG4677	G:Carbohydrate transport and metabolism)	sp|Q42534|PME2_ARATH;	Pectinesterase 2 OS=Arabidopsis thaliana OX=3702 GN=PME2 PE=2 SV=2;	PF01095;PF04043	Pectinesterase;PMEI	Pectinesterase;Plant invertase/pectin methylesterase inhibitor
TRINITY_DN12751_c0_g1	hypothetical protein ES332_A05G195100v1 [Gossypium tomentosum])	0.633	-0.659528934492	0.0413196061237	0.877774797508	yes	down	13.79	14.91	26.18	9.82	15.47	9.92	18.2933333333	11.7366666667	------	------	------	------	------	------	ENOG410Y43C	S:Function unknown)	------	------	------	------	------
TRINITY_DN12758_c0_g1		0.008	-7.00111510465	0.0331496761338	0.862180128817	yes	down	0	7.94	0	0	0	0	2.64666666667	0	------	------	------	------	------	------	------	------	------	------	------	------	------
TRINITY_DN12786_c0_g2	PREDICTED: calcium-dependent protein kinase 18-like [Nelumbo nucifera])	0.504	-0.989527610914	0.0152084523097	0.657677550376	yes	down	6.18	4.54	6.58	2.41	4.46	1.77	5.76666666667	2.88	GO:0018105;GO:0035556;GO:0046777;GO:0005737;GO:0005634;GO:0009931;GO:0005509;GO:0004672;GO:0005524;GO:0005516	BP:peptidyl-serine phosphorylation;BP:intracellular signal transduction;BP:protein autophosphorylation;CC:cytoplasm;CC:nucleus;MF:calcium-dependent protein serine/threonine kinase activity;MF:calcium ion binding;MF:protein kinase activity;MF:ATP binding;MF:calmodulin binding;	K13412	CPK	map04626	Plant-pathogen interaction)	ENOG410XRMJ	S:Function unknown)	sp|Q9FKW4|CDPKS_ARATH;	Calcium-dependent protein kinase 28 OS=Arabidopsis thaliana OX=3702 GN=CPK28 PE=1 SV=1;	PF00069;PF07714;PF00036;PF13202;PF13499;PF13405;PF13833;PF10591;PF14531;PF06293	Pkinase;PK_Tyr_Ser-Thr;EF-hand_1;EF-hand_5;EF-hand_7;EF-hand_6;EF-hand_8;SPARC_Ca_bdg;Kinase-like;Kdo	Protein kinase domain;Protein tyrosine and serine/threonine kinase;EF hand;EF hand;EF-hand domain pair;EF-hand domain;EF-hand domain pair;Secreted protein acidic and rich in cysteine Ca binding region;Kinase-like;Lipopolysaccharide kinase (Kdo/WaaP) family
TRINITY_DN12796_c1_g1		3.396	1.76384523812	0.00281642480464	0.266226765693	yes	up	1.25	1.81	2.45	5.99	4.74	6.9	1.83666666667	5.87666666667	------	------	------	------	------	------	------	------	------	------	------	------	------
TRINITY_DN12797_c0_g2		3.102	1.63322017551	0.0224206506329	0.78071109514	yes	up	0.67	0.54	0.79	3.3	0.9	2	0.666666666667	2.06666666667	------	------	------	------	------	------	------	------	------	------	------	------	------
TRINITY_DN12800_c0_g4		0.078	-3.68149138434	0.0331240825474	0.862180128817	yes	down	0.13	2.83	0.44	0	0.12	0.13	1.13333333333	0.0833333333333	------	------	------	------	------	------	ENOG410Z0X9	S:Function unknown)	------	------	PF01764;PF11187	Lipase_3;DUF2974	Lipase (class 3);Protein of unknown function (DUF2974)
TRINITY_DN12839_c0_g2	alpha-gliadin, partial [Triticum macha])	4.170	2.06004392992	0.00812364281215	0.481709599771	yes	up	2.42	5.28	2.45	15.93	18.11	5.89	3.38333333333	13.31	GO:0045735	MF:nutrient reservoir activity;	------	------	------	------	ENOG411268F	S:Function unknown)	sp|P04726|GDA6_WHEAT;	Alpha/beta-gliadin clone PW1215 OS=Triticum aestivum OX=4565 PE=3 SV=1;	PF00234;PF13016	Tryp_alpha_amyl;Gliadin	Protease inhibitor/seed storage/LTP family;Cys-rich Gliadin N-terminal
TRINITY_DN12841_c0_g1	putative pectinesterase 53 [Nymphaea thermarum])	0.544	-0.877226434488	0.0361722392256	0.862180128817	yes	down	2.25	3.18	3.56	1.24	1.68	2.09	2.99666666667	1.67	GO:0042545;GO:0045490;GO:0052689;GO:0030599;GO:0045330	BP:cell wall modification;BP:pectin catabolic process;MF:carboxylic ester hydrolase activity;MF:pectinesterase activity;MF:aspartyl esterase activity;	K01051	E3.1.1.11	map00040	Pentose and glucuronate interconversions)	COG4677	G:Carbohydrate transport and metabolism)	sp|Q8VYZ3|PME53_ARATH;	Probable pectinesterase 53 OS=Arabidopsis thaliana OX=3702 GN=PME53 PE=2 SV=1;	PF01095	Pectinesterase	Pectinesterase
TRINITY_DN12842_c1_g1		14.276	3.83552094718	0.0317430725693	1	yes	up	0.84	0	0	0.99	8.15	4.85	0.28	4.66333333333	------	------	------	------	------	------	------	------	------	------	------	------	------
TRINITY_DN12844_c0_g1	CYP704C10 [Taxus chinensis])	3.280	1.71352572802	0.0138406284265	0.63056011613	yes	up	1.61	1.64	20.02	22.17	10.72	4.79	7.75666666667	12.56	GO:0005783;GO:0016021;GO:0004497;GO:0020037;GO:0016705;GO:0036204;GO:0005506	CC:endoplasmic reticulum;CC:integral component of membrane;MF:monooxygenase activity;MF:heme binding;MF:oxidoreductase activity, acting on paired donors, with incorporation or reduction of molecular oxygen;MF:abieta-7,13-dien-18-ol hydroxylase activity;MF:iron ion binding;	------	------	------	------	COG2124	Q:Secondary metabolites biosynthesis, transport and catabolism)	sp|Q50EK3|C04C1_PINTA;	Cytochrome P450 704C1 OS=Pinus taeda OX=3352 GN=CYP704C1 PE=2 SV=1;	PF00067	p450	Cytochrome P450
TRINITY_DN12858_c0_g1		0.278	-1.84697436494	0.0107791328785	0.549411896755	yes	down	5.02	5.44	0.84	0.9	1.31	0.9	3.76666666667	1.03666666667	------	------	------	------	------	------	------	------	------	------	PF11250	FAF	Fantastic Four meristem regulator
TRINITY_DN12884_c0_g2		2.365	1.24190041935	0.00608426689697	0.411297957619	yes	up	2.93	4.88	5.77	10.85	11.06	9.57	4.52666666667	10.4933333333	------	------	------	------	------	------	------	------	------	------	------	------	------
TRINITY_DN12898_c0_g1		39.938	5.31968238715	0.043662561126	0.87798427972	yes	up	0	0	0	13.81	0	1.26	0	5.02333333333	------	------	------	------	------	------	------	------	------	------	------	------	------
TRINITY_DN12924_c0_g2	unnamed protein product [Nymphaea colorata])	0.010	-6.68459905956	0.0430827979641	0.87798427972	yes	down	0	10.01	0	0	0	0	3.33666666667	0	GO:0007017;GO:2000582;GO:0005737;GO:0005868;GO:0030286;GO:0005874;GO:0045505;GO:0051959;GO:0003774	BP:microtubule-based process;BP:positive regulation of ATP-dependent microtubule motor activity, plus-end-directed;CC:cytoplasm;CC:cytoplasmic dynein complex;CC:dynein complex;CC:microtubule;MF:dynein intermediate chain binding;MF:dynein light intermediate chain binding;MF:motor activity;	K10418	DYNLL	------	------	ENOG4111NK2	S:Function unknown)	sp|P61285|DYL1_BOVIN;	Dynein light chain 1, cytoplasmic OS=Bos taurus OX=9913 GN=DYNLL1 PE=1 SV=1;	PF01221	Dynein_light	Dynein light chain type 1
TRINITY_DN12929_c0_g3	hypothetical protein E3N88_27990 [Mikania micrantha])	23.289	4.5415918725	0.0066363459372	0.432461904573	yes	up	0	0	0.34	0.16	2.11	6.06	0.113333333333	2.77666666667	GO:0016021	CC:integral component of membrane;	------	------	------	------	------	------	sp|Q3HRQ2|GLOX_VITPS;	Aldehyde oxidase GLOX OS=Vitis pseudoreticulata OX=231512 GN=GLOX PE=2 SV=1;	PF07250;PF09118	Glyoxal_oxid_N;DUF1929	Glyoxal oxidase N-terminus;Domain of unknown function (DUF1929)
TRINITY_DN1292_c0_g2		1.996	0.996886916912	0.0143757061375	0.640976116683	yes	up	1.43	1.93	2.4	2.74	3.88	4.72	1.92	3.78	------	------	------	------	------	------	------	------	------	------	------	------	------
TRINITY_DN12987_c0_g1	bax inhibitor 1-like [Spinacia oleracea])	0.010	-6.71157013514	0.0421470214827	0.877890382524	yes	down	0	4.68	0	0	0	0	1.56	0	GO:0016021	CC:integral component of membrane;	K21889	TMBIM6, BI1, TEGT	------	------	ENOG4111GCT	T:Signal transduction mechanisms)	sp|Q5R7R1|BI1_PONAB;	Bax inhibitor 1 OS=Pongo abelii OX=9601 GN=TMBIM6 PE=2 SV=2;	PF01027	Bax1-I	Inhibitor of apoptosis-promoting Bax1
TRINITY_DN13016_c0_g1		324.407	8.34166220865	3.11777367731E-5	0.011123626876	yes	up	0	0	0	0.18	8.88	0.55	0	3.20333333333	------	------	------	------	------	------	------	------	------	------	------	------	------
TRINITY_DN13019_c1_g1		0.446	-1.16349525065	0.0467493620881	0.88411569385	yes	down	4.72	10.43	14.36	6.1	3.14	3.8	9.83666666667	4.34666666667	------	------	------	------	------	------	------	------	------	------	------	------	------
TRINITY_DN13037_c0_g1		0.480	-1.05934015214	0.0427045360897	0.87798427972	yes	down	4.8	4.74	3.92	2.88	1.16	2.43	4.48666666667	2.15666666667	------	------	------	------	------	------	------	------	------	------	------	------	------
TRINITY_DN13037_c0_g2		3.777	1.91739061591	0.0185146723693	0.718393109521	yes	up	0.2	0.17	0.18	0.54	0.92	0.61	0.183333333333	0.69	------	------	------	------	------	------	------	------	------	------	------	------	------
TRINITY_DN13046_c3_g1		9.027	3.17421504172	0.0285872628959	0.856737164532	yes	up	0.21	0.16	0	0.58	0.13	2.4	0.123333333333	1.03666666667	------	------	------	------	------	------	------	------	------	------	------	------	------
TRINITY_DN13047_c0_g1	alpha-amylase/trypsin inhibitor CM3 [Aegilops tauschii subsp. tauschii])	4.015	2.00552509258	0.0082630458307	0.485216381337	yes	up	2.09	2.73	2.14	9.72	15.03	2.47	2.32	9.07333333333	GO:0005576;GO:0015066;GO:0004867	CC:extracellular region;MF:alpha-amylase inhibitor activity;MF:serine-type endopeptidase inhibitor activity;	------	------	------	------	ENOG411089M	S:Function unknown)	sp|P17314|IAAC3_WHEAT;	Alpha-amylase/trypsin inhibitor CM3 OS=Triticum aestivum OX=4565 PE=1 SV=1;	PF00234;PF13016	Tryp_alpha_amyl;Gliadin	Protease inhibitor/seed storage/LTP family;Cys-rich Gliadin N-terminal
TRINITY_DN13078_c0_g2		2.029	1.02076844774	0.0498745896729	0.88992965824	yes	up	0.72	1.7	0.93	1.66	2.02	3.1	1.11666666667	2.26	------	------	------	------	------	------	------	------	------	------	PF13054	DUF3915	Protein of unknown function (DUF3915)
TRINITY_DN13097_c0_g1	aquaporin NIP6-1 [Amborella trichopoda])	2.230	1.15680120804	0.0077692327437	0.470278360256	yes	up	20.97	8.02	8.94	40.99	21.66	22.03	12.6433333333	28.2266666667	GO:0016021;GO:0015267	CC:integral component of membrane;MF:channel activity;	K09874	NIP	------	------	COG0580	G:Carbohydrate transport and metabolism)	sp|Q9SAI4|NIP61_ARATH;	Aquaporin NIP6-1 OS=Arabidopsis thaliana OX=3702 GN=NIP6-1 PE=1 SV=1;	PF00230	MIP	Major intrinsic protein
TRINITY_DN13101_c0_g4	phosphate transporter PHO1 homolog 7-like isoform X2 [Citrus sinensis])	0.009	-6.8146781985	0.0387542264678	0.868921852487	yes	down	0	2.68	0	0	0	0	0.893333333333	0	GO:0006817;GO:0016036;GO:0005737;GO:0005794;GO:0016021;GO:0005802;GO:0005886;GO:0000822;GO:0015114	BP:phosphate ion transport;BP:cellular response to phosphate starvation;CC:cytoplasm;CC:Golgi apparatus;CC:integral component of membrane;CC:trans-Golgi network;CC:plasma membrane;MF:inositol hexakisphosphate binding;MF:phosphate ion transmembrane transporter activity;	------	------	------	------	------	------	sp|Q6R8G3|PHO17_ARATH;	Phosphate transporter PHO1 homolog 7 OS=Arabidopsis thaliana OX=3702 GN=PHO1-H7 PE=2 SV=1;	PF03105;PF03124	SPX;EXS	SPX domain;EXS family
TRINITY_DN13107_c1_g1		0.238	-2.07153744076	0.023132569312	0.786290081378	yes	down	7.4	4.3	0.88	0.67	0.51	2.06	4.19333333333	1.08	------	------	------	------	------	------	------	------	------	------	------	------	------
TRINITY_DN13117_c0_g3		0.471	-1.08506085462	0.0389707500196	0.870798972873	yes	down	30.41	5.4	3.54	3.51	3.88	3.59	13.1166666667	3.66	------	------	------	------	------	------	------	------	------	------	------	------	------
TRINITY_DN13134_c0_g1		0.009	-6.83934345191	0.037976395704	0.862180128817	yes	down	0	5.54	0	0	0	0	1.84666666667	0	------	------	------	------	------	------	------	------	------	------	------	------	------
TRINITY_DN13135_c0_g1		0.009	-6.78958366331	0.0395591670892	0.870798972873	yes	down	0	5.4	0	0	0	0	1.8	0	------	------	------	------	------	------	ENOG4111NR8	S:Function unknown)	------	------	------	------	------
TRINITY_DN13159_c1_g1		0.366	-1.44994504045	0.0370754426842	0.862180128817	yes	down	2.69	1.38	2.49	0.76	1.14	0.48	2.18666666667	0.793333333333	------	------	------	------	------	------	------	------	------	------	------	------	------
TRINITY_DN13160_c1_g1		53.075	5.72996426486	0.0236189011414	0.790446862304	yes	up	0	0	0	0	3.38	0.35	0	1.24333333333	------	------	------	------	------	------	------	------	sp|Q8S3C1|D5FAD_THRSP;	Acyl-lipid;	PF00487	FA_desaturase	Fatty acid desaturase
TRINITY_DN13160_c1_g2	hypothetical protein TSUD_369430 [Trifolium subterraneum])	121.025	6.91915547745	0.000992370624276	0.138837254117	yes	up	0	0	0	0.09	4.85	0.45	0	1.79666666667	GO:0006629;GO:0016021;GO:0003677;GO:0102003;GO:0016491	BP:lipid metabolic process;CC:integral component of membrane;MF:DNA binding;MF:Delta8-sphingolipid desaturase activity;MF:oxidoreductase activity;	------	------	------	------	ENOG410XVSZ	S:Function unknown)	sp|A4KDP0|D5FAD_REBSA;	Acyl-lipid;	PF00487;PF00173	FA_desaturase;Cyt-b5	Fatty acid desaturase;Cytochrome b5-like Heme/Steroid binding domain
TRINITY_DN13220_c0_g1	Zinc finger AN1 and C2H2 domain-containing stress-associated protein 16 [Hibiscus syriacus])	0.011	-6.57137101446	0.0471860803106	0.88411569385	yes	down	0	7.26	0	0	0	0	2.42	0	GO:0008270;GO:0003676	MF:zinc ion binding;MF:nucleic acid binding;	------	------	------	------	ENOG4111JCH	S:Function unknown)	sp|Q91X58|ZFN2B_MOUSE;	AN1-type zinc finger protein 2B OS=Mus musculus OX=10090 GN=Zfand2b PE=1 SV=1;	PF01428	zf-AN1	AN1-like Zinc finger
TRINITY_DN13256_c0_g1	hypothetical protein Saspl_033710 [Salvia splendens])	0.661	-0.597331402256	0.0271106925006	0.835689790466	yes	down	37.09	36.26	29.25	24.45	15.21	32.28	34.2	23.98	GO:0016021	CC:integral component of membrane;	K21866	POLLUX, DMI1, CASTOR	------	------	COG1226	P:Inorganic ion transport and metabolism)	sp|Q75LD5|CASTO_ORYSJ;	Probable ion channel CASTOR OS=Oryza sativa subsp. japonica OX=39947 GN=Os03g0843600 PE=2 SV=1;	------	------	------
TRINITY_DN13302_c0_g1	PREDICTED: protein EXORDIUM-like 2 [Eucalyptus grandis])	0.496	-1.01036312045	0.0110983378632	0.555766673641	yes	down	18.77	22.16	23.06	4.48	17.03	11.29	21.33	10.9333333333	------	------	------	------	------	------	ENOG41107QF	S:Function unknown)	sp|Q9C6E4|EXOL1_ARATH;	Protein EXORDIUM-like 1 OS=Arabidopsis thaliana OX=3702 GN=EXL1 PE=2 SV=1;	PF04674	Phi_1	Phosphate-induced protein 1 conserved region
TRINITY_DN13342_c0_g3	unknown [Picea sitchensis])	1.753	0.809503576902	0.034210317703	0.862180128817	yes	up	3.06	2.16	3.76	6.04	4.79	4.9	2.99333333333	5.24333333333	GO:0010019;GO:0009507;GO:0046906	BP:chloroplast-nucleus signaling pathway;CC:chloroplast;MF:tetrapyrrole binding;	------	------	------	------	ENOG410XQHG	S:Function unknown)	sp|Q9LX31|GUN4C_ARATH;	Tetrapyrrole-binding protein, chloroplastic OS=Arabidopsis thaliana OX=3702 GN=GUN4 PE=1 SV=1;	PF05419	GUN4	GUN4-like
TRINITY_DN13352_c0_g1	unnamed protein product [Triticum turgidum subsp. durum])	4.757	2.24990157737	0.00040494895358	0.0759452166629	yes	up	1.87	1.85	1.52	10.77	10.36	3.32	1.74666666667	8.15	GO:0045735	MF:nutrient reservoir activity;	------	------	------	------	ENOG411268F	S:Function unknown)	sp|P80356|AVE3_AVESA;	Avenin-3 OS=Avena sativa OX=4498 PE=1 SV=1;	PF13016;PF00234	Gliadin;Tryp_alpha_amyl	Cys-rich Gliadin N-terminal;Protease inhibitor/seed storage/LTP family
TRINITY_DN13352_c1_g1	60S ribosomal protein L10a [Quercus suber])	0.031	-5.03099068763	0.0352935893454	0.862180128817	yes	down	7.12	0.23	0	0	0	0.2	2.45	0.0666666666667	GO:0006412;GO:0015934;GO:0003735;GO:0003723	BP:translation;CC:large ribosomal subunit;MF:structural constituent of ribosome;MF:RNA binding;	K02865	RP-L10Ae, RPL10A	map03010	Ribosome)	COG0081	S:Function unknown)	sp|O74836|RL1B_SCHPO;	60S ribosomal protein L1-B OS=Schizosaccharomyces pombe;	PF00687	Ribosomal_L1	Ribosomal protein L1p/L10e family
TRINITY_DN13387_c0_g1	proteasome subunit beta type-5-A [Capsella rubella])	0.008	-7.02281257407	0.0325431511866	0.862180128817	yes	down	0	7.24	0	0	0	0	2.41333333333	0	GO:0051603;GO:0043161;GO:0010498;GO:0010499;GO:0005737;GO:0005839;GO:0005634;GO:0019774;GO:0004175;GO:0004298	BP:proteolysis involved in cellular protein catabolic process;BP:proteasome-mediated ubiquitin-dependent protein catabolic process;BP:proteasomal protein catabolic process;BP:proteasomal ubiquitin-independent protein catabolic process;CC:cytoplasm;CC:proteasome core complex;CC:nucleus;CC:proteasome core complex, beta-subunit complex;MF:endopeptidase activity;MF:threonine-type endopeptidase activi…	K02737	PSMB5	map03050	Proteasome)	------	------	sp|P30656|PSB5_YEAST;	Proteasome subunit beta type-5 OS=Saccharomyces cerevisiae;	PF00227	Proteasome	Proteasome subunit
TRINITY_DN13399_c0_g1	gamma-gliadin [Triticum aestivum x Thinopyrum elongatum])	4.535	2.18096656754	0.00067177302074	0.105881496549	yes	up	5.07	5.5	6.02	33.01	35.33	7.13	5.53	25.1566666667	GO:0045735	MF:nutrient reservoir activity;	------	------	------	------	ENOG411268F	S:Function unknown)	sp|P08453|GDB2_WHEAT;	Gamma-gliadin OS=Triticum aestivum OX=4565 PE=3 SV=1;	PF13016;PF00234	Gliadin;Tryp_alpha_amyl	Cys-rich Gliadin N-terminal;Protease inhibitor/seed storage/LTP family
TRINITY_DN13402_c0_g2	PREDICTED: superoxide dismutase [Mn], mitochondrial [Gossypium hirsutum])	0.008	-6.88744404653	0.036475231332	0.862180128817	yes	down	0	8	0	0	0	0	2.66666666667	0	GO:0005739;GO:0004784;GO:0046872;GO:0030145	CC:mitochondrion;MF:superoxide dismutase activity;MF:metal ion binding;MF:manganese ion binding;	K04564	SOD2	map04146	Peroxisome)	COG0605	P:Inorganic ion transport and metabolism)	sp|Q8HXP3|SODM_MACFA;	Superoxide dismutase [Mn], mitochondrial OS=Macaca fascicularis OX=9541 GN=SOD2 PE=2 SV=3;	PF02777;PF00081	Sod_Fe_C;Sod_Fe_N	Iron/manganese superoxide dismutases, C-terminal domain;Iron/manganese superoxide dismutases, alpha-hairpin domain
TRINITY_DN13419_c0_g1		0.517	-0.952472606487	0.0065352569378	0.429448332716	yes	down	15.57	8.21	18.13	7.14	8.61	5.98	13.97	7.24333333333	------	------	------	------	------	------	------	------	------	------	PF00646;PF12937	F-box;F-box-like	F-box domain;F-box-like
TRINITY_DN13425_c0_g1		0.174	-2.52475499424	0.00697374682411	0.445884450946	yes	down	80.1	162.12	5.73	8.71	12.52	15.54	82.65	12.2566666667	------	------	------	------	------	------	------	------	------	------	------	------	------
TRINITY_DN1346_c0_g1		0.464	-1.10793011893	0.0212256615409	0.762923769374	yes	down	51.95	56.43	45.77	34.3	27.58	8.36	51.3833333333	23.4133333333	------	------	------	------	------	------	------	------	------	------	------	------	------
TRINITY_DN13501_c0_g2		229.843	7.84450387776	4.0947953587E-5	0.0135535229546	yes	up	0	0	0	0.31	4.53	0.26	0	1.7	------	------	K19720	COL3A	map04933	AGE-RAGE signaling pathway in diabetic complications)	------	------	sp|C0HL12|AGRB1_RAT;	Adhesion G protein-coupled receptor B1 OS=Rattus norvegicus OX=10116 GN=Adgrb1 PE=1 SV=1;	PF00090;PF19028	TSP_1;TSP1_spondin	Thrombospondin type 1 domain;Spondin-like TSP1 domain
TRINITY_DN13501_c0_g3		45.090	5.49474853734	0.0422950805059	0.87798427972	yes	up	0	0	0	0	3.96	0.15	0	1.37	------	------	------	------	------	------	------	------	------	------	PF00090;PF19028	TSP_1;TSP1_spondin	Thrombospondin type 1 domain;Spondin-like TSP1 domain
TRINITY_DN13503_c1_g2		0.150	-2.73280426458	0.016332058874	0.680916399276	yes	down	1.32	1.72	0.1	0.27	0.13	0.06	1.04666666667	0.153333333333	------	------	------	------	------	------	------	------	------	------	------	------	------
TRINITY_DN13539_c0_g2	PREDICTED: mitochondrial intermembrane space cysteine motif-containing protein MIX17-like [Pyrus x bretschneideri])	0.008	-6.91090617117	0.0357679459201	0.862180128817	yes	down	0	12.9	0	0	0	0	4.3	0	------	------	------	------	------	------	ENOG4111ZTP	O:Posttranslational modification, protein turnover, chaperones)	sp|Q03667|MIX17_YEAST;	Mitochondrial intermembrane space cysteine motif-containing protein MIX17 OS=Saccharomyces cerevisiae;	PF09849;PF06747	DUF2076;CHCH	Uncharacterized protein conserved in bacteria (DUF2076);CHCH domain
TRINITY_DN13559_c0_g1		1.676	0.744791826473	0.028679680867	0.856783524614	yes	up	1.24	1.65	1.14	2.87	2.35	3.07	1.34333333333	2.76333333333	------	------	------	------	------	------	------	------	------	------	------	------	------
TRINITY_DN13572_c0_g1		2.794	1.48229403466	0.0114590008596	0.564967251282	yes	up	8.99	12.17	12.38	37.42	28.02	24.81	11.18	30.0833333333	------	------	------	------	------	------	------	------	------	------	------	------	------
TRINITY_DN1357_c0_g1		2.143	1.09938983263	0.0131377882014	0.609016701056	yes	up	88.54	107.55	110.82	394.34	113.14	138.03	102.303333333	215.17	------	------	------	------	------	------	------	------	------	------	------	------	------
TRINITY_DN13581_c0_g1		25.242	4.65778046697	0.0374961373856	0.862180128817	yes	up	0	0.45	0	9.43	0	1.48	0.15	3.63666666667	------	------	------	------	------	------	------	------	------	------	------	------	------
TRINITY_DN13585_c0_g2	hypothetical protein E3N88_33954 [Mikania micrantha])	0.008	-7.00111510465	0.0331496761338	0.862180128817	yes	down	0	12.68	0	0	0	0	4.22666666667	0	GO:0005783;GO:0003755	CC:endoplasmic reticulum;MF:peptidyl-prolyl cis-trans isomerase activity;	K09569	FKBP2	------	------	COG0545	O:Posttranslational modification, protein turnover, chaperones)	sp|P0C1J5|FKB2B_RHIO9;	FK506-binding protein 2B OS=Rhizopus delemar;	PF00254	FKBP_C	FKBP-type peptidyl-prolyl cis-trans isomerase
TRINITY_DN13604_c0_g3		0.530	-0.914870776804	0.00239741337993	0.245544887741	yes	down	4.94	5.59	4.17	2.42	3.32	2.96	4.9	2.9	------	------	------	------	------	------	------	------	------	------	------	------	------
TRINITY_DN13605_c0_g1		79.601	6.31471104063	0.0149969695237	0.654385662969	yes	up	0	0	0	1.24	0	32.15	0	11.13	------	------	------	------	------	------	------	------	------	------	------	------	------
TRINITY_DN13632_c0_g2	hypothetical protein FH972_022263 [Carpinus fangiana])	5.536	2.46879550318	0.0414347924397	0.877774797508	yes	up	0	0.36	0.9	1.12	4.04	1.71	0.42	2.29	GO:0016021;GO:0005347	CC:integral component of membrane;MF:ATP transmembrane transporter activity;	K15110	SLC25A21, ODC	------	------	ENOG410XRZG	P:Inorganic ion transport and metabolism)	sp|Q9P3T7|ODC_SCHPO;	Probable mitochondrial 2-oxodicarboxylate carrier OS=Schizosaccharomyces pombe;	PF00153	Mito_carr	Mitochondrial carrier protein
TRINITY_DN13638_c0_g1		21.736	4.44198514227	0.0179319973489	0.707784642426	yes	up	0	0	0.18	0.19	3.2	0.63	0.06	1.34	------	------	------	------	------	------	------	------	------	------	------	------	------
TRINITY_DN1363_c0_g1	phospholipase C 2 [Artemisia annua])	1.553	0.634994077974	0.0263286174704	0.827560128632	yes	up	44.43	31.96	60.9	80.48	69.51	50.17	45.7633333333	66.72	GO:0051209;GO:0006260;GO:0035556;GO:0016042;GO:0048015;GO:0005634;GO:0005623;GO:0004435	BP:release of sequestered calcium ion into cytosol;BP:DNA replication;BP:intracellular signal transduction;BP:lipid catabolic process;BP:phosphatidylinositol-mediated signaling;CC:nucleus;CC:cell;MF:phosphatidylinositol phospholipase C activity;	K05857	PLCD	map04070;map04933;map00562	Phosphatidylinositol signaling system);AGE-RAGE signaling pathway in diabetic complications);Inositol phosphate metabolism)	ENOG410XPSW	S:Function unknown)	sp|Q39033|PLCD2_ARATH;	Phosphoinositide phospholipase C 2 OS=Arabidopsis thaliana OX=3702 GN=PLC2 PE=1 SV=1;	PF00388;PF00387	PI-PLC-X;PI-PLC-Y	Phosphatidylinositol-specific phospholipase C, X domain;Phosphatidylinositol-specific phospholipase C, Y domain
TRINITY_DN13648_c0_g1	unknown [Picea sitchensis])	1.574	0.654883034127	0.00470765224652	0.357561036865	yes	up	13.42	9.07	13.54	18.08	17.84	20.98	12.01	18.9666666667	GO:0015979;GO:0019898;GO:0009654;GO:0005509	BP:photosynthesis;CC:extrinsic component of membrane;CC:photosystem II oxygen evolving complex;MF:calcium ion binding;	------	------	------	------	ENOG4111I6X	S:Function unknown)	sp|P82658|TL19_ARATH;	Thylakoid lumenal 19 kDa protein, chloroplastic OS=Arabidopsis thaliana OX=3702 GN=At3g63540 PE=1 SV=2;	PF01789	PsbP	PsbP
TRINITY_DN13663_c0_g4		0.153	-2.70575673919	0.0360618965134	0.862180128817	yes	down	3.31	4.47	0.95	0.49	0.4	0.41	2.91	0.433333333333	------	------	------	------	------	------	------	------	------	------	------	------	------
TRINITY_DN13699_c0_g1	serine/threonine-protein kinase Nek5 isoform X1 [Amborella trichopoda])	0.516	-0.954475139795	0.0374012342691	0.862180128817	yes	down	15.83	20.09	9.33	3.14	8.36	12.43	15.0833333333	7.97666666667	GO:0007017;GO:0043622;GO:0055028;GO:0004674;GO:0004672;GO:0005524	BP:microtubule-based process;BP:cortical microtubule organization;CC:cortical microtubule;MF:protein serine/threonine kinase activity;MF:protein kinase activity;MF:ATP binding;	K08857	NEK1_4_5	------	------	ENOG410Y7JF	T:Signal transduction mechanisms)	sp|Q0WPH8|NEK5_ARATH;	Serine/threonine-protein kinase Nek5 OS=Arabidopsis thaliana OX=3702 GN=NEK5 PE=1 SV=1;	PF00069;PF07714;PF17667;PF14531	Pkinase;PK_Tyr_Ser-Thr;Pkinase_fungal;Kinase-like	Protein kinase domain;Protein tyrosine and serine/threonine kinase;Fungal protein kinase;Kinase-like
TRINITY_DN13731_c0_g1	ribose-phosphate pyrophosphokinase 2-like [Quercus suber])	0.025	-5.31079832693	0.0343910179782	0.862180128817	yes	down	0	0	5.16	0	0.06	0.07	1.72	0.0433333333333	GO:0009156;GO:0009165;GO:0009116;GO:0016301;GO:0000287;GO:0004749	BP:ribonucleoside monophosphate biosynthetic process;BP:nucleotide biosynthetic process;BP:nucleoside metabolic process;MF:kinase activity;MF:magnesium ion binding;MF:ribose phosphate diphosphokinase activity;	K00948	PRPS, prsA	map00030;map00230	Pentose phosphate pathway);Purine metabolism)	------	------	sp|O94413|KPR2_SCHPO;	Ribose-phosphate pyrophosphokinase 2 OS=Schizosaccharomyces pombe;	PF13793;PF14572;PF00156	Pribosyltran_N;Pribosyl_synth;Pribosyltran	N-terminal domain of ribose phosphate pyrophosphokinase;Phosphoribosyl synthetase-associated domain;Phosphoribosyl transferase domain
TRINITY_DN13734_c0_g1	hypothetical protein FH972_023641 [Carpinus fangiana])	6.660	2.73557082142	0.0471429765126	0.88411569385	yes	up	0	0.57	3.47	6.48	24.8	10.14	1.34666666667	13.8066666667	GO:0019509;GO:0006555;GO:0005737;GO:0005634;GO:0010309;GO:0005506	BP:L-methionine biosynthetic process from methylthioadenosine;BP:methionine metabolic process;CC:cytoplasm;CC:nucleus;MF:acireductone dioxygenase [iro;MF:iron ion binding;	K08967	mtnD, mtnZ, ADI1	map00270	Cysteine and methionine metabolism)	COG1791	S:Function unknown)	sp|Q4WDE1|MTND_ASPFU;	1,2-dihydroxy-3-keto-5-methylthiopentene dioxygenase OS=Neosartorya fumigata;	PF03079;PF07883	ARD;Cupin_2	ARD/ARD' family;Cupin domain
TRINITY_DN13737_c0_g1	unknown [Picea sitchensis])	0.498	-1.0069271213	0.0369964080671	0.862180128817	yes	down	417.93	127.04	100.72	107.36	113.16	99.07	215.23	106.53	GO:0015936;GO:0016126;GO:0008299;GO:0005778;GO:0016021;GO:0005789;GO:0004420;GO:0050662;GO:0042282	BP:coenzyme A metabolic process;BP:sterol biosynthetic process;BP:isoprenoid biosynthetic process;CC:peroxisomal membrane;CC:integral component of membrane;CC:endoplasmic reticulum membrane;MF:hydroxymethylglutaryl-CoA reductas;MF:coenzyme binding;MF:hydroxymethylglutaryl-CoA reductase activity;	K00021	HMGCR	map00900	Terpenoid backbone biosynthesis)	COG1257	I:Lipid transport and metabolism)	sp|P14891|HMDH1_ARATH;	3-hydroxy-3-methylglutaryl-coenzyme A reductase 1 OS=Arabidopsis thaliana OX=3702 GN=HMG1 PE=1 SV=1;	PF00368	HMG-CoA_red	Hydroxymethylglutaryl-coenzyme A reductase
TRINITY_DN13746_c1_g1	hypothetical protein ES288_A13G271600v1 [Gossypium darwinii])	9.775	3.28912280617	0.0187543317004	0.723040758303	yes	up	0	0.68	0.19	7.48	1.21	0.43	0.29	3.04	GO:0006986;GO:0034620;GO:0051085;GO:0042026;GO:0005737;GO:0042623;GO:0031072;GO:0044183;GO:0051082;GO:0051787;GO:0016887;GO:0005524	BP:response to unfolded protein;BP:cellular response to unfolded protein;BP:chaperone mediated protein folding requiring cofactor;BP:protein refolding;CC:cytoplasm;MF:ATPase activity, coupled;MF:heat shock protein binding;MF:protein binding involved in protein folding;MF:unfolded protein binding;MF:misfolded protein binding;MF:ATPase activity;MF:ATP binding;	K03283	HSPA1s	map04144;map04141;map03040	Endocytosis);Protein processing in endoplasmic reticulum);Spliceosome)	COG0443	O:Posttranslational modification, protein turnover, chaperones)	sp|P09446|HSP1_CAEEL;	Heat shock protein hsp-1 OS=Caenorhabditis elegans OX=6239 GN=hsp-1 PE=1 SV=2;	PF00012;PF06723	HSP70;MreB_Mbl	Hsp70 protein;MreB/Mbl protein
TRINITY_DN13751_c0_g1		1.677	0.745818695218	0.027306958109	0.836514450919	yes	up	15.37	10.37	6.84	18.31	15.18	17.25	10.86	16.9133333333	------	------	------	------	------	------	------	------	------	------	PF13920;PF00097;PF13639	zf-C3HC4_3;zf-C3HC4;zf-RING_2	Zinc finger, C3HC4 type (RING finger);Zinc finger, C3HC4 type (RING finger);Ring finger domain
TRINITY_DN1375_c1_g3		8.630	3.10932717224	0.0308317610433	0.862180128817	yes	up	0	0	2.67	3.32	10.36	9.54	0.89	7.74	------	------	------	------	------	------	------	------	------	------	------	------	------
TRINITY_DN13761_c0_g2	elongation factor 1-alpha [Hylocereus polyrhizus])	103.081	6.68763812657	1.73547421259E-5	0.00730284857998	yes	up	0	0	0	3.21	0.92	1.84	0	1.99	GO:0006396;GO:0003746;GO:0003924;GO:0004000;GO:0005525	BP:RNA processing;MF:translation elongation factor activity;MF:GTPase activity;MF:adenosine deaminase activity;MF:GTP binding;	K03231	EEF1A	map03013	RNA transport)	COG5256	J:Translation, ribosomal structure and biogenesis)	sp|Q01372|EF1A_NEUCR;	Elongation factor 1-alpha OS=Neurospora crassa;	PF03143;PF03144	GTP_EFTU_D3;GTP_EFTU_D2	Elongation factor Tu C-terminal domain;Elongation factor Tu domain 2
TRINITY_DN13805_c0_g1	structure-specific endonuclease subunit SLX1 [Vigna unguiculata])	0.428	-1.22330832195	0.0319246651436	0.862180128817	yes	down	2.67	1.24	0.67	0.85	0.56	0.54	1.52666666667	0.65	GO:0004519;GO:0008270	MF:endonuclease activity;MF:zinc ion binding;	------	------	------	------	ENOG410Z7Z7	S:Function unknown)	sp|Q9SS83|PP220_ARATH;	Pentatricopeptide repeat-containing protein At3g09040, mitochondrial OS=Arabidopsis thaliana OX=3702 GN=PCMP-E88 PE=2 SV=1;	PF13041;PF01535;PF13812;PF12854	PPR_2;PPR;PPR_3;PPR_1	PPR repeat family;PPR repeat;Pentatricopeptide repeat domain;PPR repeat
TRINITY_DN13814_c0_g1	hypothetical protein F3Y22_tig00111701pilonHSYRG00044 [Hibiscus syriacus])	0.330	-1.59768949268	0.0110653142855	0.555230882639	yes	down	4.42	11.14	3.79	1.05	2.99	2.08	6.45	2.04	------	------	------	------	------	------	ENOG4111NY8	S:Function unknown)	------	------	PF07876	Dabb	Stress responsive A/B Barrel Domain
TRINITY_DN13816_c0_g1		0.563	-0.828708087199	0.00992703956331	0.531429475952	yes	down	9.83	4.72	6.75	3.82	3.15	5.03	7.1	4	------	------	------	------	------	------	------	------	------	------	------	------	------
TRINITY_DN13861_c0_g1	Short-chain dehydrogenase [Nymphaea thermarum])	0.007	-7.06525277268	0.031381953805	0.862180128817	yes	down	0	6.37	0	0	0	0	2.12333333333	0	------	------	------	------	------	------	------	------	sp|O74959|YJCD_SCHPO;	Uncharacterized oxidoreductase C736.13 OS=Schizosaccharomyces pombe;	PF00106;PF13561;PF08659	adh_short;adh_short_C2;KR	short chain dehydrogenase;Enoyl-(Acyl carrier protein) reductase;KR domain
TRINITY_DN13863_c0_g1		0.008	-7.00111510465	0.0331496761338	0.862180128817	yes	down	0	7.1	0	0	0	0	2.36666666667	0	------	------	------	------	------	------	------	------	------	------	------	------	------
TRINITY_DN13886_c0_g2		13.235	3.726249131	0.0430103010658	1	yes	up	0	0	0.53	4.57	2.23	0.45	0.176666666667	2.41666666667	------	------	------	------	------	------	------	------	------	------	------	------	------
TRINITY_DN13902_c0_g1		0.008	-7.0441887213	0.0319541600898	0.862180128817	yes	down	0	7.63	0	0	0	0	2.54333333333	0	------	------	------	------	------	------	------	------	------	------	------	------	------
TRINITY_DN13931_c0_g2	PREDICTED: mediator of RNA polymerase II transcription subunit 33A-like [Nelumbo nucifera])	2.158	1.10987667045	0.0122740777959	0.584925718088	yes	up	0.57	0.84	1.11	2.14	1.81	1.49	0.84	1.81333333333	GO:2000762;GO:0016592;GO:0016021	BP:regulation of phenylpropanoid metabolic process;CC:mediator complex;CC:integral component of membrane;	------	------	------	------	ENOG410XPER	S:Function unknown)	sp|Q9LUG9|MD33A_ARATH;	Mediator of RNA polymerase II transcription subunit 33A OS=Arabidopsis thaliana OX=3702 GN=MED33A PE=1 SV=1;	------	------	------
TRINITY_DN1395_c0_g1	L-arabinose-responsive transcription regulator ARA1-like [Quercus suber])	0.001	-10.9383765653	0.0051154179209	0.377671761449	yes	down	18.71	6.4	0	0	0	0	8.37	0	GO:0005634;GO:0008270;GO:0000981	CC:nucleus;MF:zinc ion binding;MF:RNA polymerase II transcription factor activity, sequence-specific DNA binding;	------	------	------	------	------	------	sp|C9K7C2|AMTR1_ALTAL;	Transcription activator AMTR1 OS=Alternaria alternata OX=5599 GN=AMTR1 PE=2 SV=1;	PF11951;PF00172	Fungal_trans_2;Zn_clus	Fungal specific transcription factor domain;Fungal Zn(2)-Cys(6) binuclear cluster domain
TRINITY_DN14052_c0_g2	uncharacterized protein LOC112036865 [Quercus suber])	0.008	-6.91090617117	0.0357679459201	0.862180128817	yes	down	0	5.66	0	0	0	0	1.88666666667	0	GO:0006511;GO:0071712;GO:0030433;GO:0034098;GO:0031593;GO:0003676	BP:ubiquitin-dependent protein catabolic process;BP:ER-associated misfolded protein catabolic process;BP:ER-associated ubiquitin-dependent protein catabolic process;CC:VCP-NPL4-UFD1 AAA ATPase complex;MF:polyubiquitin binding;MF:nucleic acid binding;	------	------	------	------	ENOG4111FDX	O:Posttranslational modification, protein turnover, chaperones)	------	------	------	------	------
TRINITY_DN14076_c0_g1		0.022	-5.50763277016	0.00415648398632	0.327945378241	yes	down	5.91	3.62	27.9	0	0	0	12.4766666667	0	------	------	------	------	------	------	------	------	------	------	------	------	------
TRINITY_DN14152_c0_g1	phytoene dehydrogenase, chloroplastic/chromoplastic isoform X1 [Asparagus officinalis])	0.644	-0.635293521574	0.00754210550745	0.464407461327	yes	down	50.02	49.71	28.16	22.88	31.96	30.55	42.63	28.4633333333	GO:0016117;GO:0009509;GO:0016020;GO:0009507;GO:0016166	BP:carotenoid biosynthetic process;CC:chromoplast;CC:membrane;CC:chloroplast;MF:phytoene dehydrogenase activity;	K02293	PDS, crtP	map00906	Carotenoid biosynthesis)	COG3349	S:Function unknown)	sp|Q40406|PDS_NARPS;	15-cis-phytoene desaturase, chloroplastic/chromoplastic OS=Narcissus pseudonarcissus OX=39639 GN=PDS1 PE=1 SV=1;	PF01593;PF13450;PF01266	Amino_oxidase;NAD_binding_8;DAO	Flavin containing amine oxidoreductase;NAD(P)-binding Rossmann-like domain;FAD dependent oxidoreductase
TRINITY_DN14162_c0_g1	predicted protein [Hordeum vulgare subsp. vulgare])	0.008	-6.92077045268	0.0358042740643	0.862180128817	yes	down	0	0	16.92	0	0	0	5.64	0	------	------	------	------	------	------	------	------	------	------	PF14200;PF00652	RicinB_lectin_2;Ricin_B_lectin	Ricin-type beta-trefoil lectin domain-like;Ricin-type beta-trefoil lectin domain
TRINITY_DN14203_c0_g2	MFS transporter prlL-like [Quercus suber])	0.008	-6.896095532	0.0365486696976	0.862180128817	yes	down	0	0	4.74	0	0	0	1.58	0	GO:0008380;GO:0016021;GO:0005681;GO:0004174;GO:0022857	BP:RNA splicing;CC:integral component of membrane;CC:spliceosomal complex;MF:electron-transferring-flavoprotein dehydrogenase activity;MF:transmembrane transporter activity;	------	------	------	------	------	------	sp|Q9P6J0|YHDC_SCHPO;	Uncharacterized transporter C1683.12 OS=Schizosaccharomyces pombe;	PF07690;PF00083	MFS_1;Sugar_tr	Major Facilitator Superfamily;Sugar (and other) transporter
TRINITY_DN14248_c0_g1		0.455	-1.1357729207	0.021614967075	0.769435573961	yes	down	2.92	5.68	6.35	2.07	5.86	1.69	4.98333333333	3.20666666667	------	------	------	------	------	------	------	------	------	------	------	------	------
TRINITY_DN14250_c0_g1		177.144	7.46877614482	9.93538640521E-7	0.000779071814828	yes	up	0	0	0	1.34	5.22	2	0	2.85333333333	------	------	------	------	------	------	------	------	------	------	------	------	------
TRINITY_DN14289_c0_g3	PREDICTED: beta-galactosidase 9-like isoform X2 [Daucus carota subsp. sativus])	11.047	3.46557010305	0.0229819361222	0.783437745011	yes	up	0.78	0.23	0.45	14.68	0.56	0.39	0.486666666667	5.21	GO:0005975;GO:0004565;GO:0030246	BP:carbohydrate metabolic process;MF:beta-galactosidase activity;MF:carbohydrate binding;	------	------	------	------	ENOG4111BWI	S:Function unknown)	sp|O97817|AGRL2_BOVIN;	Adhesion G protein-coupled receptor L2 OS=Bos taurus OX=9913 GN=ADGRL2 PE=2 SV=1;	PF02140	Gal_Lectin	Galactose binding lectin domain
TRINITY_DN14321_c0_g2	uncharacterized protein LOC112031411 [Quercus suber])	0.008	-6.93399253364	0.0350827492536	0.862180128817	yes	down	0	4.28	0	0	0	0	1.42666666667	0	GO:0006869;GO:0016021;GO:0005783;GO:0003899;GO:0008289	BP:lipid transport;CC:integral component of membrane;CC:endoplasmic reticulum;MF:DNA-directed RNA polymerase activity;MF:lipid binding;	------	------	------	------	ENOG4111F2F	S:Function unknown)	sp|O94701|INN1_SCHPO;	Ingression protein fic1 OS=Schizosaccharomyces pombe;	PF00168	C2	C2 domain
TRINITY_DN14323_c1_g2		12.541	3.64858783843	0.0278786427774	1	yes	up	0	0	0.53	2.77	1.34	2.7	0.176666666667	2.27	------	------	------	------	------	------	------	------	------	------	------	------	------
TRINITY_DN14323_c2_g3		0.039	-4.69169420825	0.0244554307691	0.800671983376	yes	down	1.64	1.06	0	0	0	0.09	0.9	0.03	------	------	------	------	------	------	------	------	------	------	------	------	------
TRINITY_DN14365_c0_g1		96.197	6.58792161782	0.00880556718943	0.503150109204	yes	up	0	0	0	69.14	6.93	0	0	25.3566666667	------	------	------	------	------	------	------	------	------	------	------	------	------
TRINITY_DN1437_c4_g1		0.568	-0.816695730476	0.0308853057752	0.862180128817	yes	down	7.2	9.87	4.2	3.42	2.91	5.81	7.09	4.04666666667	------	------	------	------	------	------	------	------	------	------	------	------	------
TRINITY_DN14406_c0_g2		7.097	2.82725976266	0.0465362055237	0.88326043512	yes	up	0	0	0.4	0.82	1.04	1	0.133333333333	0.953333333333	------	------	K11994	DNASE1	------	------	ENOG410Z4MV	S:Function unknown)	sp|O42446|DNAS1_OREMO;	Deoxyribonuclease-1 OS=Oreochromis mossambicus OX=8127 GN=dnase1 PE=1 SV=2;	------	------	------
TRINITY_DN14428_c0_g3		0.023	-5.43360234094	0.0439843937858	0.87798427972	yes	down	12.78	0	0.61	0	0	0	4.46333333333	0	------	------	------	------	------	------	------	------	------	------	------	------	------
TRINITY_DN14438_c0_g2		111.011	6.79455751086	0.00922579794526	0.512227799689	yes	up	0	0	0	0.34	0	5.06	0	1.8	------	------	------	------	------	------	------	------	------	------	------	------	------
TRINITY_DN1445_c0_g1	R2R3-MYB transcription factor MYB1, partial [Picea glauca])	1.563	0.644386245127	0.0175798832855	0.702716350799	yes	up	23.43	24.17	24.48	48.01	28.01	29.2	24.0266666667	35.0733333333	GO:0005634;GO:0016021;GO:0003677	CC:nucleus;CC:integral component of membrane;MF:DNA binding;	K09422	MYBP	------	------	COG5147	K:Transcription)	sp|P80073|MYB2_PHYPA;	Myb-related protein Pp2 OS=Physcomitrella patens subsp. patens OX=3218 GN=PP2 PE=2 SV=1;	PF00249;PF13921	Myb_DNA-binding;Myb_DNA-bind_6	Myb-like DNA-binding domain;Myb-like DNA-binding domain
TRINITY_DN14460_c0_g1		9.693	3.27688780042	0.0261284079502	0.822696269584	yes	up	0	0	0.44	1.16	2.23	0.9	0.146666666667	1.43	------	------	------	------	------	------	------	------	------	------	------	------	------
TRINITY_DN14475_c1_g1		2.053	1.03775275652	0.0367932828158	0.862180128817	yes	up	1.15	0.76	0.77	1.79	2.27	1.42	0.893333333333	1.82666666667	------	------	------	------	------	------	------	------	------	------	------	------	------
TRINITY_DN1454_c0_g2	plasma membrane iron permease-like [Quercus suber])	1.969	0.977814617036	0.0463431540841	0.882670318195	yes	up	6.08	7.49	10.86	10.94	8.65	32.08	8.14333333333	17.2233333333	------	------	K07243	FTR, FTH1, efeU	------	------	COG0672	P:Inorganic ion transport and metabolism)	sp|I1BRD6|FTR1_RHIO9;	High affinity iron permease 1 OS=Rhizopus delemar;	PF03239;PF07690	FTR1;MFS_1	Iron permease FTR1 family;Major Facilitator Superfamily
TRINITY_DN14560_c0_g1		4.500	2.16983006883	7.31905359009E-12	1.32433395344E-7	yes	up	3.06	5.19	4.79	7.61	11.74	12.01	4.34666666667	10.4533333333	------	------	------	------	------	------	------	------	------	------	------	------	------
TRINITY_DN14570_c0_g1	U-box domain-containing protein 33 [Carex littledalei])	0.454	-1.13890604658	0.0113952208816	0.562845109297	yes	down	20.56	17.23	9.66	4.48	7.65	8.84	15.8166666667	6.99	GO:0004842;GO:0005524;GO:0004672	MF:ubiquitin-protein transferase activity;MF:ATP binding;MF:protein kinase activity;	------	------	------	------	------	------	------	------	PF00582	Usp	Universal stress protein family
TRINITY_DN14574_c0_g1		0.453	-1.14109807086	0.00322152202147	0.288570758897	yes	down	251.91	293.1	412.92	98.47	220.82	103.23	319.31	140.84	------	------	------	------	------	------	------	------	------	------	------	------	------
TRINITY_DN14611_c0_g1	threonine dehydratase biosynthetic, chloroplastic [Populus trichocarpa])	0.504	-0.988621771341	0.000171220594458	0.0407647698639	yes	down	9.42	9.57	10.25	2.81	6.46	4.65	9.74666666667	4.64	GO:0006567;GO:0009097;GO:0006566;GO:0004794;GO:0030170	BP:threonine catabolic process;BP:isoleucine biosynthetic process;BP:threonine metabolic process;MF:L-threonine ammonia-lyase activity;MF:pyridoxal phosphate binding;	K01754	E4.3.1.19, ilvA, tdcB	map00260;map00290	Glycine, serine and threonine metabolism);Valine, leucine and isoleucine biosynthesis)	COG1171	E:Amino acid transport and metabolism)	sp|A0FKE6|TD1_SOLLC;	Threonine dehydratase 1 biosynthetic, chloroplastic OS=Solanum lycopersicum OX=4081 GN=TD1 PE=1 SV=1;	PF00291;PF00585	PALP;Thr_dehydrat_C	Pyridoxal-phosphate dependent enzyme;C-terminal regulatory domain of Threonine dehydratase
TRINITY_DN14621_c0_g2	hypothetical protein C4D60_Mb01t29780 [Musa balbisiana])	4.503	2.17097440667	0.014867520103	0.653367608625	yes	up	3.31	6.25	0.45	20.54	15.92	6.72	3.33666666667	14.3933333333	------	------	------	------	------	------	ENOG41117RD;ENOG410ZQPG;ENOG410Y1GU	S:Function unknown);	------	------	------	------	------
TRINITY_DN14626_c0_g1	hypothetical protein FH972_021769 [Carpinus fangiana])	0.011	-6.51124047594	0.0495157402139	0.889016393699	yes	down	0	4.57	0	0	0	0	1.52333333333	0	GO:0006281;GO:0016021;GO:0030915	BP:DNA repair;CC:integral component of membrane;CC:Smc5-Smc6 complex;	------	------	------	------	ENOG410Z5DF;ENOG41121N2	S:Function unknown);O:Posttranslational modification, protein turnover, chaperones)	sp|Q9H6Y7|RN167_HUMAN;	E3 ubiquitin-protein ligase RNF167 OS=Homo sapiens OX=9606 GN=RNF167 PE=1 SV=1;	PF13639;PF17123;PF13923;PF00097;PF14634;PF12678;PF13445;PF13920	zf-RING_2;zf-RING_11;zf-C3HC4_2;zf-C3HC4;zf-RING_5;zf-rbx1;zf-RING_UBOX;zf-C3HC4_3	Ring finger domain;RING-like zinc finger;Zinc finger, C3HC4 type (RING finger);Zinc finger, C3HC4 type (RING finger);zinc-RING finger domain;RING-H2 zinc finger domain;RING-type zinc-finger;Zinc finger, C3HC4 type (RING finger)
TRINITY_DN14632_c0_g1	solute carrier family 25 member 44-like [Nymphaea colorata])	0.305	-1.71153311605	0.0488419625682	0.889016393699	yes	down	9.11	2.57	2.26	0.61	2.71	0.86	4.64666666667	1.39333333333	GO:0016021;GO:0005347	CC:integral component of membrane;MF:ATP transmembrane transporter activity;	K15121	SLC25A44	------	------	COG5271;ENOG410XTGQ	S:Function unknown);	sp|Q8BGF9|S2544_MOUSE;	Solute carrier family 25 member 44 OS=Mus musculus OX=10090 GN=Slc25a44 PE=1 SV=1;	PF00153	Mito_carr	Mitochondrial carrier protein
TRINITY_DN14645_c0_g1		31.422	4.97371561351	0.00478755289152	0.362458484812	yes	up	2.81	0	0	3.21	51.56	46.5	0.936666666667	33.7566666667	------	------	------	------	------	------	------	------	------	------	------	------	------
TRINITY_DN14659_c0_g1	unknown [Picea sitchensis])	0.634	-0.658080384321	0.0325646379566	0.862180128817	yes	down	53.51	57.63	26.04	28.44	23.24	34.66	45.7266666667	28.78	------	------	------	------	------	------	ENOG411234X;COG0724	S:Function unknown);	------	------	------	------	------
TRINITY_DN14677_c1_g1		34.268	5.09880125666	0.0132441050752	0.610815425484	yes	up	0	0	0	0.16	2.19	0.4	0	0.916666666667	------	------	------	------	------	------	------	------	------	------	------	------	------
TRINITY_DN14732_c0_g1		3.800	1.9258819571	0.031500772366	0.862180128817	yes	up	1.05	0.55	0.42	1.86	4.9	1.2	0.673333333333	2.65333333333	------	------	------	------	------	------	------	------	------	------	------	------	------
TRINITY_DN14761_c0_g2	myosin type-2 heavy chain 1-like [Quercus suber])	0.008	-7.02281257407	0.0325431511866	0.862180128817	yes	down	0	4.46	0	0	0	0	1.48666666667	0	GO:0007015;GO:0030050;GO:0005737;GO:0031982;GO:0005623;GO:0016459;GO:0015629;GO:0000146;GO:0051015;GO:0003779;GO:0030898;GO:0003774;GO:0005524	BP:actin filament organization;BP:vesicle transport along actin filament;CC:cytoplasm;CC:vesicle;CC:cell;CC:myosin complex;CC:actin cytoskeleton;MF:microfilament motor activity;MF:actin filament binding;MF:actin binding;MF:actin-dependent ATPase activity;MF:motor activity;MF:ATP binding;	K10352	MYH	------	------	COG5022	Z:Cytoskeleton)	sp|Q9USI6|MYO2_SCHPO;	Myosin type-2 heavy chain 1 OS=Schizosaccharomyces pombe;	PF00063	Myosin_head	Myosin head (motor domain)
TRINITY_DN14779_c0_g2	DNA/RNA polymerases superfamily protein [Gossypium australe])	21.647	4.43608584928	0.0291630008047	1	yes	up	0	0	0	1.81	0.24	1.25	0	1.1	GO:0015074;GO:0003964;GO:0008270;GO:0003676	BP:DNA integration;MF:RNA-directed DNA polymerase activity;MF:zinc ion binding;MF:nucleic acid binding;	------	------	------	------	------	------	------	------	------	------	------
TRINITY_DN14845_c0_g1		1.942	0.957600671688	0.00318147170212	0.285926868222	yes	up	35.84	42.62	33.32	99.93	64.53	40.42	37.26	68.2933333333	------	------	------	------	------	------	------	------	------	------	------	------	------
TRINITY_DN14850_c0_g2		0.032	-4.98473106755	0.00595342199503	1	yes	down	18.14	4.95	13.24	0	0	0	12.11	0	------	------	------	------	------	------	------	------	------	------	------	------	------
TRINITY_DN14867_c0_g5		0.008	-6.9567154318	0.0344186025575	0.862180128817	yes	down	0	5.12	0	0	0	0	1.70666666667	0	------	------	------	------	------	------	ENOG4112CYK	S:Function unknown)	------	------	------	------	------
TRINITY_DN14889_c0_g1	glycogen debranching enzyme-like [Quercus suber])	0.011	-6.54161888139	0.0483255494096	0.889010498936	yes	down	0	6.5	0	0	0	0	2.16666666667	0	GO:0005980;GO:0005978;GO:0004134;GO:0004135	BP:glycogen catabolic process;BP:glycogen biosynthetic process;MF:4-alpha-glucanotransferase activity;MF:amylo-alpha-1,6-glucosidase activity;	K01196	AGL	map00500	Starch and sucrose metabolism)	------	------	sp|Q06625|GDE_YEAST;	Glycogen debranching enzyme OS=Saccharomyces cerevisiae;	PF06202	GDE_C	Amylo-alpha-1,6-glucosidase
TRINITY_DN14916_c0_g1	chalcone synthase [Brassica oleracea var. italica])	439.047	8.77823078273	2.92909077185E-6	0.00183069407398	yes	up	0	0	0	0.22	8.47	0.89	0	3.19333333333	GO:0009058;GO:0016747	BP:biosynthetic process;MF:transferase activity, transferring acyl groups other than amino-acyl groups;	K00660	CHS	map04712;map00941	Circadian rhythm - plant);Flavonoid biosynthesis)	COG3424	Q:Secondary metabolites biosynthesis, transport and catabolism)	sp|P13417|CHS3_SINAL;	Chalcone synthase 3 OS=Sinapis alba OX=3728 GN=CHS3 PE=2 SV=1;	PF00195;PF02797;PF08392	Chal_sti_synt_N;Chal_sti_synt_C;FAE1_CUT1_RppA	Chalcone and stilbene synthases, N-terminal domain;Chalcone and stilbene synthases, C-terminal domain;FAE1/Type III polyketide synthase-like protein
TRINITY_DN14930_c0_g1	PREDICTED: uncharacterized protein LOC18587496 [Theobroma cacao])	0.159	-2.65601848705	0.00168878612945	0.196770868776	yes	down	2.32	6.7	3.23	0.7	1.12	0.23	4.08333333333	0.683333333333	GO:0009658;GO:0045893;GO:0005634;GO:0008270;GO:0003677	BP:chloroplast organization;BP:positive regulation of transcription, DNA-templated;CC:nucleus;MF:zinc ion binding;MF:DNA binding;	------	------	------	------	ENOG4111PGH	S:Function unknown)	------	------	------	------	------
TRINITY_DN14931_c0_g1		13.050	3.70602442534	0.00550720690045	0.39314716486	yes	up	0	0	0.26	0.63	1.37	1.36	0.0866666666667	1.12	------	------	------	------	------	------	------	------	------	------	------	------	------
TRINITY_DN14935_c2_g1		3.619	1.85547442415	0.0352908942737	0.862180128817	yes	up	0.73	0.87	3.48	6.98	4.7	1.94	1.69333333333	4.54	------	------	------	------	------	------	------	------	------	------	------	------	------
TRINITY_DN14945_c0_g2	enolase-like [Rhodamnia argentea])	0.010	-6.62909554377	0.0450472180536	0.880425229929	yes	down	0	10.73	0	0	0	0	3.57666666667	0	GO:0006096;GO:0000015;GO:0000287;GO:0004634	BP:glycolytic process;CC:phosphopyruvate hydratase complex;MF:magnesium ion binding;MF:phosphopyruvate hydratase activity;	K01689	ENO, eno	map03018;map00010	RNA degradation);Glycolysis / Gluconeogenesis)	COG0148	G:Carbohydrate transport and metabolism)	sp|Q27527|ENO_CAEEL;	Enolase OS=Caenorhabditis elegans OX=6239 GN=enol-1 PE=1 SV=3;	PF00113;PF13378;PF07476	Enolase_C;MR_MLE_C;MAAL_C	Enolase, C-terminal TIM barrel domain;Enolase C-terminal domain-like;Methylaspartate ammonia-lyase C-terminus
TRINITY_DN14977_c1_g2		5.445	2.44481492319	0.00243337886476	0.246899261525	yes	up	0.28	0.49	0.82	3.54	2.3	2.68	0.53	2.84	------	------	------	------	------	------	------	------	------	------	------	------	------
TRINITY_DN14_c3_g1		64.589	6.01320844654	0.021946318315	0.773077220697	yes	up	0	0	0	3.37	0	0.19	0	1.18666666667	------	------	------	------	------	------	------	------	------	------	------	------	------
TRINITY_DN15000_c0_g1	protein POLAR LOCALIZATION DURING ASYMMETRIC DIVISION AND REDISTRIBUTION-like isoform X2 [Vigna unguiculata])	1.507	0.592123948043	0.0217642496026	0.770383309422	yes	up	2.19	3.28	2.94	4.59	4	4	2.80333333333	4.19666666667	GO:0008356	BP:asymmetric cell division;	------	------	------	------	ENOG41124V7;ENOG410YVXP	S:Function unknown);	sp|Q6NQ99|POLAR_ARATH;	Protein POLAR LOCALIZATION DURING ASYMMETRIC DIVISION AND REDISTRIBUTION OS=Arabidopsis thaliana OX=3702 GN=POLAR PE=1 SV=1;	------	------	------
TRINITY_DN15040_c0_g2		24.285	4.60201163006	0.00539065270442	0.389660586213	yes	up	0	0	0.5	1.03	5.03	6.36	0.166666666667	4.14	------	------	------	------	------	------	------	------	------	------	------	------	------
TRINITY_DN15052_c0_g2	SRP-independent targeting protein 3-like [Quercus suber])	0.020	-5.63035224533	0.0484206776762	0.889010498936	yes	down	0	0	6.89	0	0	0.13	2.29666666667	0.0433333333333	------	------	------	------	------	------	------	------	sp|P38264|PHO88_YEAST;	SRP-independent targeting protein 3 OS=Saccharomyces cerevisiae;	PF10032	Pho88	Phosphate transport (Pho88)
TRINITY_DN15072_c0_g1	unknown [Picea sitchensis])	2.921	1.54638599275	0.013351635234	0.612827298306	yes	up	25.23	13.24	6.38	36.83	32.12	44.91	14.95	37.9533333333	GO:0016021;GO:0005506;GO:0016705;GO:0004497;GO:0020037	CC:integral component of membrane;MF:iron ion binding;MF:oxidoreductase activity, acting on paired donors, with incorporation or reduction of molecular oxygen;MF:monooxygenase activity;MF:heme binding;	K20660	CYP709	------	------	COG2124	Q:Secondary metabolites biosynthesis, transport and catabolism)	sp|Q69XM6|C7344_ORYSJ;	Cytochrome P450 734A4 OS=Oryza sativa subsp. japonica OX=39947 GN=CYP734A4 PE=2 SV=1;	PF00067	p450	Cytochrome P450
TRINITY_DN15073_c0_g2	hypothetical protein CUMW_179380 [Citrus unshiu])	0.029	-5.09890780864	0.0417240342819	0.877774797508	yes	down	0	0	8.77	0	0.13	0.13	2.92333333333	0.0866666666667	GO:0006986;GO:0030968;GO:0030433;GO:0034620;GO:0051085;GO:0042026;GO:0005737;GO:0016020;GO:0005788;GO:0034663;GO:0005634;GO:0042623;GO:0031072;GO:0044183;GO:0051082;GO:0051787;GO:0016887;GO:0005524	BP:response to unfolded protein;BP:endoplasmic reticulum unfolded protein response;BP:ER-associated ubiquitin-dependent protein catabolic process;BP:cellular response to unfolded protein;BP:chaperone mediated protein folding requiring cofactor;BP:protein refolding;CC:cytoplasm;CC:membrane;CC:endoplasmic reticulum lumen;CC:endoplasmic reticulum chaperone complex;CC:nucleus;MF:ATPase activity, coup…	K09490	HSPA5, BIP	map03060;map04141	Protein export);Protein processing in endoplasmic reticulum)	------	------	sp|P59769|BIP_ASPAW;	Endoplasmic reticulum chaperone BiP OS=Aspergillus awamori OX=105351 GN=bipA PE=2 SV=1;	PF00012	HSP70	Hsp70 protein
TRINITY_DN15090_c1_g2	uncharacterized protein LOC110735317 [Chenopodium quinoa])	0.093	-3.42788114445	0.0456062989316	1	yes	down	0.78	1.55	0.91	0	0	0.26	1.08	0.0866666666667	GO:0006310;GO:0000723;GO:0006281;GO:0003678;GO:0005524	BP:DNA recombination;BP:telomere maintenance;BP:DNA repair;MF:DNA helicase activity;MF:ATP binding;	------	------	------	------	ENOG410YU4P;ENOG410Y4KS;COG0507	S:Function unknown);	------	------	------	------	------
TRINITY_DN15113_c0_g1	hypothetical protein FH972_023138 [Carpinus fangiana])	0.008	-6.97908599293	0.0337745472548	0.862180128817	yes	down	0	4.73	0	0	0	0	1.57666666667	0	GO:0005743;GO:0016021	CC:mitochondrial inner membrane;CC:integral component of membrane;	K17081	PHB2	------	------	------	------	sp|O94550|PHB2_SCHPO;	Prohibitin-2 OS=Schizosaccharomyces pombe;	PF01145	Band_7	SPFH domain / Band 7 family
TRINITY_DN15135_c0_g1		2.706	1.43638748834	0.0153634978362	0.659075111982	yes	up	7.44	5.99	4.27	7.6	6	35.93	5.9	16.51	------	------	------	------	------	------	------	------	------	------	PF14737;PF01753	DUF4470;zf-MYND	Domain of unknown function (DUF4470);MYND finger
TRINITY_DN15150_c0_g1		23.471	4.55281397036	0.000463314081881	0.0830035587681	yes	up	0	0	0.39	3.21	4.25	2.44	0.13	3.3	------	------	------	------	------	------	------	------	------	------	------	------	------
TRINITY_DN15151_c0_g2		8.573	3.09973669756	0.0258437203074	0.819110156035	yes	up	0.13	0	0.15	0.79	0.76	0.92	0.0933333333333	0.823333333333	------	------	------	------	------	------	------	------	------	------	------	------	------
TRINITY_DN151_c0_g1	PREDICTED: abnormal spindle-like microcephaly-associated protein homolog isoform X3 [Nelumbo nucifera])	0.637	-0.650022235954	0.0394426660819	0.870798972873	yes	down	10.02	13.82	12.06	8.19	5.76	9.87	11.9666666667	7.94	------	------	K16743	ASPM, ASP	------	------	ENOG410XSAR	Z:Cytoskeleton)	sp|P62290|ASPM_HYLLA;	Abnormal spindle-like microcephaly-associated protein homolog OS=Hylobates lar OX=9580 GN=ASPM PE=3 SV=1;	PF00612;PF00307;PF11971;PF00514	IQ;CH;CAMSAP_CH;Arm	IQ calmodulin-binding motif;Calponin homology (CH) domain;CAMSAP CH domain;Armadillo/beta-catenin-like repeat
TRINITY_DN15210_c0_g1		24.721	4.62763703277	0.00730270765628	0.459875730517	yes	up	0	0	1.49	1.23	32.84	2.96	0.496666666667	12.3433333333	------	------	------	------	------	------	------	------	------	------	PF02221	E1_DerP2_DerF2	ML domain
TRINITY_DN15249_c0_g1	hypothetical protein F0562_016804 [Nyssa sinensis])	0.108	-3.20579280557	0.0123267959538	0.584925718088	yes	down	12.22	0.67	0.11	0.36	0.48	0.52	4.33333333333	0.453333333333	GO:0055085;GO:0016021;GO:0005886;GO:0042626;GO:0016887;GO:0005524	BP:transmembrane transport;CC:integral component of membrane;CC:plasma membrane;MF:ATPase activity, coupled to transmembrane movement of substances;MF:ATPase activity;MF:ATP binding;	------	------	------	------	COG0842;COG0465	S:Function unknown);	sp|Q949G3|PDR1_NICPL;	Pleiotropic drug resistance protein 1 OS=Nicotiana plumbaginifolia OX=4092 GN=PDR1 PE=1 SV=1;	PF00005;PF14510;PF13481	ABC_tran;ABC_trans_N;AAA_25	ABC transporter;ABC-transporter N-terminal;AAA domain
TRINITY_DN15260_c0_g1		0.391	-1.3540952758	0.00285418190805	0.267588180509	yes	down	82.63	43.62	19.47	21.22	19.62	27.9	48.5733333333	22.9133333333	------	------	------	------	------	------	COG3791	S:Function unknown)	sp|E1VBT6|GFAL_HALED;	Putative glutathione-dependent formaldehyde-activating enzyme OS=Halomonas elongata;	PF04828	GFA	Glutathione-dependent formaldehyde-activating enzyme
TRINITY_DN15269_c0_g2		0.059	-4.07863031708	0.0289624363147	0.860518845359	yes	down	5.31	0.55	0	0.19	0	0.16	1.95333333333	0.116666666667	------	------	------	------	------	------	------	------	------	------	------	------	------
TRINITY_DN15271_c1_g2	probable peptide transporter ptr2 [Quercus suber])	0.016	-5.95868843502	0.0367898034956	0.862180128817	yes	down	0	0	8.84	0	0	0.13	2.94666666667	0.0433333333333	GO:0006857;GO:0140207;GO:0140206;GO:0015031;GO:0035442;GO:0000324;GO:0031520;GO:0032153;GO:0005887;GO:0005886;GO:0016021;GO:0071916;GO:0015333;GO:0042937;GO:0022857;GO:1904680;GO:0035673	BP:oligopeptide transport;BP:tripeptide import across plasma membrane;BP:dipeptide import across plasma membrane;BP:protein transport;BP:dipeptide transmembrane transport;CC:fungal-type vacuole;CC:plasma membrane of cell tip;CC:cell division site;CC:integral component of plasma membrane;CC:plasma membrane;CC:integral component of membrane;MF:dipeptide transmembrane transporter activity;MF:peptid;…	K03305	TC.POT	------	------	------	------	sp|Q9P380|PTR2_SCHPO;	Probable peptide transporter ptr2 OS=Schizosaccharomyces pombe;	------	------	------
TRINITY_DN15276_c0_g1	uncharacterized protein LOC100216585 [Zea mays])	0.206	-2.28226577072	0.00500276645134	0.373013626572	yes	down	12.7	2.33	3.01	0.79	2.12	0.76	6.01333333333	1.22333333333	GO:0019509;GO:0006555;GO:0005737;GO:0005634;GO:0010309;GO:0005506	BP:L-methionine biosynthetic process from methylthioadenosine;BP:methionine metabolic process;CC:cytoplasm;CC:nucleus;MF:acireductone dioxygenase [iro;MF:iron ion binding;	K08967	mtnD, mtnZ, ADI1	map00270	Cysteine and methionine metabolism)	COG1791	S:Function unknown)	sp|Q3ZBL1|MTND_BOVIN;	1,2-dihydroxy-3-keto-5-methylthiopentene dioxygenase OS=Bos taurus OX=9913 GN=ADI1 PE=2 SV=2;	PF03079;PF07883;PF02311	ARD;Cupin_2;AraC_binding	ARD/ARD' family;Cupin domain;AraC-like ligand binding domain
TRINITY_DN15279_c0_g2		0.044	-4.50525487902	0.0135406724443	1	yes	down	2.21	3.33	1.9	0	0	0	2.48	0	------	------	------	------	------	------	------	------	------	------	------	------	------
TRINITY_DN15294_c0_g1		334.952	8.38781159311	0.0318542460616	0.862180128817	yes	up	0	0	0	17.18	0	18.53	0	11.9033333333	------	------	------	------	------	------	------	------	------	------	------	------	------
TRINITY_DN15322_c0_g3	catalase [Pinus sylvestris])	0.566	-0.82232545487	0.0446757719729	0.880425229929	yes	down	6.68	3.44	5.75	6.25	3.62	2.85	5.29	4.24	GO:0042542;GO:0042744;GO:0006979;GO:0005737;GO:0020037;GO:0004096;GO:0046872	BP:response to hydrogen peroxide;BP:hydrogen peroxide catabolic process;BP:response to oxidative stress;CC:cytoplasm;MF:heme binding;MF:catalase activity;MF:metal ion binding;	K03781	katE, CAT, catB, srpA	map00630;map04016;map00380;map04146	Glyoxylate and dicarboxylate metabolism);MAPK signaling pathway - plant);Tryptophan metabolism);Peroxisome)	COG0753	P:Inorganic ion transport and metabolism)	sp|P30567|CATA2_GOSHI;	Catalase isozyme 2 OS=Gossypium hirsutum OX=3635 GN=CAT2 PE=2 SV=1;	PF00199;PF06628	Catalase;Catalase-rel	Catalase;Catalase-related immune-responsive
TRINITY_DN15382_c0_g2	glutathione peroxidase, partial [Eurya emarginata])	0.009	-6.73846850672	0.0416132615657	0.877774797508	yes	down	0	0	10.08	0	0	0	3.36	0	GO:0006979;GO:0004602	BP:response to oxidative stress;MF:glutathione peroxidase activity;	K23856	GPX	------	------	------	------	sp|P38143|GPX2_YEAST;	Glutathione peroxidase-like peroxiredoxin 2 OS=Saccharomyces cerevisiae;	PF00255;PF00578;PF08534	GSHPx;AhpC-TSA;Redoxin	Glutathione peroxidase;AhpC/TSA family;Redoxin
TRINITY_DN15402_c0_g1		0.497	-1.0076275237	0.0374792980065	0.862180128817	yes	down	58.32	14.57	46.14	18.33	21.84	13.44	39.6766666667	17.87	------	------	------	------	------	------	------	------	------	------	------	------	------
TRINITY_DN15463_c0_g1	zinc finger BED domain-containing protein 1-like, partial [Lactuca sativa])	12.265	3.61642522314	0.0185765360086	0.719764528303	yes	up	0	0	0.8	1.68	6.92	5.04	0.266666666667	4.54666666667	------	------	------	------	------	------	------	------	sp|O75132|ZBED4_HUMAN;	Zinc finger BED domain-containing protein 4 OS=Homo sapiens OX=9606 GN=ZBED4 PE=1 SV=2;	PF05699	Dimer_Tnp_hAT	hAT family C-terminal dimerisation region
TRINITY_DN15465_c0_g1	uncharacterized protein LOC101206844 [Cucumis sativus])	0.156	-2.67784546037	0.00593134123353	0.406149480717	yes	down	26.43	2.94	1.6	1.54	2.3	1.07	10.3233333333	1.63666666667	------	------	------	------	------	------	------	------	------	------	------	------	------
TRINITY_DN15499_c0_g1		0.023	-5.43350075052	0.0224775630518	0.78071109514	yes	down	6.92	4.99	0	0	0	0	3.97	0	------	------	------	------	------	------	------	------	------	------	------	------	------
TRINITY_DN15524_c0_g1	putative 9-cis-epoxycarotenoid dioxygenase [Cryptomeria japonica])	0.430	-1.21832718469	0.0328621870854	0.862180128817	yes	down	18.54	26.4	5.04	13.49	4.08	11.45	16.66	9.67333333333	GO:0046872;GO:0016702	MF:metal ion binding;MF:oxidoreductase activity, acting on single donors with incorporation of molecular oxygen, incorporation of two atoms of oxygen;	K09840	NCED	map00906	Carotenoid biosynthesis)	COG3670	Q:Secondary metabolites biosynthesis, transport and catabolism)	sp|C3VEQ3|NCED_ONCHC;	9-cis-epoxycarotenoid dioxygenase, chloroplastic OS=Oncidium hybrid cultivar OX=141207 GN=NCED PE=2 SV=1;	PF03055	RPE65	Retinal pigment epithelial membrane protein
TRINITY_DN1555_c1_g2	hypothetical protein ES332_A07G151400v1 [Gossypium tomentosum])	28.077	4.81129743872	0.00784266197176	1	yes	up	0	0	0	10.07	25.84	37.24	0	24.3833333333	GO:0006412;GO:0016021;GO:0005840;GO:0003735	BP:translation;CC:integral component of membrane;CC:ribosome;MF:structural constituent of ribosome;	K08770;K02977;K15219	UBC;RP-S27Ae, RPS27A;RRN7	map03010	Ribosome)	COG5272;COG1552;COG1998	O:Posttranslational modification, protein turnover, chaperones);J:Translation, ribosomal structure and biogenesis);O:Posttranslational modification, protein turnover, chaperones)	sp|P0CH06|RL401_SCHPO;	Ubiquitin-60S ribosomal protein L40 OS=Schizosaccharomyces pombe;	PF00240;PF11976	ubiquitin;Rad60-SLD	Ubiquitin family;Ubiquitin-2 like Rad60 SUMO-like
TRINITY_DN1555_c6_g1	hypothetical protein B456_009G418900 [Gossypium raimondii])	0.002	-9.33264965237	2.79886792535E-5	0.0101409610939	yes	down	33.55	6.84	0.26	0.07	0	0	13.55	0.0233333333333	GO:0019941;GO:0016567;GO:0005737;GO:0005634;GO:0031625;GO:0031386	BP:modification-dependent protein catabolic process;BP:protein ubiquitination;CC:cytoplasm;CC:nucleus;MF:ubiquitin protein ligase binding;MF:protein tag;	K08770	UBC	------	------	COG5272	O:Posttranslational modification, protein turnover, chaperones)	sp|P0CG74|UBI4P_CANAX;	Polyubiquitin OS=Candida albicans OX=5476 GN=UBI4 PE=1 SV=1;	PF00240;PF11976;PF14560	ubiquitin;Rad60-SLD;Ubiquitin_2	Ubiquitin family;Ubiquitin-2 like Rad60 SUMO-like;Ubiquitin-like domain
TRINITY_DN15561_c0_g1	16.9 kDa class I heat shock protein 2 [Amborella trichopoda])	0.116	-3.10167127305	0.00156009370128	0.186534287195	yes	down	7.62	3.04	3.69	1.18	0.61	0.1	4.78333333333	0.63	GO:0051259;GO:0006457;GO:0042542;GO:0000302;GO:0009651;GO:0009408;GO:0051082;GO:0043621	BP:protein oligomerization;BP:protein folding;BP:response to hydrogen peroxide;BP:response to reactive oxygen species;BP:response to salt stress;BP:response to heat;MF:unfolded protein binding;MF:protein self-association;	K13993	HSP20	map04141	Protein processing in endoplasmic reticulum)	COG0071	H:Coenzyme transport and metabolism)	sp|Q06823|SP21_STIAD;	Spore protein SP21 OS=Stigmatella aurantiaca;	PF00011;PF17886	HSP20;ArsA_HSP20	Hsp20/alpha crystallin family;HSP20-like domain found in ArsA
TRINITY_DN15566_c0_g1	PREDICTED: proteinase inhibitor PSI-1.2 isoform X1 [Tarenaya hassleriana])	0.452	-1.1444738291	0.00817656468829	0.482968945565	yes	down	109.36	35.06	47.24	32.75	19.91	26.66	63.8866666667	26.44	GO:0006979;GO:0004867	BP:response to oxidative stress;MF:serine-type endopeptidase inhibitor activity;	------	------	------	------	ENOG410Z7Y9	S:Function unknown)	------	------	PF02428	Prot_inhib_II	Potato type II proteinase inhibitor family
TRINITY_DN15609_c0_g1		61.331	5.93854546522	0.00036524075895	0.0698111412609	yes	up	0	0	0.19	0.97	8.59	2.11	0.0633333333333	3.89	------	------	------	------	------	------	------	------	------	------	PF02221	E1_DerP2_DerF2	ML domain
TRINITY_DN15655_c0_g1		11.636	3.54051746439	0.00944496574306	0.517879874172	yes	up	0.35	0	0	0.97	1	2.32	0.116666666667	1.43	------	------	------	------	------	------	------	------	------	------	------	------	------
TRINITY_DN15678_c0_g1		0.007	-7.1470945668	0.000656994572047	0.10434687163	yes	down	0	7.82	5.29	0.1	0	0	4.37	0.0333333333333	------	------	------	------	------	------	------	------	------	------	PF12223	DUF3602	Protein of unknown function (DUF3602)
TRINITY_DN15684_c0_g3	ADP-ribosylation factor 1 [Rhodamnia argentea])	122.127	6.93224147579	0.00507828684571	0.375564911234	yes	up	0	0	0	0	8.74	0.78	0	3.17333333333	GO:0016192;GO:0006886;GO:0015031;GO:0005737;GO:0005794;GO:0005525	BP:vesicle-mediated transport;BP:intracellular protein transport;BP:protein transport;CC:cytoplasm;CC:Golgi apparatus;MF:GTP binding;	K07937	ARF1	map04144	Endocytosis)	COG1100	S:Function unknown)	sp|P84080|ARF1_BOVIN;	ADP-ribosylation factor 1 OS=Bos taurus OX=9913 GN=ARF1 PE=1 SV=2;	PF00025;PF08477;PF00071;PF09439;PF00503;PF04670;PF01926	Arf;Roc;Ras;SRPRB;G-alpha;Gtr1_RagA;MMR_HSR1	ADP-ribosylation factor family;Ras of Complex, Roc, domain of DAPkinase;Ras family;Signal recognition particle receptor beta subunit;G-protein alpha subunit;Gtr1/RagA G protein conserved region;50S ribosome-binding GTPase
TRINITY_DN15684_c0_g4	ADP-ribosylation factor 1 [Rhodamnia argentea])	63.269	5.98341932363	0.00826824517319	0.485216381337	yes	up	0	0	0	0.17	5.18	0.15	0	1.83333333333	GO:0016192;GO:0006886;GO:0015031;GO:0005737;GO:0005794;GO:0005525	BP:vesicle-mediated transport;BP:intracellular protein transport;BP:protein transport;CC:cytoplasm;CC:Golgi apparatus;MF:GTP binding;	K07937	ARF1	map04144	Endocytosis)	COG1100	K:Transcription)	sp|P84080|ARF1_BOVIN;	ADP-ribosylation factor 1 OS=Bos taurus OX=9913 GN=ARF1 PE=1 SV=2;	PF00025;PF08477;PF00071;PF09439;PF00503;PF04670;PF01926	Arf;Roc;Ras;SRPRB;G-alpha;Gtr1_RagA;MMR_HSR1	ADP-ribosylation factor family;Ras of Complex, Roc, domain of DAPkinase;Ras family;Signal recognition particle receptor beta subunit;G-protein alpha subunit;Gtr1/RagA G protein conserved region;50S ribosome-binding GTPase
TRINITY_DN15684_c0_g5	ADP-ribosylation factor 1 [Rhodamnia argentea])	90.032	6.4923644643	0.00962806642643	0.52404773015	yes	up	0	0	0	0	5.9	0.47	0	2.12333333333	GO:0006886;GO:0016192;GO:0005737;GO:0005525	BP:intracellular protein transport;BP:vesicle-mediated transport;CC:cytoplasm;MF:GTP binding;	K07937	ARF1	map04144	Endocytosis)	COG1100	S:Function unknown)	sp|P84080|ARF1_BOVIN;	ADP-ribosylation factor 1 OS=Bos taurus OX=9913 GN=ARF1 PE=1 SV=2;	PF00025;PF08477;PF09439;PF00071;PF00503;PF04670;PF01926	Arf;Roc;SRPRB;Ras;G-alpha;Gtr1_RagA;MMR_HSR1	ADP-ribosylation factor family;Ras of Complex, Roc, domain of DAPkinase;Signal recognition particle receptor beta subunit;Ras family;G-protein alpha subunit;Gtr1/RagA G protein conserved region;50S ribosome-binding GTPase
TRINITY_DN1570_c0_g1	Retrovirus-related Pol polyprotein from transposon TNT 1-94 [Cajanus cajan])	2.364	1.24130871509	0.022493333026	0.78071109514	yes	up	3.38	2.56	8.69	11.89	8.15	5.39	4.87666666667	8.47666666667	GO:0006952;GO:0015074;GO:0016787;GO:0003676;GO:0008270;GO:0043531;GO:0003964;GO:0005524	BP:defense response;BP:DNA integration;MF:hydrolase activity;MF:nucleic acid binding;MF:zinc ion binding;MF:ADP binding;MF:RNA-directed DNA polymerase activity;MF:ATP binding;	K03006;K13217	RPB1, POLR2A;PRPF39, PRP39	map03020	RNA polymerase)	ENOG410XS4D;COG2801	S:Function unknown);L:Replication, recombination and repair)	sp|P10978|POLX_TOBAC;	Retrovirus-related Pol polyprotein from transposon TNT 1-94 OS=Nicotiana tabacum OX=4097 PE=2 SV=1;	PF07727;PF00665	RVT_2;rve	Reverse transcriptase (RNA-dependent DNA polymerase);Integrase core domain
TRINITY_DN15760_c0_g1	hypothetical protein FNV43_RR05871 [Rhamnella rubrinervis])	0.046	-4.45215026314	0.0300620792358	1	yes	down	20.41	3.13	8.28	0	0	0	10.6066666667	0	------	------	------	------	------	------	------	------	------	------	------	------	------
TRINITY_DN15768_c0_g1	L-gulonolactone oxidase 3 [Prosopis alba])	5.716	2.51500490236	0.0133771322869	0.613303101294	yes	up	10.09	8.06	10.62	96.36	56.71	3.85	9.59	52.3066666667	GO:0016020;GO:0003885;GO:0071949	CC:membrane;MF:D-arabinono-1,4-lactone oxidase activity;MF:FAD binding;	K00103	GULO	map00053	Ascorbate and aldarate metabolism)	COG0277	S:Function unknown)	sp|Q9LYD8|GGLO3_ARATH;	L-gulonolactone oxidase 3 OS=Arabidopsis thaliana OX=3702 GN=GULLO3 PE=1 SV=1;	------	------	------
TRINITY_DN15786_c0_g1	hypothetical protein Lalb_Chr02g0147711 [Lupinus albus])	5.535	2.46848402554	0.00595761207894	0.406788750291	yes	up	0.63	0.74	1.79	11.23	1.66	4.5	1.05333333333	5.79666666667	GO:0009733	BP:response to auxin;	------	------	------	------	ENOG410YJJA;ENOG4111URZ	S:Function unknown);	------	------	PF04398	DUF538	Protein of unknown function, DUF538
TRINITY_DN15798_c1_g2		17.553	4.13364134106	0.00751913405154	0.464347160091	yes	up	0	0.07	0.4	2.04	2.66	2.36	0.156666666667	2.35333333333	------	------	------	------	------	------	------	------	------	------	------	------	------
TRINITY_DN15799_c0_g2		0.011	-6.51124047594	0.0495157402139	0.889016393699	yes	down	0	4.07	0	0	0	0	1.35666666667	0	------	------	------	------	------	------	------	------	------	------	------	------	------
TRINITY_DN15805_c0_g1	cAMP-dependent protein kinase type I-alpha regulatory subunit-like [Rhodamnia argentea])	0.010	-6.68459905956	0.0430827979641	0.87798427972	yes	down	0	4.04	0	0	0	0	1.34666666667	0	GO:0005952;GO:0046872;GO:0004721;GO:0004672;GO:0008603;GO:0005524	CC:cAMP-dependent protein kinase complex;MF:metal ion binding;MF:phosphoprotein phosphatase activity;MF:protein kinase activity;MF:cAMP-dependent protein kinase regulator activity;MF:ATP binding;	K04739	PRKAR	------	------	------	------	sp|P31320|KAPR_BLAEM;	cAMP-dependent protein kinase regulatory subunit OS=Blastocladiella emersonii OX=4808 GN=PKAR PE=2 SV=1;	PF00027	cNMP_binding	Cyclic nucleotide-binding domain
TRINITY_DN158_c0_g1	protein NRT1/ PTR FAMILY 5.1-like [Aegilops tauschii subsp. tauschii])	2.170	1.11794390367	0.000919398325476	0.133800802418	yes	up	48.63	56.08	69.6	132.17	69.53	176.32	58.1033333333	126.006666667	GO:0006857;GO:0016021;GO:0016787;GO:0015333;GO:0042937;GO:0022857;GO:1904680;GO:0035673	BP:oligopeptide transport;CC:integral component of membrane;MF:hydrolase activity;MF:peptid;MF:tripeptide transporter activity;MF:transmembrane transporter activity;MF:peptide transmembrane transporter activity;MF:oligopeptide transmembrane transporter activity;	K14638	SLC15A3_4, PHT	------	------	COG3104	E:Amino acid transport and metabolism)	sp|Q9M390|PTR1_ARATH;	Protein NRT1/ PTR FAMILY 8.1 OS=Arabidopsis thaliana OX=3702 GN=NPF8.1 PE=1 SV=1;	PF00854	PTR2	POT family
TRINITY_DN15905_c0_g6		15.072	3.91376348556	0.013638133465	1	yes	up	0.4	0	0	2.37	2.7	1.96	0.133333333333	2.34333333333	------	------	------	------	------	------	------	------	------	------	------	------	------
TRINITY_DN15907_c0_g1		0.002	-8.76956400313	0.0248292459495	0.804354885816	yes	down	6.27	1.01	0	0	0	0	2.42666666667	0	------	------	------	------	------	------	------	------	------	------	PF00096;PF13912	zf-C2H2;zf-C2H2_6	Zinc finger, C2H2 type;C2H2-type zinc finger
TRINITY_DN15929_c0_g2	hypothetical protein FH972_023290 [Carpinus fangiana])	0.008	-6.9567154318	0.0344186025575	0.862180128817	yes	down	0	8.38	0	0	0	0	2.79333333333	0	GO:0009058;GO:0006520;GO:0000160;GO:0004069;GO:0030170	BP:biosynthetic process;BP:cellular amino acid metabolic process;BP:phosphorelay signal transduction system;MF:L-aspartat;MF:pyridoxal phosphate binding;	K11232	YPD1	------	------	COG2198	T:Signal transduction mechanisms)	sp|O94321|MPR1_SCHPO;	Multistep phosphorelay regulator 1 OS=Schizosaccharomyces pombe;	PF01627	Hpt	Hpt domain
TRINITY_DN1592_c0_g1	uncharacterized protein LOC114383394 [Glycine soja])	0.545	-0.875189605501	0.000394702363395	0.074653757464	yes	down	13.94	12.09	10.09	5.75	6.15	8.9	12.04	6.93333333333	GO:0003676	MF:nucleic acid binding;	------	------	------	------	ENOG410YVZ2;ENOG410YQ0K	K:Transcription);S:Function unknown)	sp|O80942|ZFP10_ARATH;	Zinc finger protein 10 OS=Arabidopsis thaliana OX=3702 GN=ZFP10 PE=2 SV=1;	PF13912	zf-C2H2_6	C2H2-type zinc finger
TRINITY_DN15945_c0_g1	uncharacterized protein LOC112013614 [Quercus suber])	0.002	-9.04797490352	0.0205903706037	0.74917247695	yes	down	10.88	1.19	0	0	0	0	4.02333333333	0	------	------	------	------	------	------	ENOG4111UMI	S:Function unknown)	------	------	PF00170	bZIP_1	bZIP transcription factor
TRINITY_DN15982_c0_g2		31.088	4.95828948872	0.0265069069391	1	yes	up	0	0	0	2	28.45	1.63	0	10.6933333333	------	------	------	------	------	------	------	------	------	------	------	------	------
TRINITY_DN16031_c0_g3		0.021	-5.57974451154	0.0499160744109	0.88992965824	yes	down	0	4.3	0	0.09	0	0	1.43333333333	0.03	------	------	K19932	NCS1	------	------	------	------	sp|P36608|NCS1_CAEEL;	Neuronal calcium sensor 1 OS=Caenorhabditis elegans OX=6239 GN=ncs-1 PE=2 SV=2;	PF00036;PF13405;PF13499	EF-hand_1;EF-hand_6;EF-hand_7	EF hand;EF-hand domain;EF-hand domain pair
TRINITY_DN16034_c0_g1	hypothetical protein FH972_026234 [Carpinus fangiana])	0.003	-8.36217481236	0.0323875373043	0.862180128817	yes	down	4.46	1.4	0	0	0	0	1.95333333333	0	------	------	K22684	MCA1	------	------	ENOG410Y41C	O:Posttranslational modification, protein turnover, chaperones)	sp|Q1E0A3|MCA1_COCIM;	Metacaspase-1 OS=Coccidioides immitis;	PF00656	Peptidase_C14	Caspase domain
TRINITY_DN16083_c0_g1		0.010	-6.65711419025	0.0440423556855	0.87798427972	yes	down	0	4.38	0	0	0	0	1.46	0	------	------	------	------	------	------	------	------	------	------	PF00505;PF09011	HMG_box;HMG_box_2	HMG (high mobility group) box;HMG-box domain
TRINITY_DN16117_c0_g3		11.522	3.52627100843	0.0133554647661	0.612827298306	yes	up	0	0	0.74	2.23	3.32	2.88	0.246666666667	2.81	------	------	------	------	------	------	------	------	------	------	------	------	------
TRINITY_DN16176_c0_g1	elongation factor 1-alpha [Quercus suber])	11.115	3.47438621187	0.0159607081104	0.674650988224	yes	up	0.51	0.61	0	6.65	3.46	1.99	0.373333333333	4.03333333333	GO:0006396;GO:0004000;GO:0003924;GO:0003746;GO:0005525	BP:RNA processing;MF:adenosine deaminase activity;MF:GTPase activity;MF:translation elongation factor activity;MF:GTP binding;	K03231	EEF1A	map03013	RNA transport)	COG5256	J:Translation, ribosomal structure and biogenesis)	sp|Q01520|EF1A_PODAS;	Elongation factor 1-alpha OS=Podospora anserina OX=2587412 GN=TEF PE=3 SV=1;	PF00009	GTP_EFTU	Elongation factor Tu GTP binding domain
TRINITY_DN16176_c1_g2	predicted protein [Hordeum vulgare subsp. vulgare])	10.192	3.34931758181	0.00744684227139	0.464027884267	yes	up	0	0.53	0.38	6.36	1.86	0.7	0.303333333333	2.97333333333	GO:0003746;GO:0003924;GO:0005525	MF:translation elongation factor activity;MF:GTPase activity;MF:GTP binding;	K03231	EEF1A	map03013	RNA transport)	COG5256	J:Translation, ribosomal structure and biogenesis)	sp|Q01765|EF1A_PODCU;	Elongation factor 1-alpha OS=Podospora curvicolla OX=48157 GN=TEF PE=3 SV=1;	PF00009;PF03143;PF03144	GTP_EFTU;GTP_EFTU_D3;GTP_EFTU_D2	Elongation factor Tu GTP binding domain;Elongation factor Tu C-terminal domain;Elongation factor Tu domain 2
TRINITY_DN16184_c0_g2		0.183	-2.44822145603	0.033173258068	0.862180128817	yes	down	0.32	0.37	0.64	0.08	0.13	0	0.443333333333	0.07	------	------	------	------	------	------	------	------	------	------	PF13054	DUF3915	Protein of unknown function (DUF3915)
TRINITY_DN16187_c0_g1	putative germin-like protein 3-2 [Setaria viridis])	0.429	-1.22107317167	0.00013908385044	0.0356126823275	yes	down	22.21	23.32	16.05	6.36	13.09	7.36	20.5266666667	8.93666666667	GO:0048046;GO:0005618;GO:0005576;GO:0030145;GO:0045735	CC:apoplast;CC:cell wall;CC:extracellular region;MF:manganese ion binding;MF:nutrient reservoir activity;	------	------	------	------	ENOG410YCIH	S:Function unknown)	sp|P94014|GL21_ARATH;	Germin-like protein subfamily 2 member 1 OS=Arabidopsis thaliana OX=3702 GN=GLP4 PE=2 SV=2;	PF00190;PF07883	Cupin_1;Cupin_2	Cupin;Cupin domain
TRINITY_DN16203_c0_g1	CDPK-related kinase 5-like isoform X1 [Rosa chinensis])	2.598	1.37735179853	0.0218459813986	0.77110482493	yes	up	5.99	4.42	3.78	28.02	5.26	5.72	4.73	13	GO:0010150;GO:0018105;GO:0046777;GO:0071215;GO:0035556;GO:0005737;GO:0005634;GO:0009931;GO:0004674;GO:0005509;GO:0004672;GO:0005524;GO:0005516	BP:leaf senescence;BP:peptidyl-serine phosphorylation;BP:protein autophosphorylation;BP:cellular response to abscisic acid stimulus;BP:intracellular signal transduction;CC:cytoplasm;CC:nucleus;MF:calcium-dependent protein serine/threonine kinase activity;MF:protein serine/threonine kinase activity;MF:calcium ion binding;MF:protein kinase activity;MF:ATP binding;MF:calmodulin binding;	------	------	------	------	ENOG410XRMJ	T:Signal transduction mechanisms)	sp|Q9LJL9|CAMK2_ARATH;	CDPK-related kinase 2 OS=Arabidopsis thaliana OX=3702 GN=CRK2 PE=1 SV=1;	PF00069	Pkinase	Protein kinase domain
TRINITY_DN1620_c0_g1	PREDICTED: pleiotropic drug resistance protein 2-like isoform X1 [Nelumbo nucifera])	0.664	-0.590824674647	0.0364330124035	0.862180128817	yes	down	45.9	25.12	41.35	18.88	26.63	30.41	37.4566666667	25.3066666667	GO:0055085;GO:0016021;GO:0005886;GO:0042626;GO:0016887;GO:0005524	BP:transmembrane transport;CC:integral component of membrane;CC:plasma membrane;MF:ATPase activity, coupled to transmembrane movement of substances;MF:ATPase activity;MF:ATP binding;	------	------	------	------	COG0842	V:Defense mechanisms)	sp|Q76CU2|PDR1_TOBAC;	Pleiotropic drug resistance protein 1 OS=Nicotiana tabacum OX=4097 GN=PDR1 PE=2 SV=1;	PF01061;PF00005;PF08370;PF19055;PF14510;PF13304;PF13481;PF13555	ABC2_membrane;ABC_tran;PDR_assoc;ABC2_membrane_7;ABC_trans_N;AAA_21;AAA_25;AAA_29	ABC-2 type transporter;ABC transporter;Plant PDR ABC transporter associated;ABC-2 type transporter;ABC-transporter N-terminal;AAA domain, putative AbiEii toxin, Type IV TA system;AAA domain;P-loop containing region of AAA domain
TRINITY_DN16214_c0_g1		2.758	1.46378485653	0.00261336194314	0.255136825312	yes	up	1.08	1.76	1.58	3.39	4.84	4.08	1.47333333333	4.10333333333	------	------	------	------	------	------	------	------	------	------	------	------	------
TRINITY_DN16229_c0_g1	mitochondrial uncoupling protein 5 [Ricinus communis])	0.652	-0.617907403456	0.0172363739186	0.698145571181	yes	down	10.68	11.54	7.89	5.06	6.85	7.19	10.0366666667	6.36666666667	GO:0015729;GO:0071423;GO:0035435;GO:0071422;GO:0006839;GO:0008272;GO:0015709;GO:0016021;GO:0031966;GO:0005347;GO:0015297;GO:0015131;GO:0015116;GO:0015117;GO:0015141;GO:0015140	BP:oxaloacetate transport;BP:malate transmembrane transport;BP:phosphate ion transmembrane transport;BP:succinate transmembrane transport;BP:mitochondrial transport;BP:sulfate transport;BP:thiosulfate transport;CC:integral component of membrane;CC:mitochondrial membrane;MF:ATP transmembrane transporter activity;MF:antiporter activity;MF:oxaloacetate transmembrane transporter activity;MF:sulfate t…	K15104	SLC25A11, OGC	------	------	ENOG410XQHU	S:Function unknown)	sp|Q9SB52|PUMP4_ARATH;	Mitochondrial uncoupling protein 4 OS=Arabidopsis thaliana OX=3702 GN=PUMP4 PE=2 SV=1;	PF00153	Mito_carr	Mitochondrial carrier protein
TRINITY_DN16236_c0_g1	translationally-controlled tumor protein homolog [Quercus suber])	107.235	6.74463436729	0.00275768401102	0.263084993269	yes	up	0	0	0	14.19	0.46	0.24	0	4.96333333333	GO:0005737;GO:0005773;GO:0004185;GO:0005509;GO:0046872;GO:0003993	CC:cytoplasm;CC:vacuole;MF:serine-type carboxypeptidase activity;MF:calcium ion binding;MF:metal ion binding;MF:acid phosphatase activity;	------	------	------	------	ENOG4111FVP	S:Function unknown)	sp|Q10344|TCTP_SCHPO;	Translationally-controlled tumor protein homolog OS=Schizosaccharomyces pombe;	PF00838	TCTP	Translationally controlled tumour protein
TRINITY_DN16265_c0_g1		0.315	-1.66690200165	0.0313187024741	0.862180128817	yes	down	7.74	6.27	1.91	2.82	1.29	1.14	5.30666666667	1.75	------	------	------	------	------	------	------	------	------	------	------	------	------
TRINITY_DN16287_c0_g1	PHO85 cyclin-1-like [Quercus suber])	0.007	-7.12568781755	0.0300735159027	0.862180128817	yes	down	0	0	4.72	0	0	0	1.57333333333	0	------	------	------	------	------	------	------	------	sp|P25693|PCL2_YEAST;	PHO85 cyclin-2 OS=Saccharomyces cerevisiae;	PF00134;PF08613	Cyclin_N;Cyclin	Cyclin, N-terminal domain;Cyclin
TRINITY_DN16293_c0_g1		22.232	4.47456030925	0.0305201407651	1	yes	up	0	0	0	1.39	3.4	0.38	0	1.72333333333	------	------	------	------	------	------	------	------	------	------	------	------	------
TRINITY_DN16296_c0_g1		0.489	-1.03073878782	0.00943170151191	0.517879874172	yes	down	25.61	20.58	21.28	4.93	16.65	13.22	22.49	11.6	------	------	------	------	------	------	ENOG4111GP5	S:Function unknown)	------	------	------	------	------
TRINITY_DN1630_c0_g2	pentatricopeptide repeat-containing protein DOT4, chloroplastic [Cajanus cajan])	1.768	0.822355511748	0.00868144848922	0.498100363027	yes	up	7.44	7.55	9.31	20.73	10.24	11.71	8.1	14.2266666667	GO:0008270	MF:zinc ion binding;	------	------	------	------	ENOG410Z7Z7	S:Function unknown)	sp|Q9SVP7|PP307_ARATH;	Pentatricopeptide repeat-containing protein At4g13650 OS=Arabidopsis thaliana OX=3702 GN=PCMP-H42 PE=2 SV=2;	PF13041;PF01535;PF13812;PF12854	PPR_2;PPR;PPR_3;PPR_1	PPR repeat family;PPR repeat;Pentatricopeptide repeat domain;PPR repeat
TRINITY_DN1631_c0_g1	hypothetical protein AMTR_s00155p00090610 [Amborella trichopoda])	0.651	-0.619941357085	0.0216474890671	0.769435573961	yes	down	64.32	59.93	37.92	33.68	39.73	35.4	54.0566666667	36.27	GO:0009506;GO:0005886	CC:plasmodesma;CC:plasma membrane;	------	------	------	------	COG4886	S:Function unknown)	sp|F4IIU4|AIR9_ARATH;	187-kDa microtubule-associated protein AIR9 OS=Arabidopsis thaliana OX=3702 GN=AIR9 PE=1 SV=1;	PF12799;PF13855;PF16709;PF14580	LRR_4;LRR_8;SCAB-Ig;LRR_9	Leucine Rich repeats (2 copies);Leucine rich repeat;Ig domain of plant-specific actin-binding protein;Leucine-rich repeat
TRINITY_DN16320_c0_g1		3.829	1.93706561298	0.0439003659696	0.87798427972	yes	up	0.31	0.37	0.54	0.93	2.25	1.4	0.406666666667	1.52666666667	------	------	------	------	------	------	------	------	------	------	------	------	------
TRINITY_DN16345_c0_g1	unnamed protein product [Triticum turgidum subsp. durum])	0.649	-0.623201980156	0.0474507704458	0.886880995673	yes	down	8.26	6.45	4.54	2.7	13.65	5.42	6.41666666667	7.25666666667	GO:0032259;GO:0009834;GO:0045492;GO:0045491;GO:0005794;GO:0008168	BP:methylation;BP:plant-type secondary cell wall biogenesis;BP:xylan biosynthetic process;BP:xylan metabolic process;CC:Golgi apparatus;MF:methyltransferase activity;	K18801	GXM	------	------	ENOG410YHE6;ENOG410XPIR	S:Function unknown);T:Signal transduction mechanisms)	sp|Q6NMK1|GXM1_ARATH;	Glucuronoxylan 4-O-methyltransferase 1 OS=Arabidopsis thaliana OX=3702 GN=GXM1 PE=1 SV=1;	PF04669	Polysacc_synt_4	Polysaccharide biosynthesis
TRINITY_DN16375_c0_g1	omega gliadin-D2 [Triticum aestivum])	5.412	2.43608937375	0.0150447342149	0.654385662969	yes	up	0.31	1.97	0.28	4.53	6.1	1.74	0.853333333333	4.12333333333	------	------	------	------	------	------	------	------	------	------	------	------	------
TRINITY_DN16386_c0_g1		35.525	5.15076270116	0.00758855292075	0.464407461327	yes	up	0	0	0	3.92	21.85	41.73	0	22.5	------	------	------	------	------	------	------	------	------	------	------	------	------
TRINITY_DN16447_c0_g1	beta-glucosidase 4 [Syzygium oleosum])	0.308	-1.70089547513	0.0499557341771	0.88992965824	yes	down	35.97	1.64	3.68	4.4	2.92	7.86	13.7633333333	5.06	GO:0005975;GO:0030245;GO:0102483;GO:0008422;GO:0004553	BP:carbohydrate metabolic process;BP:cellulose catabolic process;MF:scopolin beta-glucosidase activity;MF:beta-glucosidase activity;MF:hydrolase activity, hydrolyzing O-glycosyl compounds;	K01188	E3.2.1.21	map00460;map00940;map00500	Cyanoamino acid metabolism);Phenylpropanoid biosynthesis);Starch and sucrose metabolism)	COG2723	G:Carbohydrate transport and metabolism)	sp|Q5N863|BGL04_ORYSJ;	Beta-glucosidase 4 OS=Oryza sativa subsp. japonica OX=39947 GN=BGLU4 PE=2 SV=1;	PF00232	Glyco_hydro_1	Glycosyl hydrolase family 1
TRINITY_DN16478_c0_g4		37.649	5.23452639853	0.0397585252552	0.871524806123	yes	up	0	0	0	0.35	0	1.96	0	0.77	------	------	------	------	------	------	------	------	------	------	------	------	------
TRINITY_DN16510_c0_g1	uncharacterized protein E6C27_scaffold852G00010 [Cucumis melo var. makuwa])	5.146	2.363420175	0.0371543503191	0.862180128817	yes	up	0.16	2.4	0.46	10.47	2.75	1.61	1.00666666667	4.94333333333	------	------	------	------	------	------	------	------	------	------	------	------	------
TRINITY_DN16542_c0_g1		0.090	-3.47012662769	0.0113121493302	0.560465665177	yes	down	0.63	0.97	4.57	0.08	0	0.5	2.05666666667	0.193333333333	------	------	------	------	------	------	------	------	------	------	------	------	------
TRINITY_DN16554_c0_g2	transcription factor steA-like [Quercus suber])	0.007	-7.06525277268	0.031381953805	0.862180128817	yes	down	0	5.05	0	0	0	0	1.68333333333	0	------	------	K11215	STE12	------	------	COG5048	S:Function unknown)	sp|O74252|STE12_EMENI;	Transcription factor steA OS=Emericella nidulans;	PF00096;PF13894;PF13465;PF13912;PF12171	zf-C2H2;zf-C2H2_4;zf-H2C2_2;zf-C2H2_6;zf-C2H2_jaz	Zinc finger, C2H2 type;C2H2-type zinc finger;Zinc-finger double domain;C2H2-type zinc finger;Zinc-finger double-stranded RNA-binding
TRINITY_DN16601_c0_g1	PREDICTED: probable pectinesterase 53 [Nelumbo nucifera])	0.041	-4.59341437158	0.000320376777881	0.0625575994018	yes	down	8.53	1.92	0.12	0.16	0.09	0.27	3.52333333333	0.173333333333	GO:0042545;GO:0045490;GO:0052689;GO:0030599;GO:0045330	BP:cell wall modification;BP:pectin catabolic process;MF:carboxylic ester hydrolase activity;MF:pectinesterase activity;MF:aspartyl esterase activity;	K01051	E3.1.1.11	map00040	Pentose and glucuronate interconversions)	COG4677	G:Carbohydrate transport and metabolism)	sp|Q8VYZ3|PME53_ARATH;	Probable pectinesterase 53 OS=Arabidopsis thaliana OX=3702 GN=PME53 PE=2 SV=1;	PF01095	Pectinesterase	Pectinesterase
TRINITY_DN16637_c0_g1	RecName: Full=Retrovirus-related Pol polyprotein from transposon TNT 1-94;Includes: RecName: Full=Protease;Includes: RecName: Full=Reverse transcriptase;Includes: RecName: Full=Endonuclease [Nicotiana tabacum])	3.438	1.78156543567	0.000930526411921	0.133983682071	yes	up	5.05	2.1	2.51	6.27	10.23	14.61	3.22	10.37	GO:0015074;GO:0004252;GO:0004519;GO:0004190;GO:0008270;GO:0003676;GO:0003964	BP:DNA integration;MF:serine-type endopeptidase activity;MF:endonuclease activity;MF:aspartic-type endopeptidase activity;MF:zinc ion binding;MF:nucleic acid binding;MF:RNA-directed DNA polymerase activity;	K04257	OLFR	------	------	COG2801;ENOG41109KS;ENOG410YB0F	L:Replication, recombination and repair);S:Function unknown);S:Function unknown)	sp|P10978|POLX_TOBAC;	Retrovirus-related Pol polyprotein from transposon TNT 1-94 OS=Nicotiana tabacum OX=4097 PE=2 SV=1;	PF14223;PF00098;PF13961	Retrotran_gag_2;zf-CCHC;DUF4219	gag-polypeptide of LTR copia-type;Zinc knuckle;Domain of unknown function (DUF4219)
TRINITY_DN16655_c2_g3		6.157	2.62230222047	0.0463799685498	0.882670318195	yes	up	0.41	0.24	0	1.23	1.99	0.82	0.216666666667	1.34666666667	------	------	------	------	------	------	ENOG410ZS63;ENOG410ZTZB	S:Function unknown);	------	------	------	------	------
TRINITY_DN16664_c0_g1	Pentatricopeptide repeat [Macleaya cordata])	1.580	0.659812307251	0.000610843830131	0.0986858203304	yes	up	3.53	3.9	2.79	5.12	4.93	6.12	3.40666666667	5.39	GO:0008270	MF:zinc ion binding;	------	------	------	------	ENOG410Z7Z7	S:Function unknown)	sp|Q9SS97|PP205_ARATH;	Putative pentatricopeptide repeat-containing protein At3g01580 OS=Arabidopsis thaliana OX=3702 GN=PCMP-E87 PE=3 SV=2;	PF13041;PF01535;PF13812;PF17177	PPR_2;PPR;PPR_3;PPR_long	PPR repeat family;PPR repeat;Pentatricopeptide repeat domain;Pentacotripeptide-repeat region of PRORP
TRINITY_DN16694_c0_g3		80.422	6.32950974242	0.00914287907347	0.51142265099	yes	up	0	0	0	0.73	0	3.6	0	1.44333333333	------	------	------	------	------	------	------	------	------	------	------	------	------
TRINITY_DN16701_c0_g3	uncharacterized protein LOC107606897 [Arachis ipaensis])	0.524	-0.932848747995	0.0182326405346	0.714960349772	yes	down	4.97	8.23	4.83	3.2	2.45	3.78	6.01	3.14333333333	GO:0003964	MF:RNA-directed DNA polymerase activity;	------	------	------	------	------	------	sp|Q99315|YG31B_YEAST;	Transposon Ty3-G Gag-Pol polyprotein OS=Saccharomyces cerevisiae;	------	------	------
TRINITY_DN16734_c0_g1		0.082	-3.60458616627	0.00109077767937	0.148883650345	yes	down	0.22	3.29	5.14	0.71	0.51	0.59	2.88333333333	0.603333333333	------	------	------	------	------	------	------	------	------	------	------	------	------
TRINITY_DN16770_c0_g1		13.143	3.71626009854	0.00912032509585	0.511364941857	yes	up	0	0	0.4	0.83	3.02	1.88	0.133333333333	1.91	------	------	------	------	------	------	------	------	------	------	------	------	------
TRINITY_DN16785_c0_g1		11.979	3.58244347423	0.0343607555724	1	yes	up	0	0	2.1	4.42	9.25	12.61	0.7	8.76	------	------	------	------	------	------	------	------	------	------	------	------	------
TRINITY_DN16789_c0_g2		1.632	0.706582666321	0.0333864130162	0.862180128817	yes	up	38.35	26.86	20.36	39.26	50.82	41.58	28.5233333333	43.8866666667	------	------	------	------	------	------	------	------	------	------	------	------	------
TRINITY_DN16802_c1_g3	tubulin-folding cofactor D [Syzygium oleosum])	38.291	5.25894975626	0.0269214100932	0.835071373764	yes	up	0	0	0	0	1.93	2.01	0	1.31333333333	GO:0007021;GO:0007023;GO:0048487;GO:0005096	BP:tubulin complex assembly;BP:post-chaperonin tubulin folding pathway;MF:beta-tubulin binding;MF:GTPase activator activity;	K21767	TBCD	------	------	COG5234;COG5234	O:Posttranslational modification, protein turnover, chaperones);Z:Cytoskeleton)	------	------	------	------	------
TRINITY_DN16809_c0_g1	uncharacterized protein LOC112029070 [Quercus suber])	0.001	-10.2700939046	0.00857559770908	0.494171093887	yes	down	21.94	0.75	0	0	0	0	7.56333333333	0	GO:0001731;GO:0006807;GO:0003743	BP:formation of translation preinitiation complex;BP:nitrogen compound metabolic process;MF:translation initiation factor activity;	------	------	------	------	ENOG410ZAZW	S:Function unknown)	------	------	PF00651	BTB	BTB/POZ domain
TRINITY_DN16820_c0_g1	gibberellin-regulated protein 14 [Elaeis guineensis])	0.006	-7.30060220976	0.00137206168757	0.173612178523	yes	down	34.71	32.84	0	0	0	0	22.5166666667	0	------	------	------	------	------	------	ENOG410YSXZ;ENOG410YXYH	S:Function unknown);	sp|Q9LFR3|GASAE_ARATH;	Gibberellin-regulated protein 14 OS=Arabidopsis thaliana OX=3702 GN=GASA14 PE=1 SV=1;	PF02704	GASA	Gibberellin regulated protein
TRINITY_DN16841_c0_g1		0.010	-6.7132823983	0.00350591765798	0.301163798834	yes	down	4.55	6.86	0	0	0	0	3.80333333333	0	------	------	------	------	------	------	------	------	------	------	------	------	------
TRINITY_DN16844_c0_g1	hypothetical protein BVC80_7513g1 [Macleaya cordata])	1.548	0.630680797239	0.000179073983926	0.0415413379036	yes	up	8.86	8.88	9.79	13.6	14.24	11.99	9.17666666667	13.2766666667	------	------	------	------	------	------	ENOG410Z0GK;ENOG410XQV8;ENOG41126S2;ENOG411185B	S:Function unknown);	------	------	------	------	------
TRINITY_DN16848_c0_g1	LL-diaminopimelate aminotransferase, chloroplastic-like [Cucurbita pepo subsp. pepo])	0.588	-0.766935143059	0.000249900979567	0.0517762399766	yes	down	19.75	23.02	21.05	10.77	12.63	15.36	21.2733333333	12.92	GO:0009862;GO:0009058;GO:0009089;GO:0005886;GO:0009570;GO:0009507;GO:0010285;GO:0008483;GO:0030170;GO:0005507	BP:systemic acquired resistance, salicylic acid mediated signaling pathway;BP:biosynthetic process;BP:lysine biosynthetic process via diaminopimelate;CC:plasma membrane;CC:chloroplast stroma;CC:chloroplast;MF:L,L-diaminopimelate aminotransferase activity;MF:transaminase activity;MF:pyridoxal phosphate binding;MF:copper ion binding;	K10206	E2.6.1.83	map00300	Lysine biosynthesis)	COG0436	E:Amino acid transport and metabolism)	sp|Q93ZN9|DAPAT_ARATH;	LL-diaminopimelate aminotransferase, chloroplastic OS=Arabidopsis thaliana OX=3702 GN=DAP PE=1 SV=1;	PF00155	Aminotran_1_2	Aminotransferase class I and II
TRINITY_DN16858_c0_g4		141.685	7.14654762215	0.0302652562682	0.862180128817	yes	up	0	0	0	4.51	0	0	0	1.50333333333	------	------	------	------	------	------	------	------	------	------	------	------	------
TRINITY_DN16865_c0_g1	increased recombination centers protein 22-1-like [Quercus suber])	0.008	-6.91090617117	0.0357679459201	0.862180128817	yes	down	0	8.1	0	0	0	0	2.7	0	------	------	------	------	------	------	ENOG411286Q	S:Function unknown)	sp|C5M501|IR222_CANTT;	Increased recombination centers protein 22-2 OS=Candida tropicalis;	PF03896	TRAP_alpha	Translocon-associated protein (TRAP), alpha subunit
TRINITY_DN16870_c0_g2		2.012	1.00894075213	0.0383136854512	0.867298493472	yes	up	41.74	29.89	44.7	153.57	52.95	38.69	38.7766666667	81.7366666667	------	------	------	------	------	------	------	------	------	------	------	------	------
TRINITY_DN16878_c0_g1	CWF19-like protein 2 [Papaver somniferum])	1.631	0.705803191064	0.0412282844215	0.877774797508	yes	up	5.9	6.75	5.59	8.56	10.19	10.76	6.08	9.83666666667	GO:0000398;GO:0071014	BP:mRNA splicing, via spliceosome;CC:post-mRNA release spliceosomal complex;	------	------	------	------	ENOG410YGTC	S:Function unknown)	sp|Q28C44|C19L2_XENTR;	CWF19-like protein 2 OS=Xenopus tropicalis OX=8364 GN=cwf19l2 PE=2 SV=1;	PF04677	CwfJ_C_1	Protein similar to CwfJ C-terminus 1
TRINITY_DN16915_c0_g3	Metal tolerance protein C1 [Ananas comosus])	0.008	-7.02281257407	0.0325431511866	0.862180128817	yes	down	0	5.61	0	0	0	0	1.87	0	GO:0006876;GO:0006879;GO:0006882;GO:0070574;GO:0016020;GO:0005623;GO:0005886;GO:0016021;GO:0015086;GO:0015341;GO:0008324;GO:0015093	BP:cellular cadmium ion homeostasis;BP:cellular iron ion homeostasis;BP:cellular zinc ion homeostasis;BP:cadmium ion transmembrane transport;CC:membrane;CC:cell;CC:plasma membrane;CC:integral component of membrane;MF:cadmium ion transmembrane transporter activity;MF:zinc efflux active transmembrane transporter activity;MF:cation transmembrane transporter activity;MF:ferrous iron transmembrane tra…	------	------	------	------	COG0053	P:Inorganic ion transport and metabolism)	sp|Q10LJ2|MTP2_ORYSJ;	Metal tolerance protein 2 OS=Oryza sativa subsp. japonica OX=39947 GN=MTP2 PE=2 SV=1;	PF01545;PF16916	Cation_efflux;ZT_dimer	Cation efflux family;Dimerisation domain of Zinc Transporter
TRINITY_DN16919_c0_g1		0.216	-2.20990820573	0.0143821990332	0.640976116683	yes	down	7.07	1.86	5	0.21	2.06	0.72	4.64333333333	0.996666666667	------	------	------	------	------	------	------	------	------	------	PF08015	Pheromone	Fungal mating-type pheromone
TRINITY_DN16934_c0_g1		0.247	-2.0166130661	0.0247454095631	0.80433394883	yes	down	1.55	1.29	0.81	0.17	0.09	0.83	1.21666666667	0.363333333333	------	------	------	------	------	------	------	------	------	------	------	------	------
TRINITY_DN16934_c0_g2		0.149	-2.74975972751	0.0205110547242	0.74875694929	yes	down	1.84	5.52	0.23	0.28	0.28	0.84	2.53	0.466666666667	------	------	------	------	------	------	------	------	------	------	------	------	------
TRINITY_DN16940_c1_g1		0.492	-1.02213448827	0.0474960054341	0.886880995673	yes	down	10.96	17	19.63	2.99	11.85	9.68	15.8633333333	8.17333333333	------	------	------	------	------	------	------	------	------	------	------	------	------
TRINITY_DN16946_c0_g1	actin-related protein 3 [Quercus suber])	0.049	-4.34745406612	0.0183014684172	0.71626431874	yes	down	0	3.45	0.19	0.07	0.05	0.06	1.21333333333	0.06	GO:0034314;GO:0005885	BP:Arp2/3 complex-mediated actin nucleation;CC:Arp2/3 protein complex;	K18584	ACTR3, ARP3	------	------	------	------	sp|P53490|ARP3_ACACA;	Actin-related protein 3 OS=Acanthamoeba castellanii OX=5755 GN=ARP3 PE=2 SV=1;	PF00022;PF06723	Actin;MreB_Mbl	Actin;MreB/Mbl protein
TRINITY_DN16960_c0_g1	grain softness protein [Triticum dicoccon])	5.389	2.4300005426	0.000297224871416	0.0604279314423	yes	up	2.07	3.18	2.4	17.93	17.05	5.1	2.55	13.36	------	------	------	------	------	------	ENOG41107V3;ENOG411268F	S:Function unknown);	sp|Q10464|PUIB_WHEAT;	Puroindoline-B OS=Triticum aestivum OX=4565 GN=PINB PE=1 SV=1;	PF00234;PF13016	Tryp_alpha_amyl;Gliadin	Protease inhibitor/seed storage/LTP family;Cys-rich Gliadin N-terminal
TRINITY_DN16996_c0_g2	predicted protein [Hordeum vulgare subsp. vulgare])	11.055	3.46663474683	0.0118663989821	0.575542033252	yes	up	0.69	0.2	0	4.48	0.21	3.86	0.296666666667	2.85	GO:0005737;GO:0005856;GO:0005524	CC:cytoplasm;CC:cytoskeleton;MF:ATP binding;	K05692;K10355	ACTB_G1;ACTF	map04145	Phagosome)	COG5277	Z:Cytoskeleton)	sp|P02578|ACT1_ACACA;	Actin-1 OS=Acanthamoeba castellanii OX=5755 PE=1 SV=1;	PF00022	Actin	Actin
TRINITY_DN169_c4_g4		0.079	-3.66066112152	0.0273693376443	1	yes	down	3.56	2.59	4.05	0	0	0.69	3.4	0.23	------	------	------	------	------	------	------	------	------	------	------	------	------
TRINITY_DN17013_c0_g2	(DL)-glycerol-3-phosphatase 2-like [Papaver somniferum])	143.881	7.16873581724	3.13526318004E-5	0.011123626876	yes	up	0	0	0	0.83	7.36	1.86	0	3.35	GO:0016787;GO:0000121	MF:hydrolase activity;MF:glycerol-1-phosphatase activity;	K17623	HDHD1	------	------	COG0637	S:Function unknown)	sp|Q08623|HDHD1_HUMAN;	Pseudouridine-5'-phosphatase OS=Homo sapiens OX=9606 GN=PUDP PE=1 SV=3;	PF13419;PF00702;PF13242	HAD_2;Hydrolase;Hydrolase_like	Haloacid dehalogenase-like hydrolase;haloacid dehalogenase-like hydrolase;HAD-hyrolase-like
TRINITY_DN17013_c0_g4	hypothetical protein FH972_023568 [Carpinus fangiana])	26.914	4.75028950914	0.00222576149714	0.237143312659	yes	up	0	0.12	0	0.73	1.75	0.71	0.04	1.06333333333	GO:0051998	MF:protein carboxyl O-methyltransferase activity;	K23114	ARMT1	------	------	ENOG410XPAF	S:Function unknown)	sp|Q6DJA3|ARMT1_XENTR;	Damage-control phosphatase ARMT1 OS=Xenopus tropicalis OX=8364 GN=armt1 PE=2 SV=1;	PF01937	DUF89	Protein of unknown function DUF89
TRINITY_DN17021_c0_g3		0.011	-6.57137101446	0.0471860803106	0.88411569385	yes	down	0	6.57	0	0	0	0	2.19	0	------	------	------	------	------	------	ENOG410XQDW	S:Function unknown)	sp|Q8T2H0|CYRI_DICDI;	CYFIP-related Rac1 interactor homolog OS=Dictyostelium discoideum OX=44689 GN=cyri PE=3 SV=2;	PF07159	DUF1394	Protein of unknown function (DUF1394)
TRINITY_DN17034_c0_g1	hypothetical protein CMV_016595 [Castanea mollissima])	1.814	0.858849606625	0.0100640847855	0.534548644239	yes	up	28.63	36.56	17.52	40.44	53.97	41.71	27.57	45.3733333333	GO:0032502	BP:developmental process;	------	------	------	------	ENOG410YX6S;ENOG410YX6S	E:Amino acid transport and metabolism);G:Carbohydrate transport and metabolism)	------	------	PF09713	A_thal_3526	Plant protein 1589 of unknown function (A_thal_3526)
TRINITY_DN17035_c1_g1	glyceraldehyde-3-phosphate dehydrogenase-like [Rhodamnia argentea])	10.809	3.43421609176	0.0307459724267	0.862180128817	yes	up	0	0.24	0.47	5.3	1.75	0.2	0.236666666667	2.41666666667	GO:0006006;GO:0006096;GO:0005737;GO:0005829;GO:0050661;GO:0051287;GO:0016620;GO:0004365	BP:glucose metabolic process;BP:glycolytic process;CC:cytoplasm;CC:cytosol;MF:NADP binding;MF:NAD binding;MF:oxidoreductase activity, acting on the aldehyde or oxo group of donors, NAD or NADP as acceptor;MF:glyceraldehyde-3-phosphate dehydrogenas;	K00134	GAPDH, gapA	map00010;map00710	Glycolysis / Gluconeogenesis);Carbon fixation in photosynthetic organisms)	COG0057	S:Function unknown)	sp|Q00584|G3P_CLAP2;	Glyceraldehyde-3-phosphate dehydrogenase OS=Claviceps purpurea;	PF00044	Gp_dh_N	Glyceraldehyde 3-phosphate dehydrogenase, NAD binding domain
TRINITY_DN17043_c0_g1		0.010	-6.71043743798	0.0425634620049	0.87798427972	yes	down	0	0	4.45	0	0	0	1.48333333333	0	------	------	------	------	------	------	------	------	------	------	------	------	------
TRINITY_DN17053_c0_g1	hypothetical protein DKX38_024708 [Salix brachista])	0.536	-0.899935818673	0.0106735644907	0.547126770476	yes	down	3.12	3.52	3.29	1.45	1.93	1.8	3.31	1.72666666667	GO:0006396	BP:RNA processing;	------	------	------	------	ENOG4111RQ5	S:Function unknown)	------	------	PF13431	TPR_17	Tetratricopeptide repeat
TRINITY_DN17111_c0_g1	hypothetical protein Lal_00002593, partial [Lupinus albus])	0.006	-7.43488989002	0.00159304341732	0.18963854347	yes	down	0	14.77	4.29	0	0	0	6.35333333333	0	GO:0045454;GO:0006662;GO:0005623;GO:0015035	BP:cell redox homeostasis;BP:glycerol ether metabolic process;CC:cell;MF:protein disulfide oxidoreductase activity;	K03671	trxA	------	------	COG0526	O:Posttranslational modification, protein turnover, chaperones)	sp|Q1RQI9|THIO_MALSM;	Thioredoxin;	PF00085;PF14595;PF13098	Thioredoxin;Thioredoxin_9;Thioredoxin_2	Thioredoxin;Thioredoxin;Thioredoxin-like domain
TRINITY_DN17113_c0_g1	Protein of unknown function DUF936 [Macleaya cordata])	0.581	-0.784332884736	0.0058692997802	0.404361668214	yes	down	5.16	4.7	2.8	2.4	2.37	2.57	4.22	2.44666666667	------	------	------	------	------	------	ENOG410ZKD7	S:Function unknown)	------	------	PF06075	DUF936	Plant protein of unknown function (DUF936)
TRINITY_DN17116_c0_g1	predicted protein [Hordeum vulgare subsp. vulgare])	348.442	8.44477518457	8.18524638359E-9	1.77727891776E-5	yes	up	0	0	0	4.82	1.25	2.2	0	2.75666666667	GO:0016021;GO:0005347	CC:integral component of membrane;MF:ATP transmembrane transporter activity;	K15102	SLC25A3, PHC, PIC	------	------	ENOG410XPST	S:Function unknown)	sp|P23641|MPCP_YEAST;	Mitochondrial phosphate carrier protein OS=Saccharomyces cerevisiae;	PF00153	Mito_carr	Mitochondrial carrier protein
TRINITY_DN17131_c0_g1	glutamate receptor 3.4-like isoform X1 [Asparagus officinalis])	0.206	-2.28109519084	0.0225808916643	0.78071109514	yes	down	2.73	2.67	10.66	1.82	1.34	0.15	5.35333333333	1.10333333333	GO:0016021;GO:0015276	CC:integral component of membrane;MF:ligand-gated ion channel activity;	K05387	GRIP	------	------	ENOG410XQQV;ENOG410ZZ8P	S:Function unknown);U:Intracellular trafficking, secretion, and vesicular transport)	sp|Q84W41|GLR36_ARATH;	Glutamate receptor 3.6 OS=Arabidopsis thaliana OX=3702 GN=GLR3.6 PE=2 SV=1;	PF00060	Lig_chan	Ligand-gated ion channel
TRINITY_DN17143_c0_g1	PREDICTED: probable LRR receptor-like serine/threonine-protein kinase At1g06840 [Ipomoea nil])	0.530	-0.915226848202	0.00463176459461	0.3541212359	yes	down	14.1	15.24	9.94	4.11	3.51	2.7	13.0933333333	3.44	GO:0016021;GO:0005886;GO:0004674;GO:0005524;GO:0004672	CC:integral component of membrane;CC:plasma membrane;MF:protein serine/threonine kinase activity;MF:ATP binding;MF:protein kinase activity;	------	------	------	------	COG0515	T:Signal transduction mechanisms)	sp|C0LGD7|Y1684_ARATH;	Probable LRR receptor-like serine/threonine-protein kinase At1g06840 OS=Arabidopsis thaliana OX=3702 GN=At1g06840 PE=1 SV=2;	PF00069;PF07714;PF01636	Pkinase;PK_Tyr_Ser-Thr;APH	Protein kinase domain;Protein tyrosine and serine/threonine kinase;Phosphotransferase enzyme family
TRINITY_DN17158_c0_g3		0.008	-7.00111510465	0.0331496761338	0.862180128817	yes	down	0	3.6	0	0	0	0	1.2	0	------	------	------	------	------	------	------	------	------	------	------	------	------
TRINITY_DN17198_c0_g1	uncharacterized protein LOC100283021 precursor [Zea mays])	0.456	-1.1334980214	0.0179081682912	0.707784642426	yes	down	70.32	15.32	48.07	21.98	18.63	20.44	44.57	20.35	GO:0008233	MF:peptidase activity;	------	------	------	------	ENOG4111I5H	S:Function unknown)	sp|C0HJG8|BSP_BOSSE;	Basic secretory protease;	PF04450	BSP	Peptidase of plants and bacteria
TRINITY_DN17243_c0_g1		0.004	-7.9560218083	0.0418092923622	0.877774797508	yes	down	7.82	2.43	0	0	0	0	3.41666666667	0	------	------	------	------	------	------	ENOG410Z0ZH;ENOG4110APT	S:Function unknown);	sp|Q4WMA6|CFMB_ASPFU;	GPI-anchored CFEM domain protein B OS=Neosartorya fumigata;	PF05730	CFEM	CFEM domain
TRINITY_DN17255_c0_g1		7.843	2.97149679566	0.0294727795418	0.862180128817	yes	up	0.45	1.19	0	9.5	1.23	1.81	0.546666666667	4.18	------	------	------	------	------	------	------	------	------	------	------	------	------
TRINITY_DN1726_c0_g1		0.513	-0.962319085289	0.0440023334072	0.87798427972	yes	down	46.35	33.23	12.28	14.37	15.09	18.3	30.62	15.92	------	------	------	------	------	------	------	------	------	------	------	------	------
TRINITY_DN17288_c0_g1		0.009	-6.76404499772	0.0403926465893	0.87369475941	yes	down	0	4.21	0	0	0	0	1.40333333333	0	------	------	------	------	------	------	------	------	------	------	------	------	------
TRINITY_DN17292_c0_g1		0.560	-0.837687925712	0.0251393298421	0.809535061744	yes	down	4.56	9.81	8	4.85	3.63	3.97	7.45666666667	4.15	------	------	------	------	------	------	------	------	------	------	------	------	------
TRINITY_DN17296_c0_g2	TLDc domain containing protein [Parasponia andersonii])	14.656	3.87343397525	0.0120011788069	0.577535451396	yes	up	0	0	0.17	0.14	1.31	1.11	0.0566666666667	0.853333333333	------	------	------	------	------	------	ENOG41117H4	O:Posttranslational modification, protein turnover, chaperones)	sp|E4ZUJ1|RTC5_LEPMJ;	Restriction of telomere capping protein 5 OS=Leptosphaeria maculans;	PF07534	TLD	TLD
TRINITY_DN17296_c0_g3	LOW QUALITY PROTEIN: uncharacterized protein LOC107620998 [Arachis ipaensis])	0.010	-6.68459905956	0.0430827979641	0.87798427972	yes	down	0	3.04	0	0	0	0	1.01333333333	0	------	------	------	------	------	------	ENOG41117H4	O:Posttranslational modification, protein turnover, chaperones)	sp|E4ZUJ1|RTC5_LEPMJ;	Restriction of telomere capping protein 5 OS=Leptosphaeria maculans;	PF07534	TLD	TLD
TRINITY_DN17313_c0_g1	condensin-2 complex subunit H2 [Nymphaea colorata])	0.521	-0.939957657712	0.0327481005686	0.862180128817	yes	down	3.07	4.83	3.91	0.85	3.36	2.05	3.93666666667	2.08666666667	GO:0042545;GO:0051276;GO:0030261;GO:0051306;GO:0010032;GO:0045739;GO:0005730;GO:0005634;GO:0000793;GO:0000796;GO:0030599;GO:0045330;GO:0004857;GO:0003682	BP:cell wall modification;BP:chromosome organization;BP:chromosome condensation;BP:mitotic sister chromatid separation;BP:meiotic chromosome condensation;BP:positive regulation of DNA repair;CC:nucleolus;CC:nucleus;CC:condensed chromosome;CC:condensin complex;MF:pectinesterase activity;MF:aspartyl esterase activity;MF:enzyme inhibitor activity;MF:chromatin binding;	K11490	NCAPH2	------	------	ENOG4111BR3	S:Function unknown)	sp|Q9LUR0|CNDH2_ARATH;	Condensin-2 complex subunit H2 OS=Arabidopsis thaliana OX=3702 GN=CAPH2 PE=2 SV=1;	PF16858;PF06278;PF16869	CNDH2_C;CNDH2_N;CNDH2_M	Condensin II complex subunit CAP-H2 or CNDH2, C-term;Condensin II complex subunit CAP-H2 or CNDH2, N-terminal;Condensin II complex subunit CAP-H2 or CNDH2, mid domain
TRINITY_DN17373_c0_g1		0.586	-0.771817576496	0.0428996792012	0.87798427972	yes	down	18.15	15.11	13.31	8.63	7.43	8.55	15.5233333333	8.20333333333	------	------	------	------	------	------	------	------	------	------	------	------	------
TRINITY_DN17382_c1_g1		9.169	3.19670044708	0.0499477060213	0.88992965824	yes	up	0.24	0.28	0.28	4.58	0	2.62	0.266666666667	2.4	------	------	------	------	------	------	------	------	------	------	------	------	------
TRINITY_DN17383_c0_g1	hypothetical protein FCM35_KLT22357 [Carex littledalei])	2.790	1.48048958216	0.014548913153	0.645227657421	yes	up	5.28	9.92	6.73	24.58	24.22	12.5	7.31	20.4333333333	------	------	------	------	------	------	ENOG4111JHC;ENOG410Y2ES	S:Function unknown);	------	------	------	------	------
TRINITY_DN17385_c0_g1		0.017	-5.89012930927	0.019316718327	0.734612583419	yes	down	8.81	0	0.98	0	0	0	3.26333333333	0	------	------	------	------	------	------	------	------	------	------	------	------	------
TRINITY_DN173_c0_g1	unknown [Picea sitchensis])	1.672	0.741984576383	0.0214042507365	0.765406418136	yes	up	56.82	88.54	93.27	163.64	148.88	83.73	79.5433333333	132.083333333	GO:0006446;GO:0044237;GO:0006413;GO:0005851;GO:0016740;GO:0003743	BP:regulation of translational initiation;BP:cellular metabolic process;BP:translational initiation;CC:eukaryotic translation initiation factor 2B complex;MF:transferase activity;MF:translation initiation factor activity;	K03754	EIF2B2	map03013	RNA transport)	COG1184	J:Translation, ribosomal structure and biogenesis)	sp|Q54EY2|EI2BB_DICDI;	Translation initiation factor eIF-2B subunit beta OS=Dictyostelium discoideum OX=44689 GN=eif2b2 PE=3 SV=1;	PF01008	IF-2B	Initiation factor 2 subunit family
TRINITY_DN17433_c0_g1		10.699	3.41944462643	0.0175452818963	0.702367652786	yes	up	0	0	0.36	1.29	1.04	1.39	0.12	1.24	------	------	------	------	------	------	------	------	------	------	------	------	------
TRINITY_DN17436_c0_g2	methionine aminopeptidase 1-like [Quercus suber])	0.009	-6.83934345191	0.037976395704	0.862180128817	yes	down	0	4.07	0	0	0	0	1.35666666667	0	GO:0070084;GO:0046872;GO:0070006	BP:protein initiator methionine removal;MF:metal ion binding;MF:metalloaminopeptidase activity;	K01265	map	------	------	COG0024	J:Translation, ribosomal structure and biogenesis)	sp|Q4QRK0|MAP11_DANRE;	Methionine aminopeptidase 1 OS=Danio rerio OX=7955 GN=metap1 PE=2 SV=2;	PF00557;PF15801	Peptidase_M24;zf-C6H2	Metallopeptidase family M24;zf-MYND-like zinc finger, mRNA-binding
TRINITY_DN1743_c0_g1		0.468	-1.09461269491	0.0295388218571	0.862180128817	yes	down	50.76	21.79	12.53	10.3	9.1	20.67	28.36	13.3566666667	------	------	------	------	------	------	------	------	------	------	------	------	------
TRINITY_DN17443_c0_g1		220.913	7.78733767115	4.73831214704E-8	7.43375151555E-5	yes	up	0	0	0	0.77	2.05	1.76	0	1.52666666667	------	------	------	------	------	------	------	------	------	------	------	------	------
TRINITY_DN17456_c1_g1	PREDICTED: 14-3-3 protein 1 [Beta vulgaris subsp. vulgaris])	172.747	7.43251851524	0.000189372550497	0.0430113395758	yes	up	0	0	0	0.58	9.06	0.39	0	3.34333333333	------	------	K16197	YWHAB_Q_Z	------	------	COG5040	T:Signal transduction mechanisms)	sp|O96436|1433_EIMTE;	14-3-3 protein OS=Eimeria tenella OX=5802 PE=2 SV=1;	PF00244;PF13424	14-3-3;TPR_12	14-3-3 protein;Tetratricopeptide repeat
TRINITY_DN17456_c2_g2	predicted protein [Hordeum vulgare subsp. vulgare])	145.543	7.18530494863	0.000319871662146	0.0625575994018	yes	up	0	0	0	0.13	4.15	0.44	0	1.57333333333	GO:0019310;GO:0005737;GO:0050113;GO:0005506	BP:inositol catabolic process;CC:cytoplasm;MF:inositol oxygenase activity;MF:iron ion binding;	K00469	MIOX	map00053;map00562	Ascorbate and aldarate metabolism);Inositol phosphate metabolism)	ENOG410XQ4J	S:Function unknown)	sp|Q54GH4|MIOX_DICDI;	Inositol oxygenase OS=Dictyostelium discoideum OX=44689 GN=miox PE=3 SV=1;	PF05153	MIOX	Myo-inositol oxygenase
TRINITY_DN17471_c0_g1	hypothetical protein DAI22_05g175300 [Oryza sativa Japonica Group])	0.018	-5.78075966978	0.0178242241813	0.706242599442	yes	down	0	3.28	0.89	0	0	0	1.39	0	GO:0005975;GO:0042132	BP:carbohydrate metabolic process;MF:fructose 1,6-bisphosphate 1-phosphatase activity;	K03841	FBP, fbp	map00010;map00030;map00051;map00710	Glycolysis / Gluconeogenesis);Pentose phosphate pathway);Fructose and mannose metabolism);Carbon fixation in photosynthetic organisms)	COG0158	G:Carbohydrate transport and metabolism)	sp|Q9SDL8|F16P2_ORYCO;	Fructose-1,6-bisphosphatase, cytosolic OS=Oryza coarctata OX=77588 PE=2 SV=1;	PF00316	FBPase	Fructose-1-6-bisphosphatase, N-terminal domain
TRINITY_DN1747_c0_g1	protein LYK5 [Citrus clementina])	0.637	-0.649961432635	0.0480365936756	0.889010498936	yes	down	30.93	40.38	20.63	13.17	11.54	31.1	30.6466666667	18.6033333333	GO:0071323;GO:0045087;GO:0005886;GO:0016021;GO:0004714;GO:0008061;GO:0004672;GO:0005524;GO:0042803	BP:cellular response to chitin;BP:innate immune response;CC:plasma membrane;CC:integral component of membrane;MF:transmembrane receptor protein tyrosine kinase activity;MF:chitin binding;MF:protein kinase activity;MF:ATP binding;MF:protein homodimerization activity;	------	------	------	------	COG0515	T:Signal transduction mechanisms)	sp|O22808|LYK5_ARATH;	Protein LYK5 OS=Arabidopsis thaliana OX=3702 GN=LYK5 PE=2 SV=1;	PF07714;PF00069;PF01476;PF17667	PK_Tyr_Ser-Thr;Pkinase;LysM;Pkinase_fungal	Protein tyrosine and serine/threonine kinase;Protein kinase domain;LysM domain;Fungal protein kinase
TRINITY_DN17483_c0_g1		1.562	0.64324533295	0.0188415402776	0.724858491062	yes	up	0.74	0.66	0.71	1.05	1.15	1.11	0.703333333333	1.10333333333	------	------	------	------	------	------	------	------	------	------	------	------	------
TRINITY_DN17499_c0_g2	RNA polymerase II transcriptional coactivator KIWI isoform X1 [Medicago truncatula])	0.009	-6.86488466329	0.0111315275374	0.556914939458	yes	down	0	16.1	0.27	0	0	0	5.45666666667	0	GO:0060261;GO:0006355;GO:0005634;GO:0005667;GO:0003713;GO:0003677	BP:positive regulation of transcription initiation from RNA polymerase II promoter;BP:regulation of transcription, DNA-templated;CC:nucleus;CC:transcription factor complex;MF:transcription coactivator activity;MF:DNA binding;	------	------	------	------	ENOG410XUB8	K:Transcription)	sp|Q5ZK63|TCP4_CHICK;	Activated RNA polymerase II transcriptional coactivator p15 OS=Gallus gallus OX=9031 GN=SUB1 PE=2 SV=1;	PF02229	PC4	Transcriptional Coactivator p15 (PC4)
TRINITY_DN17511_c0_g1		0.011	-6.5297536016	0.0492034638783	0.889016393699	yes	down	0	0	12.97	0	0	0	4.32333333333	0	------	------	------	------	------	------	------	------	------	------	------	------	------
TRINITY_DN17542_c1_g1	Retrovirus-related Pol polyprotein from transposon TNT 1-94, partial [Glycine soja])	1.594	0.672907475347	0.000691718805691	0.107898195199	yes	up	11.05	6.03	9.29	8.71	7.5	8.91	8.79	8.37333333333	GO:0015074;GO:0055085;GO:0016021;GO:0005886;GO:0016787;GO:0042626;GO:0003676;GO:0008270;GO:0016887;GO:0003964;GO:0005524	BP:DNA integration;BP:transmembrane transport;CC:integral component of membrane;CC:plasma membrane;MF:hydrolase activity;MF:ATPase activity, coupled to transmembrane movement of substances;MF:nucleic acid binding;MF:zinc ion binding;MF:ATPase activity;MF:RNA-directed DNA polymerase activity;MF:ATP binding;	------	------	------	------	ENOG410XS4D;ENOG410ZXEB;COG2801	S:Function unknown);	sp|P10978|POLX_TOBAC;	Retrovirus-related Pol polyprotein from transposon TNT 1-94 OS=Nicotiana tabacum OX=4097 PE=2 SV=1;	------	------	------
TRINITY_DN1761_c0_g1	hypothetical protein FNV43_RR09934 [Rhamnella rubrinervis])	0.571	-0.808464550589	0.0273246371191	0.836583912429	yes	down	28.24	37.96	16.67	10.92	14.87	25.08	27.6233333333	16.9566666667	GO:0055085;GO:0016021;GO:0005886;GO:0022857	BP:transmembrane transport;CC:integral component of membrane;CC:plasma membrane;MF:transmembrane transporter activity;	------	------	------	------	ENOG4111M1Q	S:Function unknown)	sp|Q6DAH4|AAEB_PECAS;	p-hydroxybenzoic acid efflux pump subunit AaeB OS=Pectobacterium atrosepticum;	PF13515;PF04632;PF11744	FUSC_2;FUSC;ALMT	Fusaric acid resistance protein-like;Fusaric acid resistance protein family;Aluminium activated malate transporter
TRINITY_DN17640_c0_g2		27.395	4.7758149392	0.00637138330444	1	yes	up	0	0	0	1.32	2.13	1.09	0	1.51333333333	------	------	------	------	------	------	------	------	------	------	PF08238	Sel1	Sel1 repeat
TRINITY_DN17644_c1_g1		11.665	3.54412623977	0.0160171466466	0.675672485645	yes	up	0	0	0.32	0.67	1.48	1.54	0.106666666667	1.23	------	------	------	------	------	------	------	------	------	------	------	------	------
TRINITY_DN17647_c1_g1		3.279	1.71336974614	0.046456382791	0.882937513684	yes	up	0.71	0.99	1.79	6.4	3.23	1.54	1.16333333333	3.72333333333	------	------	------	------	------	------	------	------	------	------	------	------	------
TRINITY_DN17698_c0_g1		0.047	-4.40324420238	0.0191884968687	1	yes	down	4.11	5.03	7.63	0	0	0	5.59	0	------	------	------	------	------	------	------	------	------	------	------	------	------
TRINITY_DN17718_c0_g1	phospholipase A1-IIgamma-like [Pistacia vera])	13.491	3.75397247541	0.0319390990617	0.862180128817	yes	up	0	0	0.45	0.23	4.13	0.55	0.15	1.63666666667	GO:0006629;GO:0016021;GO:0008970	BP:lipid metabolic process;CC:integral component of membrane;MF:phosphatidylcholine 1-acylhydrolase activity;	------	------	------	------	------	------	sp|F4JFU8|OBL1_ARATH;	Triacylglycerol lipase OBL1 OS=Arabidopsis thaliana OX=3702 GN=OBL1 PE=1 SV=1;	PF01764	Lipase_3	Lipase (class 3)
TRINITY_DN17774_c0_g1	high molecular weight glutenin subunit 1Dy [Aegilops tauschii])	3.714	1.89296229529	0.0116872251246	0.571847857858	yes	up	2.01	4.68	2.8	14.48	20.82	4.4	3.16333333333	13.2333333333	GO:0045735;GO:0004867	MF:nutrient reservoir activity;MF:serine-type endopeptidase inhibitor activity;	------	------	------	------	------	------	sp|P10387|GLT0_WHEAT;	Glutenin, high molecular weight subunit DY10 OS=Triticum aestivum OX=4565 GN=GLU-D1-2B PE=3 SV=1;	PF03157	Glutenin_hmw	High molecular weight glutenin subunit
TRINITY_DN17820_c0_g1		0.652	-0.617326227786	0.0499039303108	0.88992965824	yes	down	13.49	24.84	25.34	11.83	19.53	12.18	21.2233333333	14.5133333333	------	------	------	------	------	------	------	------	------	------	------	------	------
TRINITY_DN17827_c0_g1	Unknown [Brassica napus])	2.528	1.33772266755	0.0286994754567	0.856783524614	yes	up	1.1	1.58	0.51	3.07	1.41	3.88	1.06333333333	2.78666666667	GO:0009555;GO:0003700;GO:0046983;GO:0003677	BP:pollen development;MF:transcription factor activity, sequence-specific DNA binding;MF:protein dimerization activity;MF:DNA binding;	------	------	------	------	ENOG410YM1P	K:Transcription)	sp|Q7XHI9|BH084_ARATH;	Transcription factor bHLH84 OS=Arabidopsis thaliana OX=3702 GN=BHLH84 PE=1 SV=1;	------	------	------
TRINITY_DN17844_c0_g2	casein kinase I-like [Quercus suber])	0.003	-8.35531999098	0.0325299950476	0.862180128817	yes	down	4.47	0.32	0	0	0	0	1.59666666667	0	GO:0018105;GO:0005737;GO:0005634;GO:0005886;GO:0004672;GO:0004674;GO:0005524	BP:peptidyl-serine phosphorylation;CC:cytoplasm;CC:nucleus;CC:plasma membrane;MF:protein kinase activity;MF:protein serine/threonine kinase activity;MF:ATP binding;	K14758;npa;bze;bsc	HRR25;;;	map03008	Ribosome biogenesis in eukaryotes)	ENOG410XPGP	T:Signal transduction mechanisms)	sp|P40235|HHP1_SCHPO;	Casein kinase I homolog hhp1 OS=Schizosaccharomyces pombe;	PF00069;PF07714;PF17667;PF01636	Pkinase;PK_Tyr_Ser-Thr;Pkinase_fungal;APH	Protein kinase domain;Protein tyrosine and serine/threonine kinase;Fungal protein kinase;Phosphotransferase enzyme family
TRINITY_DN17844_c0_g3	unknown [Zea mays])	24.843	4.63475690292	0.0130153077833	1	yes	up	0	0	0	1.46	0.38	1.2	0	1.01333333333	GO:0018105;GO:0005737;GO:0016021;GO:0009506;GO:0005634;GO:0004674;GO:0004672;GO:0005524	BP:peptidyl-serine phosphorylation;CC:cytoplasm;CC:integral component of membrane;CC:plasmodesma;CC:nucleus;MF:protein serine/threonine kinase activity;MF:protein kinase activity;MF:ATP binding;	K14758	HRR25	map03008	Ribosome biogenesis in eukaryotes)	ENOG410XPGP	T:Signal transduction mechanisms)	sp|P42158|CKL1_ARATH;	Casein kinase 1-like protein 1 OS=Arabidopsis thaliana OX=3702 GN=CKL1 PE=2 SV=2;	------	------	------
TRINITY_DN17844_c0_g4		120.171	6.90894449369	7.42497392944E-6	0.00371208136544	yes	up	0	0	0	3.36	1.03	1.58	0	1.99	------	------	------	------	------	------	------	------	------	------	------	------	------
TRINITY_DN17849_c0_g2		23.701	4.56686799489	0.0154241375828	1	yes	up	0	0	0	6.93	2.45	2.43	0	3.93666666667	------	------	------	------	------	------	------	------	------	------	------	------	------
TRINITY_DN17868_c0_g2		29.797	4.89707864669	0.00957080714534	1	yes	up	0	0	0	4.31	1.05	1.07	0	2.14333333333	------	------	------	------	------	------	------	------	------	------	------	------	------
TRINITY_DN17880_c0_g1	hypothetical protein CUMW_006850 [Citrus unshiu])	5.806	2.53747660181	0.00749772789507	0.464027884267	yes	up	1.75	9.89	17.19	44.14	18.08	105.63	9.61	55.95	GO:0006749;GO:0005737;GO:0016740;GO:0004364;GO:0043295	BP:glutathione metabolic process;CC:cytoplasm;MF:transferase activity;MF:glutathione transferase activity;MF:glutathione binding;	K00799	GST, gst	map00480	Glutathione metabolism)	------	------	sp|Q96324|GSTFB_ARATH;	Glutathione S-transferase F11 OS=Arabidopsis thaliana OX=3702 GN=GSTF11 PE=2 SV=1;	------	------	------
TRINITY_DN17883_c0_g1	negative regulator of differentiation 1-like [Quercus suber])	0.007	-7.12568781755	0.0300735159027	0.862180128817	yes	down	0	0	4.34	0	0	0	1.44666666667	0	------	------	------	------	------	------	------	------	sp|Q09702|NRD1_SCHPO;	Negative regulator of differentiation 1 OS=Schizosaccharomyces pombe;	------	------	------
TRINITY_DN17895_c0_g1		38.712	5.27470565927	0.00594728833568	0.406595280511	yes	up	0	0	0	0.72	4.7	8.82	0	4.74666666667	------	------	------	------	------	------	------	------	------	------	------	------	------
TRINITY_DN1792_c0_g1	thermospermine synthase [Pinus sylvestris])	0.612	-0.708272069515	9.10374465569E-6	0.00449253246495	yes	down	25.56	26.16	19.72	17.54	14.6	15.18	23.8133333333	15.7733333333	GO:0032259;GO:0006596;GO:0010487;GO:0016740;GO:0008168	BP:methylation;BP:polyamine biosynthetic process;MF:thermospermine synthase activity;MF:transferase activity;MF:methyltransferase activity;	K18787	ACL5	------	------	COG0421	E:Amino acid transport and metabolism)	sp|Q9S7X6|ACL5_ARATH;	Thermospermine synthase ACAULIS5 OS=Arabidopsis thaliana OX=3702 GN=ACL5 PE=1 SV=1;	PF01564;PF17284;PF13649	Spermine_synth;Spermine_synt_N;Methyltransf_25	Spermine/spermidine synthase domain;Spermidine synthase tetramerisation domain;Methyltransferase domain
TRINITY_DN17951_c0_g1		0.006	-7.40880827153	0.00145029418975	0.178113845028	yes	down	0	3.19	3.1	0	0	0	2.09666666667	0	------	------	------	------	------	------	------	------	------	------	------	------	------
TRINITY_DN17962_c0_g3	uncharacterized protein LOC112029112 [Quercus suber])	0.008	-6.97908599293	0.0337745472548	0.862180128817	yes	down	0	5.05	0	0	0	0	1.68333333333	0	------	------	K02564	nagB, GNPDA	map00520	Amino sugar and nucleotide sugar metabolism)	COG0363	S:Function unknown)	sp|Q17QL1|GNPI2_BOVIN;	Glucosamine-6-phosphate isomerase 2 OS=Bos taurus OX=9913 GN=GNPDA2 PE=2 SV=1;	PF01182	Glucosamine_iso	Glucosamine-6-phosphate isomerases/6-phosphogluconolactonase
TRINITY_DN17965_c1_g1		0.015	-6.0226833098	0.0118071308981	0.574306887581	yes	down	0	3.76	0.9	0	0	0	1.55333333333	0	------	------	------	------	------	------	------	------	sp|P25693|PCL2_YEAST;	PHO85 cyclin-2 OS=Saccharomyces cerevisiae;	PF00134;PF08613	Cyclin_N;Cyclin	Cyclin, N-terminal domain;Cyclin
TRINITY_DN17965_c1_g3		0.012	-6.40538390453	0.00683898336712	0.441953016806	yes	down	0	2.78	1.08	0	0	0	1.28666666667	0	------	------	------	------	------	------	------	------	------	------	------	------	------
TRINITY_DN17967_c0_g1		0.290	-1.78763788209	0.021779890744	0.770383309422	yes	down	8.05	7.88	0.78	1.86	0.98	1.99	5.57	1.61	------	------	------	------	------	------	------	------	------	------	------	------	------
TRINITY_DN17978_c0_g5		28.815	4.84872392549	0.0485205422915	1	yes	up	0	0	0	0	2	1.32	0	1.10666666667	------	------	------	------	------	------	------	------	------	------	------	------	------
TRINITY_DN1797_c0_g1	7-deoxyloganetin glucosyltransferase-like [Vigna unguiculata])	0.351	-1.50910817132	3.94023614013E-7	0.000403561959236	yes	down	15.49	16.29	17.64	7.39	3.68	6.87	16.4733333333	5.98	GO:0016758	MF:transferase activity, transferring hexosyl groups;	K23452	UGT85A	map00908	Zeatin biosynthesis)	COG1819	S:Function unknown)	sp|Q6VAB3|U85A8_STERE;	UDP-glycosyltransferase 85A8 OS=Stevia rebaudiana OX=55670 GN=UGT85A8 PE=2 SV=1;	PF00201	UDPGT	UDP-glucoronosyl and UDP-glucosyl transferase
TRINITY_DN17985_c0_g1		0.122	-3.0402085949	0.000360987070307	0.0694874508421	yes	down	4.3	6.73	0.45	0.2	0.71	0.63	3.82666666667	0.513333333333	------	------	------	------	------	------	------	------	------	------	------	------	------
TRINITY_DN17985_c0_g2		0.207	-2.27369730936	0.0282726278822	0.854289314975	yes	down	2.28	1.87	0.22	0.5	0.09	0.31	1.45666666667	0.3	------	------	------	------	------	------	------	------	------	------	------	------	------
TRINITY_DN18002_c0_g1	hypothetical protein CR513_19561, partial [Mucuna pruriens])	3.305	1.72486847744	0.0222988129742	0.779731647248	yes	up	0.37	0.87	0.55	1.23	1.22	2.71	0.596666666667	1.72	GO:0015074;GO:0008270;GO:0003676	BP:DNA integration;MF:zinc ion binding;MF:nucleic acid binding;	------	------	------	------	COG2801;ENOG410XP5C;ENOG410Y066	L:Replication, recombination and repair);S:Function unknown)	------	------	------	------	------
TRINITY_DN18002_c0_g2		0.043	-4.55150651852	0.0143119259166	0.639945860403	yes	down	0.06	7.24	0.14	0.07	0.06	0	2.48	0.0433333333333	------	------	------	------	------	------	------	------	------	------	------	------	------
TRINITY_DN18005_c0_g1		0.152	-2.71723171543	0.00169910040598	0.197206174588	yes	down	2.7	3.8	2.05	0.49	0.65	0.14	2.85	0.426666666667	------	------	------	------	------	------	------	------	------	------	------	------	------
TRINITY_DN1800_c1_g1	putative folate-biopterin transporter 9 [Nymphaea thermarum])	0.581	-0.783120961389	0.03769303251	0.862180128817	yes	down	4.35	4.11	2.1	1.51	2.11	2.52	3.52	2.04666666667	GO:0016021	CC:integral component of membrane;	------	------	------	------	ENOG410XRKZ	G:Carbohydrate transport and metabolism)	sp|Q9XIQ7|FBT7_ARATH;	Probable folate-biopterin transporter 7 OS=Arabidopsis thaliana OX=3702 GN=At1g64890 PE=2 SV=1;	PF03092;PF13347	BT1;MFS_2	BT1 family;MFS/sugar transport protein
TRINITY_DN18018_c0_g1		10.047	3.32870817146	0.024833814775	0.804354885816	yes	up	0	0	0.54	0.56	2.06	2.91	0.18	1.84333333333	------	------	------	------	------	------	------	------	------	------	------	------	------
TRINITY_DN18050_c0_g1		57.081	5.83493791867	0.0013289601113	0.169342586201	yes	up	0	0	0	0.51	4.9	1.9	0	2.43666666667	------	------	------	------	------	------	------	------	------	------	------	------	------
TRINITY_DN18057_c0_g2	Transposon Ty3-G Gag-Pol polyprotein, partial [Cajanus cajan])	3.569	1.83534181591	0.00692238875573	0.445135190041	yes	up	2.6	4.73	6.13	13.04	17.62	15.13	4.48666666667	15.2633333333	GO:0015074;GO:0004190;GO:0003676	BP:DNA integration;MF:aspartic-type endopeptidase activity;MF:nucleic acid binding;	------	------	------	------	------	------	------	------	PF08284;PF02160	RVP_2;Peptidase_A3	Retroviral aspartyl protease;Cauliflower mosaic virus peptidase (A3)
TRINITY_DN18064_c0_g3	elongation factor 1-alpha [Hylocereus polyrhizus])	18.080	4.17628594797	0.0355453233511	1	yes	up	0	0	0	11.05	5.55	3.6	0	6.73333333333	GO:0003746;GO:0003924;GO:0005525	MF:translation elongation factor activity;MF:GTPase activity;MF:GTP binding;	K03231	EEF1A	map03013	RNA transport)	COG5256	J:Translation, ribosomal structure and biogenesis)	sp|Q01372|EF1A_NEUCR;	Elongation factor 1-alpha OS=Neurospora crassa;	PF00009	GTP_EFTU	Elongation factor Tu GTP binding domain
TRINITY_DN18069_c0_g1	hypothetical protein PHAVU_005G117800g [Phaseolus vulgaris])	12.349	3.62626748027	0.0400241142923	0.87369475941	yes	up	0	0	0.79	1.42	7.84	0.34	0.263333333333	3.2	GO:0032366	BP:intracellular sterol transport;	------	------	------	------	------	------	sp|Q54SW1|Y2179_DICDI;	Putative phosphatidylglycerol/phosphatidylinositol transfer protein DDB_G0282179 OS=Dictyostelium discoideum OX=44689 GN=DDB_G0282179 PE=3 SV=2;	PF02221	E1_DerP2_DerF2	ML domain
TRINITY_DN18085_c0_g1	cell wall protein EXP2 precursor [Mirabilis jalapa])	0.099	-3.32982381143	0.00819207411795	0.483323681136	yes	down	50.98	4.81	2.01	1.41	1.5	2.98	19.2666666667	1.96333333333	GO:0009664;GO:0006949;GO:0005618;GO:0016020;GO:0005576	BP:plant-type cell wall organization;BP:syncytium formation;CC:cell wall;CC:membrane;CC:extracellular region;	------	------	------	------	ENOG410YEM2	G:Carbohydrate transport and metabolism)	sp|Q9M2S9|EXP16_ARATH;	Expansin-A16 OS=Arabidopsis thaliana OX=3702 GN=EXPA16 PE=2 SV=1;	PF01357;PF03330	Expansin_C;DPBB_1	Expansin C-terminal domain;Lytic transglycolase
TRINITY_DN18123_c0_g1		0.185	-2.43715095264	0.0266338400286	0.831855430536	yes	down	0.55	5.59	3.62	0.16	0.89	0.69	3.25333333333	0.58	------	------	------	------	------	------	------	------	------	------	------	------	------
TRINITY_DN18182_c0_g1		10.862	3.44122911706	0.0297682227074	0.862180128817	yes	up	0	0.8	0	4.41	1.06	2.86	0.266666666667	2.77666666667	------	------	------	------	------	------	------	------	------	------	------	------	------
TRINITY_DN18190_c0_g2	ATP-dependent RNA helicase fal-1 [Quercus suber])	0.011	-6.57137101446	0.0471860803106	0.88411569385	yes	down	0	5.62	0	0	0	0	1.87333333333	0	GO:0003724;GO:0003676;GO:0005524;GO:0003743	MF:RNA helicase activity;MF:nucleic acid binding;MF:ATP binding;MF:translation initiation factor activity;	K13025	EIF4A3, FAL1	map03013;map03015;map03040	RNA transport);mRNA surveillance pathway);Spliceosome)	------	------	sp|Q4IAA0|FAL1_GIBZE;	ATP-dependent RNA helicase FAL1 OS=Gibberella zeae;	PF00271;PF00270	Helicase_C;DEAD	Helicase conserved C-terminal domain;DEAD/DEAH box helicase
TRINITY_DN18196_c0_g1		7.969	2.99446877995	0.035490779395	0.862180128817	yes	up	0	0.11	1.16	6.17	10.52	2.97	0.423333333333	6.55333333333	------	------	------	------	------	------	------	------	sp|Q5UQG7|YR818_MIMIV;	Putative serine/threonine-protein kinase/receptor R818 OS=Acanthamoeba polyphaga mimivirus OX=212035 GN=MIMI_R818 PE=3 SV=1;	PF07714;PF00069	PK_Tyr_Ser-Thr;Pkinase	Protein tyrosine and serine/threonine kinase;Protein kinase domain
TRINITY_DN18196_c0_g2	PREDICTED: serine/threonine-protein kinase EDR1-like [Solanum tuberosum])	261.578	8.03109784368	9.43776134535E-7	0.000776227271378	yes	up	0	0	0	0.37	3.82	2.99	0	2.39333333333	GO:0004674;GO:0005524;GO:0004672	MF:protein serine/threonine kinase activity;MF:ATP binding;MF:protein kinase activity;	------	------	------	------	------	------	sp|Q86AT8|SPKA_DICDI;	Stress-activated protein kinase alpha OS=Dictyostelium discoideum OX=44689 GN=spkA-1 PE=1 SV=1;	PF07714;PF00069;PF17667	PK_Tyr_Ser-Thr;Pkinase;Pkinase_fungal	Protein tyrosine and serine/threonine kinase;Protein kinase domain;Fungal protein kinase
TRINITY_DN18196_c0_g4	hypothetical protein F0562_033327 [Nyssa sinensis])	11.921	3.57537775106	0.0240621203939	0.797901088173	yes	up	0	0	0.88	1.84	5.59	6.06	0.293333333333	4.49666666667	GO:0004674;GO:0005524;GO:0004672	MF:protein serine/threonine kinase activity;MF:ATP binding;MF:protein kinase activity;	K04427	MAP3K7, TAK1	------	------	------	------	sp|Q7T6Y2|YR831_MIMIV;	Putative serine/threonine-protein kinase/receptor R831 OS=Acanthamoeba polyphaga mimivirus OX=212035 GN=MIMI_R831 PE=3 SV=2;	PF07714;PF00069;PF17667	PK_Tyr_Ser-Thr;Pkinase;Pkinase_fungal	Protein tyrosine and serine/threonine kinase;Protein kinase domain;Fungal protein kinase
TRINITY_DN18202_c0_g2	uncharacterized protein LOC112021930 [Quercus suber])	0.387	-1.37023220799	0.0372270663892	0.862180128817	yes	down	7.52	7.57	1.17	1.86	1.86	2.83	5.42	2.18333333333	GO:0005794;GO:0016021;GO:0016757	CC:Golgi apparatus;CC:integral component of membrane;MF:transferase activity, transferring glycosyl groups;	------	------	------	------	COG1215	M:Cell wall/membrane/envelope biogenesis)	sp|P58931|BCSA_PSEFS;	Cellulose synthase catalytic subunit [UDP-forming] OS=Pseudomonas fluorescens;	PF13641;PF13632;PF00535;PF03552;PF13506	Glyco_tranf_2_3;Glyco_trans_2_3;Glycos_transf_2;Cellulose_synt;Glyco_transf_21	Glycosyltransferase like family 2;Glycosyl transferase family group 2;Glycosyl transferase family 2;Cellulose synthase;Glycosyl transferase family 21
TRINITY_DN18209_c0_g1	hypothetical protein FH972_025075 [Carpinus fangiana])	0.002	-8.8467408728	0.023584394261	0.790446862304	yes	down	5.08	1.24	0	0	0	0	2.10666666667	0	GO:0005525	MF:GTP binding;	K16186	RRAGC_D	------	------	ENOG410XQS9	S:Function unknown)	sp|Q9HB90|RRAGC_HUMAN;	Ras-related GTP-binding protein C OS=Homo sapiens OX=9606 GN=RRAGC PE=1 SV=1;	PF04670;PF01926;PF00025;PF00009	Gtr1_RagA;MMR_HSR1;Arf;GTP_EFTU	Gtr1/RagA G protein conserved region;50S ribosome-binding GTPase;ADP-ribosylation factor family;Elongation factor Tu GTP binding domain
TRINITY_DN18223_c0_g2	phosphatidyl-N-methylethanolamine N-methyltransferase-like [Quercus suber])	22.858	4.51459992419	0.00139927071818	0.175015235933	yes	up	0	0.14	0.14	0.7	3.59	1.64	0.0933333333333	1.97666666667	------	------	K00551	PEMT	map00564	Glycerophospholipid metabolism)	ENOG4111HY0	I:Lipid transport and metabolism)	sp|Q7S5W9|PLMT_NEUCR;	Phosphatidyl-N-methylethanolamine N-methyltransferase OS=Neurospora crassa;	PF04191	PEMT	Phospholipid methyltransferase
TRINITY_DN18242_c0_g2		8.481	3.0842271555	0.0122782931227	0.584925718088	yes	up	0	0.08	0.17	0.42	0.82	0.79	0.0833333333333	0.676666666667	------	------	K17656	MSS51	------	------	ENOG41129RS;ENOG410YYNB	S:Function unknown);	sp|O94256|SET6_SCHPO;	SET domain and MYND-type zinc finger protein 6 OS=Schizosaccharomyces pombe;	PF01753;PF13824	zf-MYND;zf-Mss51	MYND finger;Zinc-finger of mitochondrial splicing suppressor 51
TRINITY_DN18249_c0_g1	3-ketoacyl-CoA synthase 1 [Ananas comosus])	3.505	1.80929139851	0.00206134358502	0.225142683754	yes	up	0.6	0.54	1.12	2.2	1.82	2	0.753333333333	2.00666666667	GO:0006633;GO:0016021;GO:0016747	BP:fatty acid biosynthetic process;CC:integral component of membrane;MF:transferase activity, transferring acyl groups other than amino-acyl groups;	K15397	KCS	map04626;map00062	Plant-pathogen interaction);Fatty acid elongation)	ENOG410Y5VH	I:Lipid transport and metabolism)	sp|Q9SIX1|KCS9_ARATH;	3-ketoacyl-CoA synthase 9 OS=Arabidopsis thaliana OX=3702 GN=KCS9 PE=2 SV=1;	PF08392	FAE1_CUT1_RppA	FAE1/Type III polyketide synthase-like protein
TRINITY_DN18272_c0_g1		11.261	3.49329698134	0.0266785044126	0.832153570601	yes	up	0	0	0.35	0.24	1.86	2.21	0.116666666667	1.43666666667	------	------	------	------	------	------	------	------	------	------	------	------	------
TRINITY_DN18371_c0_g1	nucleotide pyrophosphatase/phosphodiesterase-like [Quercus suber])	0.367	-1.44682848702	0.0442825217429	0.879541942103	yes	down	1.72	1.49	0.51	0.18	0.47	0.46	1.24	0.37	GO:0046872;GO:0003993	MF:metal ion binding;MF:acid phosphatase activity;	K22390	ACP7	------	------	COG1409	S:Function unknown)	sp|Q5MAU8|PPA27_ARATH;	Probable inactive purple acid phosphatase 27 OS=Arabidopsis thaliana OX=3702 GN=PAP27 PE=2 SV=1;	PF17808;PF00149;PF16656;PF14008	fn3_PAP;Metallophos;Pur_ac_phosph_N;Metallophos_C	Fn3-like domain from Purple Acid Phosphatase;Calcineurin-like phosphoesterase;Purple acid Phosphatase, N-terminal domain;Iron/zinc purple acid phosphatase-like protein C
TRINITY_DN18419_c0_g1		0.009	-6.73804609773	0.0412562116394	0.877774797508	yes	down	0	2.98	0	0	0	0	0.993333333333	0	------	------	------	------	------	------	------	------	------	------	PF00240	ubiquitin	Ubiquitin family
TRINITY_DN18429_c0_g1		14.062	3.81367868251	0.0177271833897	0.70491678958	yes	up	0.14	1.15	0	12.92	0.55	0.57	0.43	4.68	------	------	------	------	------	------	ENOG410YXE1	U:Intracellular trafficking, secretion, and vesicular transport)	sp|P79762|ZP3_CHICK;	Zona pellucida sperm-binding protein 3 OS=Gallus gallus OX=9031 GN=ZP3 PE=1 SV=4;	PF00100	Zona_pellucida	Zona pellucida-like domain
TRINITY_DN1843_c0_g1	flavonoid 3'-monooxygenase [Oryza sativa Japonica Group])	1.539	0.621997523057	0.00285058807772	0.267588180509	yes	up	25.7	20.25	31.07	40.47	34.36	44.4	25.6733333333	39.7433333333	GO:0016021;GO:0016020;GO:0004497;GO:0016705;GO:0020037;GO:0016709;GO:0005506	CC:integral component of membrane;CC:membrane;MF:monooxygenase activity;MF:oxidoreductase activity, acting on paired donors, with incorporation or reduction of molecular oxygen;MF:heme binding;MF:oxidoreductase activity, acting on paired donors, with incorporation or reduction of molecular oxygen, NA;MF:iron ion binding;	K20623	CYP92A6	map00905	Brassinosteroid biosynthesis)	COG2124	Q:Secondary metabolites biosynthesis, transport and catabolism)	sp|O04773|C75A6_CAMME;	Flavonoid 3',5'-hydroxylase OS=Campanula medium OX=56154 GN=CYP75A6 PE=2 SV=1;	PF00067	p450	Cytochrome P450
TRINITY_DN18452_c0_g2	hypothetical protein E1A91_D02G059000v1 [Gossypium mustelinum])	0.007	-7.06525277268	0.031381953805	0.862180128817	yes	down	0	2.92	0	0	0	0	0.973333333333	0	GO:0006281;GO:0000398;GO:0000349;GO:0071013;GO:0071006;GO:0000974;GO:0061630;GO:0004842	BP:DNA repair;BP:mRNA splicing, via spliceosome;BP:generation of catalytic spliceosome for first transesterification step;CC:catalytic step 2 spliceosome;CC:U2-type catalytic step 1 spliceosome;CC:Prp19 complex;MF:ubiquitin protein ligase activity;MF:ubiquitin-protein transferase activity;	K10599	PRPF19, PRP19	map04120;map03040	Ubiquitin mediated proteolysis);Spliceosome)	ENOG410XPQV	A:RNA processing and modification)	sp|Q9AV81|PRP19_ORYSJ;	Pre-mRNA-processing factor 19 OS=Oryza sativa subsp. japonica OX=39947 GN=PRP19 PE=2 SV=1;	PF08606;PF00400;PF12894	Prp19;WD40;ANAPC4_WD40	Prp19/Pso4-like;WD domain, G-beta repeat;Anaphase-promoting complex subunit 4 WD40 domain
TRINITY_DN18453_c0_g5		127.356	6.99272361537	0.00268646583751	0.259022069374	yes	up	0	0	0	1.36	0	2.56	0	1.30666666667	------	------	------	------	------	------	------	------	------	------	------	------	------
TRINITY_DN18457_c0_g2		0.011	-6.51124047594	0.0495157402139	0.889016393699	yes	down	0	4.31	0	0	0	0	1.43666666667	0	------	------	------	------	------	------	------	------	------	------	------	------	------
TRINITY_DN18536_c0_g2	reverse transcriptase [Corchorus capsularis])	0.419	-1.25536077547	0.044846938812	0.880425229929	yes	down	1.37	2.83	1.57	0.59	1.29	0.5	1.92333333333	0.793333333333	GO:0015074;GO:0003964;GO:0003678;GO:0003676;GO:0004386	BP:DNA integration;MF:RNA-directed DNA polymerase activity;MF:DNA helicase activity;MF:nucleic acid binding;MF:helicase activity;	------	------	------	------	COG2801	T:Signal transduction mechanisms)	sp|Q99315|YG31B_YEAST;	Transposon Ty3-G Gag-Pol polyprotein OS=Saccharomyces cerevisiae;	------	------	------
TRINITY_DN18538_c0_g1		0.009	-6.78958366331	0.0395591670892	0.870798972873	yes	down	0	9.03	0	0	0	0	3.01	0	------	------	------	------	------	------	------	------	------	------	------	------	------
TRINITY_DN18577_c0_g1		0.440	-1.185646814	0.0303618370455	0.862180128817	yes	down	1.55	1.5	2.31	0.41	0.98	0.98	1.78666666667	0.79	------	------	------	------	------	------	------	------	------	------	------	------	------
TRINITY_DN18589_c0_g2		0.065	-3.95238861226	0.000539052544826	0.0916795425879	yes	down	4.99	0.93	0.8	2.65	2.12	1.04	2.24	1.93666666667	------	------	------	------	------	------	------	------	------	------	------	------	------
TRINITY_DN18608_c0_g3	PREDICTED: peroxisomal 2,4-dienoyl-CoA reductase [Nelumbo nucifera])	1.787	0.837410159523	0.0233185038812	0.789151088644	yes	up	37.9	49.46	25.09	97.51	55.11	44.26	37.4833333333	65.6266666667	------	------	K13237	DECR2	map04146	Peroxisome)	COG1028	S:Function unknown)	sp|Q9LTV6|DECR2_ARATH;	Peroxisomal 2,4-dienoyl-CoA reductase OS=Arabidopsis thaliana OX=3702 GN=At3g12800 PE=2 SV=1;	PF13561;PF00106;PF08659	adh_short_C2;adh_short;KR	Enoyl-(Acyl carrier protein) reductase;short chain dehydrogenase;KR domain
TRINITY_DN18613_c0_g1		0.011	-6.5297536016	0.0492034638783	0.889016393699	yes	down	0	0	3.65	0	0	0	1.21666666667	0	------	------	------	------	------	------	------	------	------	------	------	------	------
TRINITY_DN18628_c0_g2	NADP-dependent malic enzyme-like [Quercus suber])	0.009	-6.76404499772	0.0403926465893	0.87369475941	yes	down	0	6.47	0	0	0	0	2.15666666667	0	GO:0006090;GO:0006108;GO:0005739;GO:0051287;GO:0004471;GO:0004470;GO:0046872	BP:pyruvate metabolic process;BP:malate metabolic process;CC:mitochondrion;MF:NAD binding;MF:malate dehydrogenas;MF:malic enzyme activity;MF:metal ion binding;	K00029	E1.1.1.40, maeB	map00620;map00710	Pyruvate metabolism);Carbon fixation in photosynthetic organisms)	------	------	sp|Q6TU48|MAOX_DICDI;	NADP-dependent malic enzyme OS=Dictyostelium discoideum OX=44689 GN=malA PE=2 SV=1;	PF03949	Malic_M	Malic enzyme, NAD binding domain
TRINITY_DN18646_c1_g1		7.746	2.953422028	0.0366762315656	0.862180128817	yes	up	0	0	0.44	0.75	1.08	1.51	0.146666666667	1.11333333333	------	------	------	------	------	------	------	------	------	------	------	------	------
TRINITY_DN18674_c1_g1		3.568	1.83503060307	0.0489206125284	0.889016393699	yes	up	0.75	1.79	1.29	5.79	7.94	3.34	1.27666666667	5.69	------	------	------	------	------	------	------	------	------	------	------	------	------
TRINITY_DN18725_c0_g1	MDR-like ABC transporter [Ginkgo biloba])	1.605	0.682564682909	0.0390868581427	0.870798972873	yes	up	1.56	1.4	1.5	1.58	3.2	2.14	1.48666666667	2.30666666667	GO:0055085;GO:0016021;GO:0042626;GO:0016887;GO:0005524	BP:transmembrane transport;CC:integral component of membrane;MF:ATPase activity, coupled to transmembrane movement of substances;MF:ATPase activity;MF:ATP binding;	K05658	ABCB1, CD243	map02010	ABC transporters)	COG1132	V:Defense mechanisms)	sp|Q9LJX0|AB19B_ARATH;	ABC transporter B family member 19 OS=Arabidopsis thaliana OX=3702 GN=ABCB19 PE=1 SV=1;	PF00664;PF00005;PF02463;PF13191;PF06414	ABC_membrane;ABC_tran;SMC_N;AAA_16;Zeta_toxin	ABC transporter transmembrane region;ABC transporter;RecF/RecN/SMC N terminal domain;AAA ATPase domain;Zeta toxin
TRINITY_DN1872_c0_g1	unknown [Picea sitchensis])	1.533	0.616394552417	0.0297134084203	0.862180128817	yes	up	11.59	13.15	12.77	18.97	11.55	28.15	12.5033333333	19.5566666667	GO:0000160;GO:0005634;GO:0003677	BP:phosphorelay signal transduction system;CC:nucleus;MF:DNA binding;	------	------	------	------	COG5641	K:Transcription)	sp|Q5Z5I4|GLK1_ORYSJ;	Probable transcription factor GLK1 OS=Oryza sativa subsp. japonica OX=39947 GN=GLK1 PE=2 SV=1;	PF00249	Myb_DNA-binding	Myb-like DNA-binding domain
TRINITY_DN18740_c0_g1		38.751	5.27615062977	0.0428490852281	0.87798427972	yes	up	0	0	0	1.43	0	12.93	0	4.78666666667	------	------	------	------	------	------	------	------	------	------	------	------	------
TRINITY_DN18764_c0_g2	vacuolar calcium ion transporter-like [Quercus suber])	0.008	-6.94503009566	0.0350842530869	0.862180128817	yes	down	0	0	4.29	0	0	0	1.43	0	GO:0016021;GO:0005774;GO:0015369	CC:integral component of membrane;CC:vacuolar membrane;MF:calciu;	K07300	chaA, CAX	------	------	------	------	sp|Q99385|VCX1_YEAST;	Vacuolar calcium ion transporter OS=Saccharomyces cerevisiae;	PF01699	Na_Ca_ex	Sodium/calcium exchanger protein
TRINITY_DN18813_c0_g2	probable 26S proteasome regulatory subunit rpn6 [Quercus suber])	0.010	-6.62909554377	0.0450472180536	0.880425229929	yes	down	0	3.76	0	0	0	0	1.25333333333	0	GO:0006511;GO:0043248;GO:0000502;GO:0008541;GO:0005198	BP:ubiquitin-dependent protein catabolic process;BP:proteasome assembly;CC:proteasome complex;CC:proteasome regulatory particle, lid subcomplex;MF:structural molecule activity;	K03036	PSMD11, RPN6	map03050	Proteasome)	COG5159	O:Posttranslational modification, protein turnover, chaperones)	sp|Q9P7S2|RPN6_SCHPO;	Probable 26S proteasome regulatory subunit rpn6 OS=Schizosaccharomyces pombe;	PF18055;PF01399	RPN6_N;PCI	26S proteasome regulatory subunit RPN6 N-terminal domain;PCI domain
TRINITY_DN18819_c0_g2	superoxide dismutase 1 copper chaperone-like [Quercus suber])	0.009	-6.76404499772	0.0403926465893	0.87369475941	yes	down	0	5.58	0	0	0	0	1.86	0	GO:0019430;GO:0030001;GO:0006801;GO:0005737;GO:0005634;GO:0005507;GO:0046872;GO:0016532	BP:removal of superoxide radicals;BP:metal ion transport;BP:superoxide metabolic process;CC:cytoplasm;CC:nucleus;MF:copper ion binding;MF:metal ion binding;MF:superoxide dismutase copper chaperone activity;	K04569	CCS	------	------	COG2032	S:Function unknown)	sp|Q9WU84|CCS_MOUSE;	Copper chaperone for superoxide dismutase OS=Mus musculus OX=10090 GN=Ccs PE=1 SV=1;	PF00080;PF00403	Sod_Cu;HMA	Copper/zinc superoxide dismutase (SODC);Heavy-metal-associated domain
TRINITY_DN18848_c0_g1	PREDICTED: ribonucleoside-diphosphate reductase large subunit [Theobroma cacao])	0.547	-0.87063826414	0.0455364277297	0.882670318195	yes	down	4.75	8.28	5.61	1.59	5.19	3.4	6.21333333333	3.39333333333	GO:0009263;GO:0006260;GO:0005971;GO:0004748;GO:0005524	BP:deoxyribonucleotide biosynthetic process;BP:DNA replication;CC:ribonucleoside-diphosphate reductase complex;MF:ribonucleoside-diphosphate reductase activity, thioredoxin disulfide as acceptor;MF:ATP binding;	K10807	RRM1	map00240;map00480;map00230	Pyrimidine metabolism);Glutathione metabolism);Purine metabolism)	COG0209	L:Replication, recombination and repair)	sp|Q9SJ20|RIR1_ARATH;	Ribonucleoside-diphosphate reductase large subunit OS=Arabidopsis thaliana OX=3702 GN=RNR1 PE=1 SV=1;	PF02867;PF00317;PF03477	Ribonuc_red_lgC;Ribonuc_red_lgN;ATP-cone	Ribonucleotide reductase, barrel domain;Ribonucleotide reductase, all-alpha domain;ATP cone domain
TRINITY_DN18854_c0_g1	PREDICTED: cytochrome c oxidase subunit 3 [Capsicum annuum])	0.015	-6.0682855529	0.00914819361699	0.51142265099	yes	down	3.02	0	2.81	0	0	0	1.94333333333	0	GO:0019646;GO:0016021;GO:0005739;GO:0004129	BP:aerobic electron transport chain;CC:integral component of membrane;CC:mitochondrion;MF:cytochrome-c oxidase activity;	K02262	COX3	map00190	Oxidative phosphorylation)	COG1845	S:Function unknown)	sp|P24879|COX3_ASCSU;	Cytochrome c oxidase subunit 3 OS=Ascaris suum OX=6253 GN=COIII PE=3 SV=2;	PF00510	COX3	Cytochrome c oxidase subunit III
TRINITY_DN18854_c0_g2	PREDICTED: cytochrome c oxidase subunit 3 [Capsicum annuum])	50.349	5.65390355464	0.000763272834561	0.116384099097	yes	up	0	0	0.15	4	3.09	0.39	0.05	2.49333333333	GO:0019646;GO:0016021;GO:0005739;GO:0004129	BP:aerobic electron transport chain;CC:integral component of membrane;CC:mitochondrion;MF:cytochrome-c oxidase activity;	K02262	COX3	map00190	Oxidative phosphorylation)	COG1845	C:Energy production and conversion)	sp|P24879|COX3_ASCSU;	Cytochrome c oxidase subunit 3 OS=Ascaris suum OX=6253 GN=COIII PE=3 SV=2;	PF00510	COX3	Cytochrome c oxidase subunit III
TRINITY_DN18857_c0_g2		0.008	-6.88744404653	0.036475231332	0.862180128817	yes	down	0	4.54	0	0	0	0	1.51333333333	0	------	------	------	------	------	------	------	------	------	------	------	------	------
TRINITY_DN18870_c0_g2		0.008	-7.00111510465	0.0331496761338	0.862180128817	yes	down	0	11.59	0	0	0	0	3.86333333333	0	------	------	------	------	------	------	------	------	------	------	------	------	------
TRINITY_DN18883_c0_g1	gamma conglutin 1-like [Pistacia vera])	0.394	-1.34227403161	0.0217846909707	0.770383309422	yes	down	5.85	11	5.48	12.02	7.57	5.24	7.44333333333	8.27666666667	GO:0006508;GO:0030163;GO:0004190	BP:proteolysis;BP:protein catabolic process;MF:aspartic-type endopeptidase activity;	------	------	------	------	ENOG410XNV7	O:Posttranslational modification, protein turnover, chaperones)	sp|P0DO21|GIP2_NICBE;	Probable aspartic proteinase GIP2 OS=Nicotiana benthamiana OX=4100 GN=GIP2 PE=1 SV=1;	PF14541;PF14543	TAXi_C;TAXi_N	Xylanase inhibitor C-terminal;Xylanase inhibitor N-terminal
TRINITY_DN18888_c0_g1		9.688	3.27623498464	0.0209020306193	0.755912676955	yes	up	0	0	1.68	2.52	7.65	6.06	0.56	5.41	------	------	------	------	------	------	------	------	------	------	------	------	------
TRINITY_DN18952_c0_g1		30.503	4.93087987822	0.0465193852473	1	yes	up	0	0	0	4.22	0	3.9	0	2.70666666667	------	------	------	------	------	------	------	------	------	------	------	------	------
TRINITY_DN19035_c0_g1		0.250	-1.99915723944	0.0438225424247	0.87798427972	yes	down	3.13	0.42	4.07	2.1	1.96	0.32	2.54	1.46	------	------	------	------	------	------	------	------	------	------	------	------	------
TRINITY_DN1903_c0_g2	hypothetical protein EJD97_005608 [Solanum chilense])	1.787	0.837744748408	1.01899487598E-6	0.000779071814828	yes	up	57.67	58.53	43.74	110.71	86.66	96.72	53.3133333333	98.03	GO:0006629;GO:0016021;GO:0016627;GO:0016491	BP:lipid metabolic process;CC:integral component of membrane;MF:oxidoreductase activity, acting on the CH-CH group of donors;MF:oxidoreductase activity;	K10258	TER, TSC13, CER10	map01040;map00062	Biosynthesis of unsaturated fatty acids);Fatty acid elongation)	ENOG410XS6P	S:Function unknown)	sp|Q9UT20|YFY8_SCHPO;	Uncharacterized protein C9.08c OS=Schizosaccharomyces pombe;	PF02544;PF06966;PF04191	Steroid_dh;DUF1295;PEMT	3-oxo-5-alpha-steroid 4-dehydrogenase;Protein of unknown function (DUF1295);Phospholipid methyltransferase
TRINITY_DN19054_c0_g2		0.017	-5.89460281727	0.0157916454021	0.671169638521	yes	down	1.06	0	4.94	0	0	0	2	0	------	------	------	------	------	------	------	------	------	------	------	------	------
TRINITY_DN19067_c1_g2		8.437	3.07680340479	0.00561326497399	0.39488249142	yes	up	0.2	0.73	0.49	8.25	2.02	1.47	0.473333333333	3.91333333333	------	------	------	------	------	------	------	------	------	------	------	------	------
TRINITY_DN19071_c0_g1	hypothetical protein EJB05_08222, partial [Eragrostis curvula])	3.867	1.95130294178	0.00227110641866	0.239383436358	yes	up	0.47	1.49	2.38	5.8	6	4.85	1.44666666667	5.55	GO:0006979;GO:0042744;GO:0005576;GO:0020037;GO:0046872;GO:0004601	BP:response to oxidative stress;BP:hydrogen peroxide catabolic process;CC:extracellular region;MF:heme binding;MF:metal ion binding;MF:peroxidase activity;	K00430	E1.11.1.7	map00940	Phenylpropanoid biosynthesis)	ENOG410YDTD;ENOG4111F7T;ENOG410YFKD	G:Carbohydrate transport and metabolism);S:Function unknown)	sp|A7QEU4|PER5_VITVI;	Peroxidase 5 OS=Vitis vinifera OX=29760 GN=GSVIVT00037159001 PE=1 SV=2;	PF00141	peroxidase	Peroxidase
TRINITY_DN19073_c0_g3		8.729	3.12588198133	0.0107648920569	0.549201725117	yes	up	0.38	0.22	0.64	0.46	7.18	3.43	0.413333333333	3.69	------	------	------	------	------	------	------	------	------	------	------	------	------
TRINITY_DN19093_c0_g1		0.297	-1.75137702921	0.0131224009138	0.608823323765	yes	down	5.83	7.2	3.94	0.87	1.64	2.41	5.65666666667	1.64	------	------	------	------	------	------	------	------	------	------	------	------	------
TRINITY_DN19206_c1_g1	ABC transporter G family member 11-like [Nymphaea colorata])	6.137	2.61761883193	0.00625429342005	0.418734131194	yes	up	0.34	0.09	0.24	0.34	0.95	2.99	0.223333333333	1.42666666667	GO:0055085;GO:0016021;GO:0005886;GO:0042626;GO:0016887;GO:0005524	BP:transmembrane transport;CC:integral component of membrane;CC:plasma membrane;MF:ATPase activity, coupled to transmembrane movement of substances;MF:ATPase activity;MF:ATP binding;	------	------	------	------	COG1131	V:Defense mechanisms)	sp|Q8RXN0|AB11G_ARATH;	ABC transporter G family member 11 OS=Arabidopsis thaliana OX=3702 GN=ABCG11 PE=1 SV=1;	PF00005;PF13304;PF01061;PF19055;PF02463;PF13555;PF03193;PF13191;PF13401	ABC_tran;AAA_21;ABC2_membrane;ABC2_membrane_7;SMC_N;AAA_29;RsgA_GTPase;AAA_16;AAA_22	ABC transporter;AAA domain, putative AbiEii toxin, Type IV TA system;ABC-2 type transporter;ABC-2 type transporter;RecF/RecN/SMC N terminal domain;P-loop containing region of AAA domain;RsgA GTPase;AAA ATPase domain;AAA domain
TRINITY_DN19214_c0_g1		695.851	9.44263397659	5.93262869663E-11	5.36660828128E-7	yes	up	0	0	0	0.95	4.99	1.87	0	2.60333333333	------	------	------	------	------	------	------	------	------	------	------	------	------
TRINITY_DN19215_c0_g1		0.376	-1.40945621962	0.00554481808305	0.393410042715	yes	down	9.79	4.58	9.19	2.62	2.03	1.84	7.85333333333	2.16333333333	------	------	------	------	------	------	------	------	------	------	------	------	------
TRINITY_DN19244_c0_g1	unknown [Picea sitchensis])	1.613	0.690083767621	0.0396896902122	0.871514188708	yes	up	37.21	28.76	64.03	63.85	53.41	64.79	43.3333333333	60.6833333333	GO:0016021;GO:0004497;GO:0005506;GO:0016705;GO:0020037	CC:integral component of membrane;MF:monooxygenase activity;MF:iron ion binding;MF:oxidoreductase activity, acting on paired donors, with incorporation or reduction of molecular oxygen;MF:heme binding;	K20660	CYP709	------	------	COG2124	S:Function unknown)	sp|H2DH21|C7A29_PANGI;	Cytochrome P450 CYP72A219 OS=Panax ginseng OX=4054 PE=2 SV=1;	PF00067	p450	Cytochrome P450
TRINITY_DN19265_c0_g1	auxin-responsive protein SAUR32 [Herrania umbratica])	2.506	1.32564858421	0.0347261579778	0.862180128817	yes	up	7.1	7.12	5.33	37.12	5.88	7.57	6.51666666667	16.8566666667	GO:0009733	BP:response to auxin;	K14488	SAUR	map04075	Plant hormone signal transduction)	ENOG410YXA2	S:Function unknown)	sp|Q9ZUZ3|SAU32_ARATH;	Auxin-responsive protein SAUR32 OS=Arabidopsis thaliana OX=3702 GN=SAUR32 PE=2 SV=1;	PF02519	Auxin_inducible	Auxin responsive protein
TRINITY_DN19278_c0_g2	eukaryotic translation initiation factor 3 subunit J-like [Quercus suber])	55.185	5.78621031799	0.000654974229082	0.10434687163	yes	up	0	0	0	2.29	0.54	0.9	0	1.24333333333	------	------	K03245	EIF3J	map03013	RNA transport)	ENOG4111KQ5	J:Translation, ribosomal structure and biogenesis)	sp|Q7S931|EIF3J_NEUCR;	Eukaryotic translation initiation factor 3 subunit J OS=Neurospora crassa;	PF08597	eIF3_subunit	Translation initiation factor eIF3 subunit
TRINITY_DN19285_c0_g2	hypothetical protein FH972_023783 [Carpinus fangiana])	0.010	-6.62909554377	0.0450472180536	0.880425229929	yes	down	0	10.23	0	0	0	0	3.41	0	GO:0016021;GO:0008897;GO:0000287	CC:integral component of membrane;MF:holo-[acyl-carrier-protein] synthase activity;MF:magnesium ion binding;	K23565	EMC4, TMEM85	------	------	ENOG41118KQ	S:Function unknown)	sp|Q6P011|EMC4_DANRE;	ER membrane protein complex subunit 4 OS=Danio rerio OX=7955 GN=emc4 PE=2 SV=1;	PF06417	DUF1077	Protein of unknown function (DUF1077)
TRINITY_DN1928_c0_g1	PREDICTED: urease accessory protein D isoform X1 [Cucumis melo])	2.120	1.08378116084	0.00330041167487	0.292261414269	yes	up	14.98	22.8	11.18	33	27.93	23.73	16.32	28.22	GO:1905182;GO:0006807;GO:0016151	BP:positive regulation of urease activity;BP:nitrogen compound metabolic process;MF:nickel cation binding;	K03190	ureD, ureH	------	------	COG0829	O:Posttranslational modification, protein turnover, chaperones)	sp|Q7Y0S0|URED_ARATH;	Urease accessory protein D OS=Arabidopsis thaliana OX=3702 GN=URED PE=2 SV=1;	------	------	------
TRINITY_DN19291_c0_g3	low affinity vacuolar monovalent cation/H(+) antiporter-like [Quercus suber])	0.008	-6.93399253364	0.0350827492536	0.862180128817	yes	down	0	3.88	0	0	0	0	1.29333333333	0	GO:0055085;GO:0016021	BP:transmembrane transport;CC:integral component of membrane;	K07300	chaA, CAX	------	------	------	------	sp|Q9P7B3|YI14_SCHPO;	Putative cation exchanger C521.04c OS=Schizosaccharomyces pombe;	PF03733	YccF	Inner membrane component domain
TRINITY_DN19294_c0_g1	transcription factor KUA1-like isoform X2 [Brassica napus])	0.325	-1.62097012478	0.00865627691208	0.497236698009	yes	down	14.93	10.02	3.03	3.48	1.44	4.03	9.32666666667	2.98333333333	GO:0009733;GO:0010150;GO:0009744;GO:0009737;GO:0000122;GO:0030307;GO:2000469;GO:0009739;GO:0009723;GO:0010252;GO:0009646;GO:0048527;GO:0090697;GO:0016021;GO:0005634;GO:0003700;GO:0000976;GO:0008270;GO:0003677	BP:response to auxin;BP:leaf senescence;BP:response to sucrose;BP:response to abscisic acid;BP:negative regulation of transcription from RNA polymerase II promoter;BP:positive regulation of cell growth;BP:negative regulation of peroxidase activity;BP:response to gibberellin;BP:response to ethylene;BP:auxin homeostasis;BP:response to absence of light;BP:lateral root development;BP:post-embryonic p…	------	------	------	------	ENOG4111IMA;ENOG410YK2X;ENOG4111HRC	K:Transcription);	sp|Q9LVS0|KUA1_ARATH;	Transcription factor KUA1 OS=Arabidopsis thaliana OX=3702 GN=KUA1 PE=1 SV=1;	PF00249	Myb_DNA-binding	Myb-like DNA-binding domain
TRINITY_DN19315_c0_g1		3.506	1.8099933743	0.00501354935426	0.373013626572	yes	up	0.95	0.75	0.46	1.61	2.9	3.06	0.72	2.52333333333	------	------	------	------	------	------	ENOG4111WDZ	S:Function unknown)	------	------	------	------	------
TRINITY_DN19343_c0_g1	nuclease PA3-like [Quercus suber])	0.008	-7.00111510465	0.0331496761338	0.862180128817	yes	down	0	6.52	0	0	0	0	2.17333333333	0	GO:0010150;GO:0006308;GO:0080187;GO:0000014;GO:0043765;GO:0004519;GO:0004521;GO:0016891;GO:0003676;GO:0008309	BP:leaf senescence;BP:DNA catabolic process;BP:floral organ senescence;MF:single-stranded DNA endodeoxyribonuclease activity;MF:T/G mismatch-specific endonuclease activity;MF:endonuclease activity;MF:endoribonuclease activity;MF:endoribonuclease activity, producing 5'-phosphomonoesters;MF:nucleic acid binding;MF:double-stranded DNA exodeoxyribonuclease activity;	------	------	------	------	ENOG4111UE2	S:Function unknown)	sp|P24021|NUS1_ASPOR;	Nuclease S1 OS=Aspergillus oryzae;	PF02265	S1-P1_nuclease	S1/P1 Nuclease
TRINITY_DN19349_c0_g1	heat shock 70 kDa protein 12B-like [Quercus suber])	39.703	5.31118983058	0.00238382311444	0.244614499284	yes	up	0	0	0.1	0.03	1.36	2.74	0.0333333333333	1.37666666667	GO:0031123;GO:0043631;GO:0004652;GO:0005524;GO:0003723	BP:RNA 3'-end processing;BP:RNA polyadenylation;MF:polynucleotide adenylyltransferase activity;MF:ATP binding;MF:RNA binding;	------	------	------	------	------	------	sp|Q8K0U4|HS12A_MOUSE;	Heat shock 70 kDa protein 12A OS=Mus musculus OX=10090 GN=Hspa12a PE=1 SV=1;	PF00012;PF06723	HSP70;MreB_Mbl	Hsp70 protein;MreB/Mbl protein
TRINITY_DN19349_c0_g3	heat shock 70 kDa protein 12A-like [Quercus suber])	47.327	5.56458855822	0.00705784243833	0.450200776827	yes	up	0	0	0.05	0	0.96	1.55	0.0166666666667	0.836666666667	GO:0031123;GO:0043631;GO:0004652;GO:0005524;GO:0003723	BP:RNA 3'-end processing;BP:RNA polyadenylation;MF:polynucleotide adenylyltransferase activity;MF:ATP binding;MF:RNA binding;	------	------	------	------	------	------	sp|Q8K0U4|HS12A_MOUSE;	Heat shock 70 kDa protein 12A OS=Mus musculus OX=10090 GN=Hspa12a PE=1 SV=1;	PF06723;PF00012	MreB_Mbl;HSP70	MreB/Mbl protein;Hsp70 protein
TRINITY_DN19356_c0_g2		11.234	3.48976800517	0.0376830093384	0.862180128817	yes	up	0	6.83	13.22	13.4	161.4	51.62	6.68333333333	75.4733333333	------	------	------	------	------	------	------	------	------	------	------	------	------
TRINITY_DN1937_c0_g1		0.009	-6.78958366331	0.0395591670892	0.870798972873	yes	down	0	18.13	0	0	0	0	6.04333333333	0	------	------	------	------	------	------	------	------	------	------	------	------	------
TRINITY_DN19416_c0_g2		0.385	-1.37848175023	0.0298043737013	0.862180128817	yes	down	4.57	5.02	6.32	3.27	1.05	1.54	5.30333333333	1.95333333333	------	------	------	------	------	------	------	------	------	------	PF12799	LRR_4	Leucine Rich repeats (2 copies)
TRINITY_DN19417_c0_g1	uncharacterized protein LOC112016975 [Quercus suber])	0.009	-6.84474152697	0.0109323696389	0.551451804283	yes	down	11.2	0.21	0	0	0	0	3.80333333333	0	------	------	K18064	ACR2	------	------	ENOG4111UFH	S:Function unknown)	------	------	------	------	------
TRINITY_DN19432_c0_g1	acyl-CoA desaturase-like [Quercus suber])	41.416	5.37213198573	0.047457069447	0.886880995673	yes	up	0	0	0	0.15	0	3.07	0	1.07333333333	GO:0006633;GO:0006636;GO:0006629;GO:0016021;GO:0005789;GO:0004768;GO:0009979;GO:0020037;GO:0046872;GO:0016717	BP:fatty acid biosynthetic process;BP:unsaturated fatty acid biosynthetic process;BP:lipid metabolic process;CC:integral component of membrane;CC:endoplasmic reticulum membrane;MF:stearoyl-CoA 9-desaturase activity;MF:1;MF:heme binding;MF:metal ion binding;MF:oxidoreductase activity, acting on paired donors, with oxidation of a pair of donors resulting in the reduction of molecular oxygen to two …	K00507	SCD, desC	map01040	Biosynthesis of unsaturated fatty acids)	COG5274	O:Posttranslational modification, protein turnover, chaperones)	sp|Q12618|ACO1_AJECA;	Acyl-CoA desaturase OS=Ajellomyces capsulatus OX=5037 GN=OLE1 PE=1 SV=1;	PF00487;PF00173	FA_desaturase;Cyt-b5	Fatty acid desaturase;Cytochrome b5-like Heme/Steroid binding domain
TRINITY_DN19435_c0_g1		0.460	-1.12069466379	0.0495367041964	0.889016393699	yes	down	3.14	5.28	1.71	1.76	1.46	1.39	3.37666666667	1.53666666667	------	------	------	------	------	------	------	------	------	------	------	------	------
TRINITY_DN19505_c0_g1	hypothetical protein FH972_021261 [Carpinus fangiana])	0.010	-6.60052200369	0.0460942501853	0.882670318195	yes	down	0	8.11	0	0	0	0	2.70333333333	0	GO:0006457;GO:0010275;GO:0042026;GO:0009535;GO:0009533;GO:0016021;GO:0031977;GO:0051082;GO:0003755;GO:0043424;GO:0016018	BP:protein folding;BP:NA;BP:protein refolding;CC:chloroplast thylakoid membrane;CC:chloroplast stromal thylakoid;CC:integral component of membrane;CC:thylakoid lumen;MF:unfolded protein binding;MF:peptidyl-prolyl cis-trans isomerase activity;MF:protein histidine kinase binding;MF:cyclosporin A binding;	K03768	PPIB, ppiB	------	------	------	------	sp|Q01490|PPIB_ORPSP;	Peptidyl-prolyl cis-trans isomerase B OS=Orpinomyces sp.;	PF00160	Pro_isomerase	Cyclophilin type peptidyl-prolyl cis-trans isomerase/CLD
TRINITY_DN19514_c0_g1	LINE-1 retrotransposable element ORF2 protein [Glycine soja])	1.690	0.756687159641	0.009103305542	0.511364941857	yes	up	6.7	4.62	5.61	5.51	8.75	8.71	5.64333333333	7.65666666667	GO:0016021;GO:0016787;GO:0004326;GO:0003824;GO:0016887;GO:0005524	CC:integral component of membrane;MF:hydrolase activity;MF:tetrahydrofolylpolyglutamate synthase activity;MF:catalytic activity;MF:ATPase activity;MF:ATP binding;	------	------	------	------	ENOG410YUPY;ENOG4111Y55;ENOG410ZTZB	S:Function unknown);	------	------	PF00078	RVT_1	Reverse transcriptase (RNA-dependent DNA polymerase)
TRINITY_DN19522_c0_g2	CDC25-like phosphatase YCH1 [Quercus suber])	0.010	-6.62909554377	0.0450472180536	0.880425229929	yes	down	0	7.34	0	0	0	0	2.44666666667	0	GO:0006468;GO:0046685;GO:0005737;GO:0016021;GO:0005739;GO:0005634;GO:0009507;GO:0004725	BP:protein phosphorylation;BP:response to arsenic-containing substance;CC:cytoplasm;CC:integral component of membrane;CC:mitochondrion;CC:nucleus;CC:chloroplast;MF:protein tyrosine phosphatase activity;	K18065	CDC25	------	------	------	------	sp|Q8WZK3|IBP1_SCHPO;	Dual specificity phosphatase ibp1 OS=Schizosaccharomyces pombe;	PF00581	Rhodanese	Rhodanese-like domain
TRINITY_DN19527_c0_g2		0.008	-7.01545426467	0.0330588717551	0.862180128817	yes	down	0	0	6.83	0	0	0	2.27666666667	0	------	------	------	------	------	------	------	------	------	------	PF06687	SUR7	SUR7/PalI family
TRINITY_DN19540_c0_g2		0.009	-6.73804609773	0.0412562116394	0.877774797508	yes	down	0	3.02	0	0	0	0	1.00666666667	0	------	------	K06671	STAG1_2, SCC3, IRR1	------	------	------	------	------	------	------	------	------
TRINITY_DN19548_c0_g1	protein dead ringer-like [Rhodamnia argentea])	8.658	3.11403391967	0.0392426314519	0.870798972873	yes	up	0	0.45	0.27	5.06	0.59	0.23	0.24	1.96	GO:0005634;GO:0003677	CC:nucleus;MF:DNA binding;	------	------	------	------	ENOG410Y2AP	O:Posttranslational modification, protein turnover, chaperones)	sp|O02326|CFI1_CAEEL;	AT-rich interactive domain-containing protein cfi-1 OS=Caenorhabditis elegans OX=6239 GN=cfi-1 PE=1 SV=3;	PF01388;PF05964	ARID;FYRN	ARID/BRIGHT DNA binding domain;F/Y-rich N-terminus
TRINITY_DN19550_c0_g1		0.033	-4.92252703984	0.0476387265666	1	yes	down	3.16	1.57	0	0	0	0	1.57666666667	0	------	------	------	------	------	------	------	------	------	------	------	------	------
TRINITY_DN19561_c0_g2		3.278	1.71273418651	0.0478209654168	0.888361954271	yes	up	1.89	0.67	0.52	3.5	4	0.9	1.02666666667	2.8	------	------	------	------	------	------	------	------	------	------	------	------	------
TRINITY_DN19569_c0_g1		21.026	4.39407602372	0.00599373053404	0.407716384184	yes	up	0	0	3.19	3.05	14.21	53.03	1.06333333333	23.43	------	------	------	------	------	------	------	------	------	------	------	------	------
TRINITY_DN19574_c0_g1		3.795	1.92407333332	0.0209885872504	0.757528910713	yes	up	0.33	0.68	0.39	0.9	2.89	1.44	0.466666666667	1.74333333333	------	------	------	------	------	------	------	------	------	------	------	------	------
TRINITY_DN19576_c0_g1		22.111	4.46666561835	0.013166592265	1	yes	up	0	0	0	1.57	2.13	2.15	0	1.95	------	------	------	------	------	------	------	------	------	------	------	------	------
TRINITY_DN19588_c0_g1	LOW QUALITY PROTEIN: myosin-2-like [Quercus suber])	0.011	-6.54161888139	0.0483255494096	0.889010498936	yes	down	0	4.87	0	0	0	0	1.62333333333	0	GO:0016459;GO:0005524;GO:0051015;GO:0003774	CC:myosin complex;MF:ATP binding;MF:actin filament binding;MF:motor activity;	K10357	MYO5	------	------	COG5022	Z:Cytoskeleton)	------	------	------	------	------
TRINITY_DN19602_c0_g1	hypothetical protein AXX17_ATUG04880 [Arabidopsis thaliana])	0.004	-7.84526623305	2.67966006664E-5	0.0100317232688	yes	down	9.44	2.04	0.31	0	0	0	3.93	0	GO:0005737;GO:0016462;GO:0008270;GO:0016491	CC:cytoplasm;MF:pyrophosphatase activity;MF:zinc ion binding;MF:oxidoreductase activity;	------	------	------	------	COG0693;COG0693;COG0693	D:Cell cycle control, cell division, chromosome partitioning);T:Signal transduction mechanisms);Z:Cytoskeleton)	sp|Q04432|HSP31_YEAST;	Glutathione-independent glyoxalase HSP31 OS=Saccharomyces cerevisiae;	PF01965;PF17124	DJ-1_PfpI;ThiJ_like	DJ-1/PfpI family;ThiJ/PfpI family-like
TRINITY_DN19603_c0_g2		14.207	3.82850663873	0.0378320920147	1	yes	up	0	0.29	0	2.65	0.24	1.22	0.0966666666667	1.37	------	------	------	------	------	------	------	------	------	------	------	------	------
TRINITY_DN19620_c0_g1	alpha purothionin [Triticum aestivum])	4.741	2.24513473714	0.00341579224685	0.298582045951	yes	up	1.45	4.07	1.35	12.67	14.66	4.07	2.29	10.4666666667	GO:0006952;GO:0005576;GO:0090729	BP:defense response;CC:extracellular region;MF:toxin activity;	------	------	------	------	ENOG41104QQ;ENOG410YY3S	D:Cell cycle control, cell division, chromosome partitioning);S:Function unknown)	sp|P32032|THN2_WHEAT;	Alpha-2-purothionin OS=Triticum aestivum OX=4565 GN=THI1.2 PE=2 SV=1;	PF00321	Thionin	Plant thionin
TRINITY_DN19632_c0_g2		5.249	2.39215375088	0.0238050044189	0.794226831514	yes	up	0	0.27	0.44	0.79	1.58	1.33	0.236666666667	1.23333333333	------	------	K22754	RNF213	------	------	------	------	------	------	------	------	------
TRINITY_DN19633_c0_g1		105.972	6.72753504889	0.00852830929595	0.4926257956	yes	up	0	0	0	1.51	28.62	0	0	10.0433333333	------	------	------	------	------	------	------	------	------	------	------	------	------
TRINITY_DN19679_c0_g1		0.420	-1.25249923412	0.0189018959931	0.726665453395	yes	down	1.89	5.21	2.39	0.83	1.35	1.88	3.16333333333	1.35333333333	------	------	------	------	------	------	------	------	------	------	------	------	------
TRINITY_DN196_c0_g1	remorin [Gossypium australe])	0.655	-0.609549784179	0.021382014391	0.765124910586	yes	down	63.96	60.3	31.98	31.37	30.25	37.88	52.08	33.1666666667	------	------	------	------	------	------	ENOG410YI71;ENOG410Y9NH;ENOG4111JVH;ENOG410YBPI;ENOG41107BD;ENOG4110X8D	S:Function unknown);	------	------	PF03763	Remorin_C	Remorin, C-terminal region
TRINITY_DN196_c2_g1	UPF0481 protein At3g47200 isoform X1 [Setaria italica])	1.781	0.833045770742	0.00382710444341	0.315724484045	yes	up	6.02	11.51	10.5	17.26	12.35	22.6	9.34333333333	17.4033333333	GO:0016021	CC:integral component of membrane;	------	------	------	------	ENOG410YEMY;ENOG410YIDM	P:Inorganic ion transport and metabolism);S:Function unknown)	sp|P0C897|Y3264_ARATH;	Putative UPF0481 protein At3g02645 OS=Arabidopsis thaliana OX=3702 GN=At3g02645 PE=3 SV=1;	PF03140	DUF247	Plant protein of unknown function
TRINITY_DN19711_c0_g1		3.130	1.64600897485	0.0442473041579	0.879401935639	yes	up	0.84	0.4	1.37	3.03	1.79	3.38	0.87	2.73333333333	------	------	------	------	------	------	------	------	------	------	------	------	------
TRINITY_DN19712_c0_g1	uncharacterized endoplasmic reticulum membrane protein C16E8.02-like [Quercus suber])	0.010	-6.60052200369	0.0460942501853	0.882670318195	yes	down	0	5.45	0	0	0	0	1.81666666667	0	GO:0006351;GO:0005634;GO:0016021;GO:0003677;GO:0000981;GO:0008270	BP:transcription, DNA-templated;CC:nucleus;CC:integral component of membrane;MF:DNA binding;MF:RNA polymerase II transcription factor activity, sequence-specific DNA binding;MF:zinc ion binding;	------	------	------	------	COG4539	S:Function unknown)	sp|O13737|MPO1_SCHPO;	2-hydroxy-palmitic acid dioxygenase mpo1 OS=Schizosaccharomyces pombe;	PF06127	DUF962	Protein of unknown function (DUF962)
TRINITY_DN19729_c0_g1		9.180	3.19843208501	0.0392384383335	0.870798972873	yes	up	0	0	0.72	0.85	1.37	4.66	0.24	2.29333333333	------	------	------	------	------	------	------	------	------	------	PF12937;PF00646	F-box-like;F-box	F-box-like;F-box domain
TRINITY_DN19742_c0_g1		11.663	3.54385837979	0.0247094668161	0.803657272126	yes	up	0.06	0	0.14	1.9	0.29	0.12	0.0666666666667	0.77	------	------	------	------	------	------	------	------	------	------	PF00338	Ribosomal_S10	Ribosomal protein S10p/S20e
TRINITY_DN1980_c0_g1	photosystem I subunit O [Cinnamomum micranthum f. kanehirae])	1.759	0.814846048107	0.0378629220918	0.862180128817	yes	up	7.58	8.24	10.7	19.27	10.16	17.18	8.84	15.5366666667	GO:0009767;GO:0016021;GO:0009507;GO:0009522	BP:photosynthetic electron transport chain;CC:integral component of membrane;CC:chloroplast;CC:photosystem I;	K14332	psaO	map00195	Photosynthesis)	ENOG4112CG2	S:Function unknown)	sp|Q949Q5|PSAO_ARATH;	Photosystem I subunit O OS=Arabidopsis thaliana OX=3702 GN=PSAO PE=1 SV=1;	------	------	------
TRINITY_DN19814_c0_g1		0.009	-6.86359421497	0.0372243217176	0.862180128817	yes	down	0	4.31	0	0	0	0	1.43666666667	0	------	------	------	------	------	------	------	------	------	------	------	------	------
TRINITY_DN19828_c1_g1		60.375	5.9158725084	0.000557396306458	0.0930989037029	yes	up	0	0.17	0	0.35	6	4.07	0.0566666666667	3.47333333333	------	------	------	------	------	------	------	------	------	------	------	------	------
TRINITY_DN19835_c0_g1		14.100	3.81759013778	0.00903768704291	0.509071725866	yes	up	0	0	0.32	0.45	2.13	2.33	0.106666666667	1.63666666667	------	------	------	------	------	------	------	------	------	------	------	------	------
TRINITY_DN19844_c0_g1		0.028	-5.17987015769	6.38582918075E-5	0.0189421839027	yes	down	17.65	23.51	0.66	0.38	0.42	0.15	13.94	0.316666666667	------	------	------	------	------	------	------	------	------	------	------	------	------
TRINITY_DN19847_c0_g1		34.588	5.11221057227	0.037009853059	0.862180128817	yes	up	0	0	0	7.1	0	5.24	0	4.11333333333	------	------	------	------	------	------	------	------	------	------	------	------	------
TRINITY_DN19881_c0_g3	unnamed protein product [Arabis nemorensis])	4.304	2.10568204115	0.0384098138292	0.86802661286	yes	up	0.29	0.09	0.17	0.44	1.27	0.67	0.183333333333	0.793333333333	GO:0000719;GO:0006281;GO:0009650;GO:0005634;GO:0016829;GO:0003904;GO:0003913;GO:0003677;GO:0071949	BP:photoreactive repair;BP:DNA repair;BP:UV protection;CC:nucleus;MF:lyase activity;MF:deoxyribodipyrimidine photo-lyase activity;MF:DNA photolyase activity;MF:DNA binding;MF:FAD binding;	K01669	phrB	------	------	COG0415	L:Replication, recombination and repair)	sp|Q9SB00|PHR_ARATH;	Deoxyribodipyrimidine photo-lyase OS=Arabidopsis thaliana OX=3702 GN=PHR1 PE=2 SV=1;	PF00875	DNA_photolyase	DNA photolyase
TRINITY_DN19901_c0_g3		390.198	8.60806428192	5.14010175068E-10	2.14630879486E-6	yes	up	0	0	0	1.47	4.14	2.5	0	2.70333333333	------	------	------	------	------	------	------	------	------	------	------	------	------
TRINITY_DN1990_c0_g1	UDP-glucosyl transferase 85A2 [Cinnamomum micranthum f. kanehirae])	0.546	-0.873344891717	0.00479562460601	0.362563914329	yes	down	89.18	61.44	80.42	23.46	50.44	55.22	77.0133333333	43.04	GO:0043231;GO:0016021;GO:0080043;GO:0080044;GO:0016758;GO:0008194	CC:intracellular membrane-bounded organelle;CC:integral component of membrane;MF:quercetin 3-O-glucosyltransferase activity;MF:quercetin 7-O-glucosyltransferase activity;MF:transferase activity, transferring hexosyl groups;MF:UDP-glycosyltransferase activity;	K23452	UGT85A	map00908	Zeatin biosynthesis)	COG1819	S:Function unknown)	sp|Q9ZWJ3|U85A2_ARATH;	UDP-glycosyltransferase 85A2 OS=Arabidopsis thaliana OX=3702 GN=UGT85A2 PE=2 SV=1;	PF00201	UDPGT	UDP-glucoronosyl and UDP-glucosyl transferase
TRINITY_DN19915_c0_g1	serine/threonine-protein kinase PBS1 isoform X2 [Dendrobium catenatum])	0.189	-2.40315550073	0.00182965531959	0.207471549553	yes	down	7.63	4.79	7.83	0.81	0.26	1.55	6.75	0.873333333333	------	------	------	------	------	------	COG0515;COG4886	T:Signal transduction mechanisms);S:Function unknown)	------	------	------	------	------
TRINITY_DN1994_c0_g1	PREDICTED: wound-induced protein 1-like, partial [Nicotiana attenuata])	0.638	-0.647760365496	0.028542780688	0.856737164532	yes	down	237.26	237.09	98.25	118.12	105.87	133.46	190.866666667	119.15	GO:0016021	CC:integral component of membrane;	------	------	------	------	ENOG41125QD;ENOG410ZU39;ENOG410YQYD	S:Function unknown);	sp|P20144|WUN1_SOLTU;	Wound-induced protein 1 OS=Solanum tuberosum OX=4113 GN=WUN1 PE=2 SV=1;	PF07107;PF12680	WI12;SnoaL_2	Wound-induced protein WI12;SnoaL-like domain
TRINITY_DN19991_c1_g1		0.027	-5.19286375709	0.0309519425703	0.862180128817	yes	down	1.88	2.22	0	0	0	0	1.36666666667	0	------	------	------	------	------	------	------	------	------	------	------	------	------
TRINITY_DN19991_c2_g1		10.267	3.35997762116	0.0201910165532	0.745090445419	yes	up	0.13	0.15	0.15	2.73	1.34	0.13	0.143333333333	1.4	------	------	------	------	------	------	------	------	------	------	------	------	------
TRINITY_DN20005_c0_g2		0.009	-6.8146781985	0.0387542264678	0.868921852487	yes	down	0	3.93	0	0	0	0	1.31	0	------	------	K22733	NIPA, SLC57A2S	------	------	------	------	------	------	PF05653	Mg_trans_NIPA	Magnesium transporter NIPA
TRINITY_DN20011_c0_g1	hypothetical protein FH972_023176 [Carpinus fangiana])	5.190	2.37562011892	0.0260755073242	0.822220847899	yes	up	0	0.3	0.6	1.08	1.98	1.56	0.3	1.54	GO:0016021;GO:0005347	CC:integral component of membrane;MF:ATP transmembrane transporter activity;	K15109	SLC25A20_29, CACT, CACL, CRC1	------	------	ENOG410XS86	S:Function unknown)	sp|Q9Z2Z6|MCAT_MOUSE;	Mitochondrial carnitine/acylcarnitine carrier protein OS=Mus musculus OX=10090 GN=Slc25a20 PE=1 SV=1;	PF00153	Mito_carr	Mitochondrial carrier protein
TRINITY_DN20011_c0_g2	mitochondrial carnitine carrier-like [Quercus suber])	0.011	-6.51124047594	0.0495157402139	0.889016393699	yes	down	0	3.9	0	0	0	0	1.3	0	GO:0016021;GO:0005347	CC:integral component of membrane;MF:ATP transmembrane transporter activity;	K15109	SLC25A20_29, CACT, CACL, CRC1	------	------	ENOG410XS86	S:Function unknown)	sp|Q9Z2Z6|MCAT_MOUSE;	Mitochondrial carnitine/acylcarnitine carrier protein OS=Mus musculus OX=10090 GN=Slc25a20 PE=1 SV=1;	PF00153	Mito_carr	Mitochondrial carrier protein
TRINITY_DN20021_c0_g1	LOW QUALITY PROTEIN: probable F-box protein At4g22030 [Amborella trichopoda])	0.567	-0.817497633172	4.71298532625E-5	0.0151381646429	yes	down	33.35	54.28	44.71	21.76	28.34	28.27	44.1133333333	26.1233333333	GO:0016021	CC:integral component of membrane;	------	------	------	------	ENOG410YBD5	S:Function unknown)	sp|O65451|FB333_ARATH;	Probable F-box protein At4g22030 OS=Arabidopsis thaliana OX=3702 GN=At4g22030 PE=4 SV=1;	PF14476	Chloroplast_duf	Petal formation-expressed
TRINITY_DN20053_c0_g1	hypothetical protein C4D60_Mb01t04630 [Musa balbisiana])	0.247	-2.01935920289	0.0451379513824	0.880425229929	yes	down	3.22	8.78	0.59	1.76	0.11	1.19	4.19666666667	1.02	GO:0032040;GO:0030515;GO:0046872;GO:0003677	CC:small-subunit processome;MF:snoRNA binding;MF:metal ion binding;MF:DNA binding;	------	------	------	------	ENOG410XRWX;ENOG411058N	S:Function unknown);	sp|Q0DYP5|C3H17_ORYSJ;	Zinc finger CCCH domain-containing protein 17 OS=Oryza sativa subsp. japonica OX=39947 GN=Os02g0677700 PE=2 SV=2;	------	------	------
TRINITY_DN20061_c0_g1		17.572	4.13520362715	0.00228886227335	0.240321684302	yes	up	0	0	0.19	0.45	1.49	1.3	0.0633333333333	1.08	------	------	------	------	------	------	------	------	------	------	------	------	------
TRINITY_DN20073_c1_g1	hypothetical protein DCAR_001521 [Daucus carota subsp. sativus])	0.190	-2.39565766936	0.0438737725199	0.87798427972	yes	down	2.15	4.38	1.13	0.47	0	0.97	2.55333333333	0.48	GO:0009507	CC:chloroplast;	------	------	------	------	ENOG4112ASD;ENOG410XUN0	S:Function unknown);	------	------	------	------	------
TRINITY_DN20081_c0_g1		0.008	-7.02281257407	0.0325431511866	0.862180128817	yes	down	0	3.84	0	0	0	0	1.28	0	------	------	------	------	------	------	------	------	------	------	PF02389	Cornifin	Cornifin (SPRR) family
TRINITY_DN20088_c0_g1	PREDICTED: protein SSO1-like [Pyrus x bretschneideri])	0.009	-6.83934345191	0.037976395704	0.862180128817	yes	down	0	3.81	0	0	0	0	1.27	0	GO:0005975;GO:0016192;GO:0006886;GO:0006412;GO:0016021;GO:0016020;GO:0005840;GO:0003735;GO:0004553;GO:0005484	BP:carbohydrate metabolic process;BP:vesicle-mediated transport;BP:intracellular protein transport;BP:translation;CC:integral component of membrane;CC:membrane;CC:ribosome;MF:structural constituent of ribosome;MF:hydrolase activity, hydrolyzing O-glycosyl compounds;MF:SNAP receptor activity;	K08486	STX1B_2_3	map04130	SNARE interactions in vesicular transport)	COG5074	U:Intracellular trafficking, secretion, and vesicular transport)	sp|Q9USH7|PSY1_SCHPO;	Syntaxin-like protein psy1 OS=Schizosaccharomyces pombe;	PF00804;PF05739;PF14523	Syntaxin;SNARE;Syntaxin_2	Syntaxin;SNARE domain;Syntaxin-like protein
TRINITY_DN200_c0_g1		0.556	-0.84772112512	0.022482288233	0.78071109514	yes	down	364.27	391.73	307.34	266.33	209.98	93.62	354.446666667	189.976666667	------	------	------	------	------	------	------	------	------	------	------	------	------
TRINITY_DN20105_c0_g1	hypothetical protein FNV43_RR14461 [Rhamnella rubrinervis])	0.508	-0.97578612443	0.00194827302607	0.216717427611	yes	down	4.42	5.67	5.28	2.21	2.16	3.45	5.12333333333	2.60666666667	GO:0033499;GO:0006006;GO:0019318;GO:0030246;GO:0004034	BP:galactose catabolic process via UDP-galactose;BP:glucose metabolic process;BP:hexose metabolic process;MF:carbohydrate binding;MF:aldose 1-epimerase activity;	K01785	galM, GALM	map00010;map00052	Glycolysis / Gluconeogenesis);Galactose metabolism)	COG2017	G:Carbohydrate transport and metabolism)	sp|Q5EA79|GALM_BOVIN;	Galactose mutarotase OS=Bos taurus OX=9913 GN=GALM PE=2 SV=1;	PF01263	Aldose_epim	Aldose 1-epimerase
TRINITY_DN20126_c0_g2		0.118	-3.08506943628	0.0347316878026	0.862180128817	yes	down	1.71	1.69	3.94	0	0.83	0	2.44666666667	0.276666666667	------	------	------	------	------	------	------	------	------	------	------	------	------
TRINITY_DN20138_c0_g2	phosphatidylinositol 4-phosphate 5-kinase its3-like [Quercus suber])	0.010	-6.60052200369	0.0460942501853	0.882670318195	yes	down	0	3.98	0	0	0	0	1.32666666667	0	GO:0016308;GO:0016307;GO:0005524	MF:1-phosphatidylinositol-4-phosphate 5-kinase activity;MF:phosphatidylinositol phosphate kinase activity;MF:ATP binding;	K00889	PIP5K	map04070;map04144;map00562	Phosphatidylinositol signaling system);Endocytosis);Inositol phosphate metabolism)	COG5253	T:Signal transduction mechanisms)	sp|O13853|ITS3_SCHPO;	Phosphatidylinositol 4-phosphate 5-kinase its3 OS=Schizosaccharomyces pombe;	PF01504	PIP5K	Phosphatidylinositol-4-phosphate 5-Kinase
TRINITY_DN2013_c0_g1	hypothetical protein SOVF_176630 [Spinacia oleracea])	1.530	0.613480587129	0.0076548096942	0.467408362913	yes	up	40.65	62.05	53.22	93.27	53.96	108.7	51.9733333333	85.31	GO:0030418;GO:0030410	BP:nicotianamine biosynthetic process;MF:nicotianamine synthase activity;	K05953	E2.5.1.43	------	------	ENOG4111NF0	E:Amino acid transport and metabolism)	sp|Q9XGI7|NAS_SOLLC;	Nicotianamine synthase OS=Solanum lycopersicum OX=4081 GN=CHLN PE=2 SV=1;	PF03059;PF13847	NAS;Methyltransf_31	Nicotianamine synthase protein;Methyltransferase domain
TRINITY_DN20140_c0_g1		5.241	2.38981269952	0.0266962225089	0.832153570601	yes	up	3.48	1.02	0.5	0.66	11.54	10.07	1.66666666667	7.42333333333	------	------	------	------	------	------	------	------	------	------	------	------	------
TRINITY_DN20162_c0_g1	Cysteine-rich transmembrane CYSTM domain [Macleaya cordata])	0.455	-1.13602876222	0.00309615248407	0.280581711674	yes	down	38.11	22.79	20.06	9.18	15.1	12.24	26.9866666667	12.1733333333	GO:0016021	CC:integral component of membrane;	------	------	------	------	ENOG410ZBCE	S:Function unknown)	------	------	PF12734	CYSTM	Cysteine-rich TM module stress tolerance
TRINITY_DN20163_c0_g1		10.404	3.37907483433	0.0173420907064	0.698872093403	yes	up	0	0	0.45	0.92	2.46	1.16	0.15	1.51333333333	------	------	------	------	------	------	------	------	------	------	------	------	------
TRINITY_DN20163_c0_g2		0.009	-6.8146781985	0.0387542264678	0.868921852487	yes	down	0	4.29	0	0	0	0	1.43	0	------	------	------	------	------	------	------	------	------	------	------	------	------
TRINITY_DN20172_c0_g1		10.713	3.42124386592	0.0410578024781	1	yes	up	1.85	0	0	8.55	7.15	6.97	0.616666666667	7.55666666667	------	------	------	------	------	------	------	------	------	------	------	------	------
TRINITY_DN20174_c0_g1	DNA-directed RNA polymerase III subunit RPC9 [Medicago truncatula])	9.690	3.27650981686	0.0366482921791	0.862180128817	yes	up	0	0.29	0.29	0.29	2.86	2.2	0.193333333333	1.78333333333	GO:0015996;GO:0006352;GO:0006384;GO:0030880;GO:0005666;GO:0000166;GO:0003824;GO:0047746;GO:0003899	BP:chlorophyll catabolic process;BP:DNA-templated transcription, initiation;BP:transcription initiation from RNA polymerase III promoter;CC:RNA polymerase complex;CC:DNA-directed RNA polymerase III complex;MF:nucleotide binding;MF:catalytic activity;MF:chlorophyllase activity;MF:DNA-directed RNA polymerase activity;	------	------	------	------	ENOG4111TUG	S:Function unknown)	sp|O75575|RPC9_HUMAN;	DNA-directed RNA polymerase III subunit RPC9 OS=Homo sapiens OX=9606 GN=CRCP PE=1 SV=1;	PF03874	RNA_pol_Rpb4	RNA polymerase Rpb4
TRINITY_DN20182_c1_g3		3.523	1.81666254409	0.0463988487949	0.882670318195	yes	up	0.27	0.52	0.21	4.37	7.1	4.03	0.333333333333	5.16666666667	------	------	------	------	------	------	------	------	------	------	------	------	------
TRINITY_DN20209_c0_g1		0.008	-6.97908599293	0.0337745472548	0.862180128817	yes	down	0	5.15	0	0	0	0	1.71666666667	0	------	------	------	------	------	------	------	------	------	------	------	------	------
TRINITY_DN2026_c0_g1		1.593	0.671798109843	0.000735727283685	0.113595569665	yes	up	15.03	18.88	13.95	24.62	21.62	22.79	15.9533333333	23.01	------	------	------	------	------	------	COG2940	S:Function unknown)	------	------	------	------	------
TRINITY_DN20293_c0_g1		2.222	1.15207996098	0.0341957108975	0.862180128817	yes	up	0.48	0.76	0.48	1.32	0.93	1.58	0.573333333333	1.27666666667	------	------	------	------	------	------	------	------	------	------	------	------	------
TRINITY_DN20313_c0_g1		30.202	4.91655347797	0.00530820074613	1	yes	up	0	0	0	3.21	2.61	1.13	0	2.31666666667	------	------	------	------	------	------	------	------	------	------	------	------	------
TRINITY_DN20347_c0_g1		10.871	3.44234749442	0.0290335164024	0.861260182569	yes	up	0.18	0.42	0	4.45	0.17	1.59	0.2	2.07	------	------	------	------	------	------	------	------	------	------	------	------	------
TRINITY_DN20347_c1_g2		8.610	3.10600516253	0.0386518092475	0.868921852487	yes	up	0.24	0.64	0	3.39	0.08	1.59	0.293333333333	1.68666666667	------	------	------	------	------	------	------	------	------	------	------	------	------
TRINITY_DN20387_c0_g2		0.370	-1.43423471564	0.0354938620454	0.862180128817	yes	down	6.79	4.41	6.76	0.94	1.14	2.16	5.98666666667	1.41333333333	------	------	------	------	------	------	------	------	------	------	------	------	------
TRINITY_DN20396_c0_g2	adenylyl-sulfate kinase-like [Quercus suber])	0.010	-6.65711419025	0.0440423556855	0.87798427972	yes	down	0	8.96	0	0	0	0	2.98666666667	0	GO:0000103;GO:0070814;GO:0004020;GO:0005524	BP:sulfate assimilation;BP:hydrogen sulfide biosynthetic process;MF:adenylylsulfate kinase activity;MF:ATP binding;	K00860	cysC	map00230;map00920	Purine metabolism);Sulfur metabolism)	COG0529	P:Inorganic ion transport and metabolism)	sp|Q02196|KAPS_YEAST;	Adenylyl-sulfate kinase OS=Saccharomyces cerevisiae;	PF01583;PF13671;PF13238	APS_kinase;AAA_33;AAA_18	Adenylylsulphate kinase;AAA domain;AAA domain
TRINITY_DN20411_c0_g1		0.065	-3.9477984105	0.0134572503534	1	yes	down	4.67	4.19	4.88	1.01	0	0	4.58	0.336666666667	------	------	------	------	------	------	------	------	------	------	------	------	------
TRINITY_DN20422_c0_g2	heat shock protein 90-like, partial [Quercus suber])	64.464	6.01041502744	0.000677799382961	0.106338103772	yes	up	0	0	0	1.85	0.22	0.94	0	1.00333333333	GO:0006457;GO:0051082;GO:0005524	BP:protein folding;MF:unfolded protein binding;MF:ATP binding;	K04079	HSP90A, htpG	map04626;map04141	Plant-pathogen interaction);Protein processing in endoplasmic reticulum)	COG0326	J:Translation, ribosomal structure and biogenesis)	sp|O43109|HSP90_PODAS;	Heat shock protein 90 homolog OS=Podospora anserina OX=2587412 GN=MOD-E PE=3 SV=1;	PF00183;PF02518;PF13589	HSP90;HATPase_c;HATPase_c_3	Hsp90 protein;Histidine kinase-, DNA gyrase B-, and HSP90-like ATPase;Histidine kinase-, DNA gyrase B-, and HSP90-like ATPase
TRINITY_DN20422_c1_g3	heat shock protein 83 [Albuca bracteata])	89.405	6.48228658767	4.52577320058E-5	0.014710930937	yes	up	0	0	0	0.35	0.42	1.26	0	0.676666666667	GO:0006457;GO:0034605;GO:0050821;GO:0005737;GO:0005829;GO:0005886;GO:0032991;GO:0048471;GO:0009986;GO:0051082;GO:0005524	BP:protein folding;BP:cellular response to heat;BP:protein stabilization;CC:cytoplasm;CC:cytosol;CC:plasma membrane;CC:macromolecular complex;CC:perinuclear region of cytoplasm;CC:cell surface;MF:unfolded protein binding;MF:ATP binding;	K04079	HSP90A, htpG	map04626;map04141	Plant-pathogen interaction);Protein processing in endoplasmic reticulum)	------	------	sp|Q69QQ6|HSP82_ORYSJ;	Heat shock protein 81-2 OS=Oryza sativa subsp. japonica OX=39947 GN=HSP81-2 PE=2 SV=1;	PF00183	HSP90	Hsp90 protein
TRINITY_DN20464_c0_g1		2.438	1.28595659401	0.0495436810858	0.889016393699	yes	up	4.18	6.56	2.77	8.03	8.18	7.44	4.50333333333	7.88333333333	------	------	------	------	------	------	------	------	------	------	------	------	------
TRINITY_DN20494_c0_g3		0.011	-6.57137101446	0.0471860803106	0.88411569385	yes	down	0	3.78	0	0	0	0	1.26	0	------	------	------	------	------	------	------	------	------	------	------	------	------
TRINITY_DN20500_c0_g1		0.323	-1.62947203341	0.0179948934175	0.708842694221	yes	down	2.02	1.61	0.83	0.79	0.25	0.41	1.48666666667	0.483333333333	------	------	------	------	------	------	------	------	------	------	------	------	------
TRINITY_DN20527_c0_g1	hypothetical protein BAE44_0021727 [Dichanthelium oligosanthes])	1.611	0.688245505826	0.0124233988768	0.587553376702	yes	up	3.85	4.3	4.64	5.56	6.27	8.2	4.26333333333	6.67666666667	GO:0032963	BP:collagen metabolic process;	------	------	------	------	ENOG410XPXF;ENOG410XSBB	O:Posttranslational modification, protein turnover, chaperones);S:Function unknown)	------	------	------	------	------
TRINITY_DN20544_c0_g1		27.867	4.8004895883	0.0318023767631	1	yes	up	0	0	0	0.37	4.48	0.3	0	1.71666666667	------	------	------	------	------	------	------	------	------	------	------	------	------
TRINITY_DN20622_c0_g1	hypothetical protein FH972_025821 [Carpinus fangiana])	0.007	-7.16451573474	0.00248107504906	0.247272518537	yes	down	0	3.05	0.87	0	0	0	1.30666666667	0	GO:0005975;GO:0016021;GO:0004553;GO:0003924;GO:0005525	BP:carbohydrate metabolic process;CC:integral component of membrane;MF:hydrolase activity, hydrolyzing O-glycosyl compounds;MF:GTPase activity;MF:GTP binding;	------	------	------	------	------	------	sp|Q9USW3|YHZ7_SCHPO;	Probable glycosidase C21B10.07 OS=Schizosaccharomyces pombe;	PF00722	Glyco_hydro_16	Glycosyl hydrolases family 16
TRINITY_DN20639_c0_g2		0.238	-2.0713783069	0.0358884240183	0.862180128817	yes	down	14.58	109.78	21.82	9.86	20.64	7.96	48.7266666667	12.82	------	------	------	------	------	------	------	------	------	------	------	------	------
TRINITY_DN20674_c0_g1		50.958	5.67124575883	0.0201780732999	0.745090445419	yes	up	0	0	0	1.02	3.28	0	0	1.43333333333	------	------	------	------	------	------	------	------	------	------	------	------	------
TRINITY_DN20699_c0_g3		0.008	-7.0441887213	0.0319541600898	0.862180128817	yes	down	0	3.3	0	0	0	0	1.1	0	------	------	K16779	RAB3IP, RABIN8	------	------	------	------	------	------	PF06428	Sec2p	GDP/GTP exchange factor Sec2p
TRINITY_DN20724_c0_g2		0.055	-4.18927610784	0.0438410354518	1	yes	down	2.79	1.68	0.53	0	0	0	1.66666666667	0	------	------	------	------	------	------	------	------	------	------	------	------	------
TRINITY_DN20739_c2_g1		2.700	1.43295272543	0.0327801347891	0.862180128817	yes	up	2.08	1.5	3.44	11.96	4.14	2.91	2.34	6.33666666667	------	------	------	------	------	------	------	------	------	------	------	------	------
TRINITY_DN20747_c0_g1		0.200	-2.3189826036	0.0237571055235	0.793584207315	yes	down	1.66	1.84	3.75	0.44	0.6	0.6	2.41666666667	0.546666666667	------	------	------	------	------	------	------	------	------	------	------	------	------
TRINITY_DN20763_c0_g1		13.065	3.70761256754	0.0256371770552	0.815369427997	yes	up	0	0	4.34	4.8	44.8	7.96	1.44666666667	19.1866666667	------	------	------	------	------	------	------	------	------	------	------	------	------
TRINITY_DN2076_c0_g1	PREDICTED: probable glucan endo-1,3-beta-glucosidase A6 [Vitis vinifera])	0.517	-0.953058697931	0.0456416747768	0.882670318195	yes	down	13.03	15.8	39.86	10.43	10.21	15.27	22.8966666667	11.97	GO:0005975;GO:0046658;GO:0004553	BP:carbohydrate metabolic process;CC:anchored component of plasma membrane;MF:hydrolase activity, hydrolyzing O-glycosyl compounds;	------	------	------	------	ENOG410Y94B;ENOG41115MC	G:Carbohydrate transport and metabolism);S:Function unknown)	sp|Q06915|EA6_ARATH;	Probable glucan endo-1,3-beta-glucosidase A6 OS=Arabidopsis thaliana OX=3702 GN=A6 PE=2 SV=1;	PF00332	Glyco_hydro_17	Glycosyl hydrolases family 17
TRINITY_DN20804_c0_g1	formate dehydrogenase 1, mitochondrial-like [Cicer arietinum])	0.126	-2.98892666268	0.0348726602157	0.862180128817	yes	down	0.65	1.51	0.22	0.11	0.18	0	0.793333333333	0.0966666666667	GO:0042183;GO:0009326;GO:0016021;GO:0005739;GO:0009507;GO:0051287;GO:0016616;GO:0008863	BP:formate catabolic process;CC:formate dehydrogenase complex;CC:integral component of membrane;CC:mitochondrion;CC:chloroplast;MF:NAD binding;MF:oxidoreductase activity, acting on the CH-OH group of donors, NAD or NADP as acceptor;MF:formate dehydrogenas;	K00122	FDH	map00630	Glyoxylate and dicarboxylate metabolism)	COG1052	C:Energy production and conversion)	sp|Q9ZRI8|FDH_HORVU;	Formate dehydrogenase, mitochondrial OS=Hordeum vulgare OX=4513 PE=2 SV=1;	PF02826	2-Hacid_dh_C	D-isomer specific 2-hydroxyacid dehydrogenase, NAD binding domain
TRINITY_DN20863_c0_g1		56.823	5.82839707729	0.0307308335665	0.862180128817	yes	up	0	0	0	0.21	5.87	0	0	2.02666666667	------	------	------	------	------	------	------	------	------	------	------	------	------
TRINITY_DN20906_c0_g1	uncharacterized protein LOC112036940 [Quercus suber])	0.209	-2.26063673041	0.0396816599241	0.871514188708	yes	down	1.76	2.63	0.23	0.18	0.68	0.07	1.54	0.31	GO:0016021;GO:0005524	CC:integral component of membrane;MF:ATP binding;	------	------	------	------	COG0464	O:Posttranslational modification, protein turnover, chaperones)	sp|O60058|AFG2_SCHPO;	ATPase family gene 2 protein OS=Schizosaccharomyces pombe;	PF00004;PF13191;PF13401	AAA;AAA_16;AAA_22	ATPase family associated with various cellular activities (AAA);AAA ATPase domain;AAA domain
TRINITY_DN20919_c0_g1		0.085	-3.55528115866	0.0373388118242	1	yes	down	2.88	7.03	3.25	0	0	0.92	4.38666666667	0.306666666667	------	------	------	------	------	------	------	------	------	------	------	------	------
TRINITY_DN20940_c0_g1		0.091	-3.45275024874	0.0232920177392	0.788746474696	yes	down	1.95	8.24	1.68	0.58	0	0.48	3.95666666667	0.353333333333	------	------	------	------	------	------	------	------	------	------	------	------	------
TRINITY_DN20991_c0_g2		22.992	4.52308306027	0.0277073197667	1	yes	up	0	0	0	0.17	1.4	0.44	0	0.67	------	------	------	------	------	------	------	------	------	------	------	------	------
TRINITY_DN20992_c0_g1		0.029	-5.13259152256	0.034351073558	0.862180128817	yes	down	3.75	6.21	0	0	0	0	3.32	0	------	------	------	------	------	------	------	------	------	------	------	------	------
TRINITY_DN21002_c0_g1		6.085	2.60521128626	0.000468728801789	0.0834229690082	yes	up	1.79	0.86	5.56	19.74	4.84	8.41	2.73666666667	10.9966666667	------	------	------	------	------	------	------	------	------	------	------	------	------
TRINITY_DN21015_c0_g3	unknown [Zea mays])	0.008	-6.91090617117	0.0357679459201	0.862180128817	yes	down	0	3.98	0	0	0	0	1.32666666667	0	GO:0016021;GO:0005783;GO:0000140;GO:0102566;GO:0016491	CC:integral component of membrane;CC:endoplasmic reticulum;MF:acylglycerone-phosphate reductase activity;MF:1-acyl dihydroxyacetone phosphate reductase activity;MF:oxidoreductase activity;	K00061	RDH5	------	------	ENOG410Y7FK	S:Function unknown)	sp|Q27979|RDH5_BOVIN;	Retinol dehydrogenase 5 OS=Bos taurus OX=9913 GN=RDH5 PE=1 SV=1;	PF00106;PF13561;PF08643	adh_short;adh_short_C2;DUF1776	short chain dehydrogenase;Enoyl-(Acyl carrier protein) reductase;Fungal family of unknown function (DUF1776)
TRINITY_DN2102_c0_g1	R2R3MYB20 [Ginkgo biloba])	0.406	-1.29875698333	0.000295670313958	0.0603378633556	yes	down	14	25.12	13.16	4.78	9.78	6.54	17.4266666667	7.03333333333	GO:0005634;GO:0003677	CC:nucleus;MF:DNA binding;	K09422	MYBP	------	------	COG5147	K:Transcription)	sp|O23160|MYB73_ARATH;	Transcription factor MYB73 OS=Arabidopsis thaliana OX=3702 GN=MYB73 PE=1 SV=1;	PF00249;PF13921	Myb_DNA-binding;Myb_DNA-bind_6	Myb-like DNA-binding domain;Myb-like DNA-binding domain
TRINITY_DN2104_c0_g1		0.309	-1.69490264672	0.012892652682	0.601247307161	yes	down	24.31	67.86	9.56	7.22	12.81	10.42	33.91	10.15	------	------	------	------	------	------	------	------	------	------	------	------	------
TRINITY_DN21064_c0_g2		28.052	4.81004770105	0.00652325428477	1	yes	up	0	0	0	3.08	1.41	2.94	0	2.47666666667	------	------	------	------	------	------	------	------	------	------	------	------	------
TRINITY_DN21064_c1_g2		4.293	2.10188283875	0.0429116531935	0.87798427972	yes	up	0.4	0.19	0.19	1.84	0.31	1.23	0.26	1.12666666667	------	------	------	------	------	------	------	------	------	------	------	------	------
TRINITY_DN21119_c0_g1	Retrovirus-related Pol polyprotein from transposon TNT 1-94 [Cajanus cajan])	0.027	-5.21014376048	0.0311561658161	0.862180128817	yes	down	1.74	2.73	0	0	0	0	1.49	0	GO:0015074;GO:0004519;GO:0004190;GO:0008270;GO:0003676;GO:0003964	BP:DNA integration;MF:endonuclease activity;MF:aspartic-type endopeptidase activity;MF:zinc ion binding;MF:nucleic acid binding;MF:RNA-directed DNA polymerase activity;	------	------	------	------	COG2801;ENOG410Y4C5;ENOG410ZPTD;ENOG410XS4D	L:Replication, recombination and repair);S:Function unknown);S:Function unknown);S:Function unknown)	sp|P10978|POLX_TOBAC;	Retrovirus-related Pol polyprotein from transposon TNT 1-94 OS=Nicotiana tabacum OX=4097 PE=2 SV=1;	------	------	------
TRINITY_DN2121_c0_g1		1.840	0.879620386668	0.00276832717582	0.26363702471	yes	up	5.73	9.72	8.46	17.22	12.16	12.96	7.97	14.1133333333	------	------	------	------	------	------	------	------	------	------	------	------	------
TRINITY_DN21229_c1_g2	LOW QUALITY PROTEIN: polyubiquitin-C [Vigna unguiculata])	23.084	4.52879526778	0.0320848728196	0.862180128817	yes	up	0.14	0	0	2.06	0	1.87	0.0466666666667	1.31	GO:0019941;GO:0016567;GO:0005737;GO:0005634;GO:0031625;GO:0031386	BP:modification-dependent protein catabolic process;BP:protein ubiquitination;CC:cytoplasm;CC:nucleus;MF:ubiquitin protein ligase binding;MF:protein tag;	K08770	UBC	------	------	COG5272	O:Posttranslational modification, protein turnover, chaperones)	sp|P0CH27|RL402_TRYCR;	Ubiquitin-60S ribosomal protein L40 OS=Trypanosoma cruzi OX=5693 PE=2 SV=1;	PF00240;PF11976;PF14560;PF18396	ubiquitin;Rad60-SLD;Ubiquitin_2;TBK1_ULD	Ubiquitin family;Ubiquitin-2 like Rad60 SUMO-like;Ubiquitin-like domain;TANK binding kinase 1 ubiquitin-like domain
TRINITY_DN21270_c0_g4		0.153	-2.70816962452	0.0149677358844	0.654181648159	yes	down	1.65	0.55	0.46	0.09	0.15	0.16	0.886666666667	0.133333333333	------	------	------	------	------	------	------	------	------	------	------	------	------
TRINITY_DN21276_c0_g1		0.010	-6.65268737471	0.0445888979927	0.880425229929	yes	down	0	0	3.67	0	0	0	1.22333333333	0	------	------	------	------	------	------	------	------	------	------	------	------	------
TRINITY_DN21317_c0_g1	28 kDa ribonucleoprotein, chloroplastic [Amborella trichopoda])	0.010	-6.65268737471	0.0445888979927	0.880425229929	yes	down	0	0	5.05	0	0	0	1.68333333333	0	GO:0009451;GO:0045087;GO:0005737;GO:0009941;GO:0009570;GO:0005634;GO:1990904;GO:0009507;GO:0008266;GO:0003723;GO:0003729	BP:RNA modification;BP:innate immune response;CC:cytoplasm;CC:chloroplast envelope;CC:chloroplast stroma;CC:nucleus;CC:ribonucleoprotein complex;CC:chloroplast;MF:pol;MF:RNA binding;MF:mRNA binding;	------	------	------	------	------	------	sp|Q9HEQ9|TCG1_SCHPO;	Single-stranded TG1-3 DNA-binding protein OS=Schizosaccharomyces pombe;	PF00076	RRM_1	RNA recognition motif. (a.k.a. RRM, RBD, or RNP domain)
TRINITY_DN21349_c0_g1	hypothetical protein FH972_001639 [Carpinus fangiana])	3.872	1.95308414221	0.000522040874412	0.0899617294785	yes	up	16.92	8.68	18.71	12.29	54.62	62.82	14.77	43.2433333333	------	------	------	------	------	------	------	------	------	------	PF01476	LysM	LysM domain
TRINITY_DN21371_c0_g5	hypothetical protein POPTR_012G114000 [Populus trichocarpa])	0.091	-3.45395038287	0.0403989065843	0.87369475941	yes	down	5.96	33.67	6.26	0	3.8	0	15.2966666667	1.26666666667	GO:0019941;GO:0016567;GO:0006412;GO:0005737;GO:0005840;GO:0005634;GO:0031625;GO:0003735;GO:0031386	BP:modification-dependent protein catabolic process;BP:protein ubiquitination;BP:translation;CC:cytoplasm;CC:ribosome;CC:nucleus;MF:ubiquitin protein ligase binding;MF:structural constituent of ribosome;MF:protein tag;	K08770;K02977;K02927	UBC;RP-S27Ae, RPS27A;RP-L40e, RPL40	map03010	Ribosome)	COG1552;COG1998;COG5272	J:Translation, ribosomal structure and biogenesis);O:Posttranslational modification, protein turnover, chaperones)	sp|P0CH06|RL401_SCHPO;	Ubiquitin-60S ribosomal protein L40 OS=Schizosaccharomyces pombe;	PF00240;PF11976	ubiquitin;Rad60-SLD	Ubiquitin family;Ubiquitin-2 like Rad60 SUMO-like
TRINITY_DN21379_c0_g1		3.713	1.89263087252	0.00981406805671	0.528508984447	yes	up	0.59	1	1.25	4.96	3.41	2.51	0.946666666667	3.62666666667	------	------	------	------	------	------	------	------	------	------	PF02068	Metallothio_PEC	Plant PEC family metallothionein
TRINITY_DN21410_c0_g2		3.598	1.84727796637	0.0437189551352	0.87798427972	yes	up	1.79	0.47	0.46	3.58	4.24	1.99	0.906666666667	3.27	------	------	------	------	------	------	------	------	------	------	------	------	------
TRINITY_DN21426_c0_g3	hypothetical protein FH972_025605 [Carpinus fangiana])	0.002	-8.90939723535	0.0226139998595	0.78071109514	yes	down	7.07	0.5	0	0	0	0	2.52333333333	0	GO:0016021;GO:0022857	CC:integral component of membrane;MF:transmembrane transporter activity;	------	------	------	------	ENOG410XNQK	S:Function unknown)	sp|K0E3U9|ECDD_ASPRU;	Major facilitator-type transporter ecdD OS=Aspergillus rugulosus OX=41736 GN=ecdD PE=3 SV=1;	PF00083;PF07690	Sugar_tr;MFS_1	Sugar (and other) transporter;Major Facilitator Superfamily
TRINITY_DN2149_c0_g2		0.009	-6.76404499772	0.0403926465893	0.87369475941	yes	down	0	16.98	0	0	0	0	5.66	0	------	------	------	------	------	------	------	------	------	------	------	------	------
TRINITY_DN21531_c0_g1	beta-amyrin 28-monooxygenase-like [Syzygium oleosum])	7.705	2.9458168337	0.0124258290156	0.587553376702	yes	up	0.15	0.44	0.44	6.28	0.51	0.92	0.343333333333	2.57	GO:0016125;GO:0055114;GO:0016021;GO:0005739;GO:0004497;GO:0020037;GO:0016705;GO:0005506;GO:0016491	BP:sterol metabolic process;BP:oxidation-reduction process;CC:integral component of membrane;CC:mitochondrion;MF:monooxygenase activity;MF:heme binding;MF:oxidoreductase activity, acting on paired donors, with incorporation or reduction of molecular oxygen;MF:iron ion binding;MF:oxidoreductase activity;	K20667	CYP716A	------	------	COG2124	Q:Secondary metabolites biosynthesis, transport and catabolism)	sp|Q50EK0|C16B2_PICSI;	Cytochrome P450 716B2 OS=Picea sitchensis OX=3332 GN=CYP716B2 PE=2 SV=1;	PF00067	p450	Cytochrome P450
TRINITY_DN21542_c0_g2		30.926	4.95074757765	0.000184210135957	0.0421918937137	yes	up	0	0	0.09	0.49	1.65	0.5	0.03	0.88	------	------	------	------	------	------	------	------	sp|P0C974|DPOL_ASFK5;	DNA polymerase beta OS=African swine fever virus;	PF14634;PF17122;PF17120;PF03104	zf-RING_5;zf-C3H2C3;Zn_ribbon_17;DNA_pol_B_exo1	zinc-RING finger domain;Zinc-finger;Zinc-ribbon, C4HC2 type;DNA polymerase family B, exonuclease domain
TRINITY_DN21559_c1_g1	histone H3-like [Spinacia oleracea])	0.259	-1.94687342154	0.0109993496374	0.55387541407	yes	down	1.18	10.25	1.57	0.6	1.59	1.17	4.33333333333	1.12	GO:0005634;GO:0000786;GO:0046982;GO:0003677	CC:nucleus;CC:nucleosome;MF:protein heterodimerization activity;MF:DNA binding;	K11253	H3	------	------	COG2036	S:Function unknown)	sp|P08898|H3_CAEEL;	Histone H3 OS=Caenorhabditis elegans OX=6239 GN=his-2 PE=1 SV=4;	PF00125;PF15511	Histone;CENP-T_C	Core histone H2A/H2B/H3/H4;Centromere kinetochore component CENP-T histone fold
TRINITY_DN21564_c0_g1	uncharacterized protein LOC100382925 [Zea mays])	0.021	-5.57974479514	0.0499972268939	0.88992965824	yes	down	0	2.96	0	0	0.05	0	0.986666666667	0.0166666666667	GO:0006614;GO:0005786;GO:0048500;GO:0008312	BP:SRP-dependent cotranslational protein targeting to membrane;CC:signal recognition particle, endoplasmic reticulum targeting;CC:signal recognition particle;MF:7S RNA binding;	K03108	SRP72	map03060	Protein export)	ENOG410XRWI	U:Intracellular trafficking, secretion, and vesicular transport)	sp|P33731|SRP72_CANLF;	Signal recognition particle subunit SRP72 OS=Canis lupus familiaris OX=9615 GN=SRP72 PE=1 SV=3;	PF08492;PF13181;PF07719;PF03704;PF14938;PF13424	SRP72;TPR_8;TPR_2;BTAD;SNAP;TPR_12	SRP72 RNA-binding domain;Tetratricopeptide repeat;Tetratricopeptide repeat;Bacterial transcriptional activator domain;Soluble NSF attachment protein, SNAP;Tetratricopeptide repeat
TRINITY_DN21571_c3_g2		109.424	6.77378257904	0.0398179490075	0.871899042346	yes	up	0	0	0	0	4.33	0	0	1.44333333333	------	------	------	------	------	------	------	------	------	------	------	------	------
TRINITY_DN21574_c0_g2	heat shock 70 kDa protein-like [Quercus suber])	0.011	-6.54478608752	0.00281758973983	0.266226765693	yes	down	2.59	0.12	0.06	0	0	0	0.923333333333	0	GO:0006986;GO:0006457;GO:0034620;GO:0051085;GO:0042026;GO:0005737;GO:0005774;GO:0005739;GO:0042623;GO:0031072;GO:0044183;GO:0051082;GO:0051787;GO:0016887;GO:0005524	BP:response to unfolded protein;BP:protein folding;BP:cellular response to unfolded protein;BP:chaperone mediated protein folding requiring cofactor;BP:protein refolding;CC:cytoplasm;CC:vacuolar membrane;CC:mitochondrion;MF:ATPase activity, coupled;MF:heat shock protein binding;MF:protein binding involved in protein folding;MF:unfolded protein binding;MF:misfolded protein binding;MF:ATPase activi…	K04043	dnaK, HSPA9	map03018	RNA degradation)	COG0443	O:Posttranslational modification, protein turnover, chaperones)	sp|Q5B0C0|HSP7M_EMENI;	Heat shock 70 kDa protein OS=Emericella nidulans;	PF00012;PF02782	HSP70;FGGY_C	Hsp70 protein;FGGY family of carbohydrate kinases, C-terminal domain
TRINITY_DN21574_c0_g3	hypothetical protein Lal_00007132 [Lupinus albus])	34.302	5.10021509037	7.53205161144E-5	0.021985718433	yes	up	0	3.78	0	2.83	0.62	1.66	1.26	1.70333333333	GO:0006457;GO:0016021;GO:0051082;GO:0005524	BP:protein folding;CC:integral component of membrane;MF:unfolded protein binding;MF:ATP binding;	K04043	dnaK, HSPA9	map03018	RNA degradation)	COG0443	O:Posttranslational modification, protein turnover, chaperones)	sp|Q5B0C0|HSP7M_EMENI;	Heat shock 70 kDa protein OS=Emericella nidulans;	PF00012;PF06723;PF02782	HSP70;MreB_Mbl;FGGY_C	Hsp70 protein;MreB/Mbl protein;FGGY family of carbohydrate kinases, C-terminal domain
TRINITY_DN21633_c0_g1	unknown [Zea mays])	0.014	-6.14226601105	0.0313685078087	0.862180128817	yes	down	0	0	7.89	0	0	0.14	2.63	0.0466666666667	------	------	------	------	------	------	------	------	sp|G2Q9T3|CEL61_MYCTT;	Polysaccharide monooxygenase Cel61a OS=Myceliophthora thermophila;	PF03443	Glyco_hydro_61	Glycosyl hydrolase family 61
TRINITY_DN21647_c0_g1		38.599	5.27050381484	0.0380554191767	0.863613009686	yes	up	0	0	0	0	1.94	0.29	0	0.743333333333	------	------	------	------	------	------	------	------	------	------	------	------	------
TRINITY_DN21674_c0_g2	flowering time control protein FPA [Amborella trichopoda])	0.007	-7.06525277268	0.031381953805	0.862180128817	yes	down	0	4.38	0	0	0	0	1.46	0	GO:0003723	MF:RNA binding;	------	------	------	------	------	------	------	------	PF00076	RRM_1	RNA recognition motif. (a.k.a. RRM, RBD, or RNP domain)
TRINITY_DN21701_c0_g1		20.481	4.35623773432	0.0358683647498	0.862180128817	yes	up	0	0	0.13	0	1.19	1.59	0.0433333333333	0.926666666667	------	------	------	------	------	------	------	------	------	------	------	------	------
TRINITY_DN21709_c0_g2		0.148	-2.75147056716	0.0359702081999	0.862180128817	yes	down	1.62	1.53	0.75	0	0.16	0.48	1.3	0.213333333333	------	------	------	------	------	------	------	------	------	------	PF00078	RVT_1	Reverse transcriptase (RNA-dependent DNA polymerase)
TRINITY_DN2170_c0_g2		0.424	-1.23874938911	0.0113160726016	0.560465665177	yes	down	5.25	1.84	3.72	1.51	1.21	1.91	3.60333333333	1.54333333333	------	------	------	------	------	------	------	------	------	------	------	------	------
TRINITY_DN21713_c0_g2	uncharacterized protein RSN1-like [Quercus suber])	0.024	-5.35393968198	0.0330381044653	0.862180128817	yes	down	0	0	3.44	0	0.04	0.04	1.14666666667	0.0266666666667	GO:0016021	CC:integral component of membrane;	K21989	TMEM63	------	------	------	------	sp|Q03516|RSN1_YEAST;	Uncharacterized protein RSN1 OS=Saccharomyces cerevisiae;	PF02714;PF12621	RSN1_7TM;PHM7_ext	Calcium-dependent channel, 7TM region, putative phosphate;Extracellular tail, of 10TM putative phosphate transporter
TRINITY_DN2171_c0_g1	hypothetical protein GH714_037828 [Hevea brasiliensis])	2.438	1.28550241036	0.0112574732954	0.560118627769	yes	up	9.64	8.29	11.5	30.6	23.69	7.31	9.81	20.5333333333	GO:0003676	MF:nucleic acid binding;	------	------	------	------	ENOG410YQ3P;ENOG4110484;ENOG410YP3T;ENOG41113DS	S:Function unknown);	sp|Q84WI0|GIS_ARATH;	Zinc finger protein GIS OS=Arabidopsis thaliana OX=3702 GN=GIS PE=1 SV=1;	PF13912;PF13894	zf-C2H2_6;zf-C2H2_4	C2H2-type zinc finger;C2H2-type zinc finger
TRINITY_DN21730_c0_g1	hypothetical protein E2562_031794 [Oryza meyeriana var. granulata])	0.008	-7.0441887213	0.0319541600898	0.862180128817	yes	down	0	5.59	0	0	0	0	1.86333333333	0	GO:0006355;GO:0016602;GO:0005634;GO:0003700;GO:0003677;GO:0000978	BP:regulation of transcription, DNA-templated;CC:CCAAT-binding factor complex;CC:nucleus;MF:transcription factor activity, sequence-specific DNA binding;MF:DNA binding;MF:RNA polymerase II core promoter proximal region sequence-specific DNA binding;	------	------	------	------	------	------	sp|P53768|HAP2_KLULA;	Transcriptional activator HAP2 OS=Kluyveromyces lactis;	PF02045	CBFB_NFYA	CCAAT-binding transcription factor (CBF-B/NF-YA) subunit B
TRINITY_DN21731_c0_g3	RNA-binding protein Y14 [Manihot esculenta])	0.010	-6.65711419025	0.0440423556855	0.87798427972	yes	down	0	3.28	0	0	0	0	1.09333333333	0	GO:0000184;GO:0000381;GO:0009058;GO:0006396;GO:0005737;GO:0035145;GO:0005634;GO:0016747;GO:0003729	BP:nuclear-transcribed mRNA catabolic process, nonsense-mediated decay;BP:regulation of alternative mRNA splicing, via spliceosome;BP:biosynthetic process;BP:RNA processing;CC:cytoplasm;CC:exon-exon junction complex;CC:nucleus;MF:transferase activity, transferring acyl groups other than amino-acyl groups;MF:mRNA binding;	K12876	RBM8A, Y14	map03013;map03015;map03040	RNA transport);mRNA surveillance pathway);Spliceosome)	COG2021	E:Amino acid transport and metabolism)	sp|Q5D018|RBM8A_DANRE;	RNA-binding protein 8A OS=Danio rerio OX=7955 GN=rbm8a PE=2 SV=1;	PF00076	RRM_1	RNA recognition motif. (a.k.a. RRM, RBD, or RNP domain)
TRINITY_DN21790_c0_g3		6.757	2.75634493065	0.0494303396337	0.889016393699	yes	up	0.09	0.21	0	0.33	0.35	1.38	0.1	0.686666666667	------	------	------	------	------	------	------	------	------	------	------	------	------
TRINITY_DN21888_c0_g1		0.486	-1.04232228182	0.0494705519499	0.889016393699	yes	down	2.16	1.66	1.14	0.54	0.81	1.07	1.65333333333	0.806666666667	------	------	------	------	------	------	------	------	------	------	------	------	------
TRINITY_DN2190_c0_g1		0.483	-1.0486093524	0.0152740795939	0.657677550376	yes	down	5.36	12.93	19.41	6.67	6.77	4.36	12.5666666667	5.93333333333	------	------	------	------	------	------	------	------	------	------	------	------	------
TRINITY_DN21962_c0_g1		0.057	-4.12038612305	0.0385559632465	1	yes	down	5.2	9.58	11.25	0	0	0	8.67666666667	0	------	------	------	------	------	------	------	------	------	------	------	------	------
TRINITY_DN21985_c0_g1	hypothetical protein OsI_27268 [Oryza sativa Indica Group])	0.058	-4.09559781903	0.0430204181909	0.87798427972	yes	down	2.83	0.2	0.19	0.2	0	0	1.07333333333	0.0666666666667	GO:0042732;GO:0005794;GO:0005783;GO:0005774;GO:0046872;GO:0009045	BP:D-xylose metabolic process;CC:Golgi apparatus;CC:endoplasmic reticulum;CC:vacuolar membrane;MF:metal ion binding;MF:xylose isomerase activity;	K01805	xylA	map00040;map00051	Pentose and glucuronate interconversions);Fructose and mannose metabolism)	COG2115	G:Carbohydrate transport and metabolism)	sp|Q40082|XYLA_HORVU;	Xylose isomerase OS=Hordeum vulgare OX=4513 GN=XYLA PE=1 SV=1;	PF01261	AP_endonuc_2	Xylose isomerase-like TIM barrel
TRINITY_DN21998_c0_g2		4.878	2.28635895662	0.0422133614663	0.87798427972	yes	up	0	0.21	0.37	0.48	1.42	0.87	0.193333333333	0.923333333333	------	------	------	------	------	------	------	------	------	------	PF12937	F-box-like	F-box-like
TRINITY_DN22005_c1_g1	uncharacterized protein LOC112198959 [Rosa chinensis])	1.865	0.899046799639	0.0342917952293	0.862180128817	yes	up	1.06	0.69	0.64	2.95	1.3	2.23	0.796666666667	2.16	GO:0003964;GO:0004523;GO:0003676	MF:RNA-directed DNA polymerase activity;MF:RNA-DNA hybrid ribonuclease activity;MF:nucleic acid binding;	------	------	------	------	ENOG410Y65V	S:Function unknown)	sp|P14381|YTX2_XENLA;	Transposon TX1 uncharacterized 149 kDa protein OS=Xenopus laevis OX=8355 PE=4 SV=1;	PF00078	RVT_1	Reverse transcriptase (RNA-dependent DNA polymerase)
TRINITY_DN22010_c0_g1	PREDICTED: TMV resistance protein N-like [Eucalyptus grandis])	0.395	-1.34184637567	0.0157243930562	0.668939834069	yes	down	3.43	8.36	7.23	1.28	3.1	3.53	6.34	2.63666666667	GO:0007165;GO:0043531	BP:signal transduction;MF:ADP binding;	------	------	------	------	COG4886	S:Function unknown)	sp|Q40392|TMVRN_NICGU;	TMV resistance protein N OS=Nicotiana glutinosa OX=35889 GN=N PE=1 SV=1;	PF13676;PF01582	TIR_2;TIR	TIR domain;TIR domain
TRINITY_DN22013_c0_g2	uncharacterized protein LOC111985622 [Quercus suber])	0.014	-6.13532425171	0.00396917499091	0.320577105403	yes	down	0	3.77	0.87	0.07	0	0	1.54666666667	0.0233333333333	------	------	------	------	------	------	------	------	sp|Q8SW18|HD10_ENCCU;	Homeobox protein HD-10 OS=Encephalitozoon cuniculi;	PF00046	Homeodomain	Homeodomain
TRINITY_DN22021_c0_g1	C2H2 finger domain transcription factor crzA-like [Quercus suber])	0.005	-7.52582346831	0.00264251396891	0.256261276679	yes	down	3.71	0.21	0	0	0	0	1.30666666667	0	GO:0003676	MF:nucleic acid binding;	K21543	CRZ1, CRZA	------	------	COG5048	P:Inorganic ion transport and metabolism)	sp|Q4WJ81|CRZA_ASPFU;	C2H2 finger domain transcription factor crzA OS=Neosartorya fumigata;	PF00096;PF13465;PF13894;PF13912;PF12874	zf-C2H2;zf-H2C2_2;zf-C2H2_4;zf-C2H2_6;zf-met	Zinc finger, C2H2 type;Zinc-finger double domain;C2H2-type zinc finger;C2H2-type zinc finger;Zinc-finger of C2H2 type
TRINITY_DN22040_c0_g1		0.431	-1.2144085216	0.041534782719	0.877774797508	yes	down	3.04	13.79	8.04	4.74	8.94	8.91	8.29	7.53	------	------	------	------	------	------	------	------	------	------	------	------	------
TRINITY_DN2208_c0_g1	Ribulose bisphosphate carboxylase small chain 1A [Nymphaea thermarum])	1.959	0.970270006727	0.000921960687449	0.133814951863	yes	up	9.89	11.19	13.95	23.15	26.61	17.56	11.6766666667	22.44	GO:0009853;GO:0015977;GO:0015979;GO:0009507;GO:0004497;GO:0016984	BP:photorespiration;BP:carbon fixation;BP:photosynthesis;CC:chloroplast;MF:monooxygenase activity;MF:ribulose-bisphosphate carboxylase activity;	K01602	rbcS	map00630;map00710	Glyoxylate and dicarboxylate metabolism);Carbon fixation in photosynthetic organisms)	COG4451	C:Energy production and conversion)	sp|O64416|RBS_MARPA;	Ribulose bisphosphate carboxylase small chain, chloroplastic OS=Marchantia paleacea OX=56867 GN=RBCS PE=2 SV=1;	PF00101	RuBisCO_small	Ribulose bisphosphate carboxylase, small chain
TRINITY_DN22106_c0_g1		23.353	4.54551646575	0.0138397504741	1	yes	up	0	0	0	0.63	1.78	1.31	0	1.24	------	------	------	------	------	------	ENOG41128YV	K:Transcription)	------	------	PF10779	XhlA	Haemolysin XhlA
TRINITY_DN22120_c0_g2		19.487	4.2844508477	0.0114904009985	0.566001304357	yes	up	0	0.17	0	0.51	0.54	2.26	0.0566666666667	1.10333333333	------	------	------	------	------	------	------	------	------	------	------	------	------
TRINITY_DN22137_c0_g1		4.728	2.24109822616	0.00054045380005	0.0916795425879	yes	up	8.17	2.23	2.72	4.53	3.35	6.48	4.37333333333	4.78666666667	------	------	------	------	------	------	------	------	------	------	------	------	------
TRINITY_DN2215_c0_g1	Protein of unknown function DUF2838 protein [Actinidia chinensis var. chinensis])	0.538	-0.893525607436	0.0119828186955	0.577535451396	yes	down	151.38	147.69	72.82	90.58	63.48	50.99	123.963333333	68.35	GO:0006656;GO:0016021	BP:phosphatidylcholine biosynthetic process;CC:integral component of membrane;	------	------	------	------	ENOG410ZJFK	S:Function unknown)	sp|A0A078H868|GPC1_BRANA;	Glycerophosphocholine acyltransferase 1 OS=Brassica napus OX=3708 GN=GPC1 PE=1 SV=1;	PF10998	DUF2838	Protein of unknown function (DUF2838)
TRINITY_DN22174_c0_g3		0.111	-3.16965734405	0.0342139205544	0.862180128817	yes	down	1.37	1.9	0	0.05	0.09	0.23	1.09	0.123333333333	------	------	------	------	------	------	------	------	------	------	------	------	------
TRINITY_DN22191_c0_g1		35.420	5.14649949242	0.00196041815982	0.21762245188	yes	up	0	0	0	0.7	1.42	1.03	0	1.05	------	------	------	------	------	------	------	------	------	------	------	------	------
TRINITY_DN22200_c0_g1		0.025	-5.33305350984	0.00274618387952	0.262449118895	yes	down	2.69	2.12	0.52	0	0	0	1.77666666667	0	------	------	------	------	------	------	------	------	------	------	------	------	------
TRINITY_DN22214_c0_g1		15.630	3.96624390704	0.0481486822195	1	yes	up	0	0	0	1.71	0.93	1.88	0	1.50666666667	------	------	------	------	------	------	------	------	------	------	------	------	------
TRINITY_DN22228_c0_g2	proliferation-associated protein 2G4-like [Rhodamnia argentea])	0.011	-6.51124047594	0.0495157402139	0.889016393699	yes	down	0	3.41	0	0	0	0	1.13666666667	0	GO:0005737;GO:0005730;GO:0003676	CC:cytoplasm;CC:nucleolus;MF:nucleic acid binding;	------	------	------	------	COG0024	J:Translation, ribosomal structure and biogenesis)	sp|P50580|PA2G4_MOUSE;	Proliferation-associated protein 2G4 OS=Mus musculus OX=10090 GN=Pa2g4 PE=1 SV=3;	PF00557	Peptidase_M24	Metallopeptidase family M24
TRINITY_DN22277_c0_g1		0.063	-3.98993310917	0.0218749986197	1	yes	down	0.32	1.91	0.75	0.19	0	0	0.993333333333	0.0633333333333	------	------	------	------	------	------	------	------	------	------	------	------	------
TRINITY_DN22287_c0_g3	hypothetical protein FH972_026572 [Carpinus fangiana])	0.010	-6.65711419025	0.0440423556855	0.87798427972	yes	down	0	3.22	0	0	0	0	1.07333333333	0	GO:0010608;GO:0005737;GO:0003723;GO:0003729	BP:posttranscriptional regulation of gene expression;CC:cytoplasm;MF:RNA binding;MF:mRNA binding;	------	------	------	------	------	------	sp|Q92359|YDHE_SCHPO;	Pumilio domain-containing protein C6G9.14 OS=Schizosaccharomyces pombe;	PF00806;PF18689	PUF;PriX	Pumilio-family RNA binding repeat;Primase X
TRINITY_DN2229_c0_g1	Internal alternative NAD(P)H-ubiquinone oxidoreductase A2 [Spatholobus suberectus])	0.649	-0.624603054278	0.0266008246575	0.831781431383	yes	down	8.8	12.71	16.42	7.1	9.42	8.27	12.6433333333	8.26333333333	GO:0016491	MF:oxidoreductase activity;	K17871	ndh1	------	------	COG1252	C:Energy production and conversion)	sp|O80874|NDA2_ARATH;	Internal alternative NA;	PF07992;PF00070	Pyr_redox_2;Pyr_redox	Pyridine nucleotide-disulphide oxidoreductase;Pyridine nucleotide-disulphide oxidoreductase
TRINITY_DN22308_c0_g3		4.943	2.30552354284	0.00112187773919	0.151113869271	yes	up	0.23	0.18	0.27	1.33	0.66	1.36	0.226666666667	1.11666666667	------	------	------	------	------	------	------	------	------	------	------	------	------
TRINITY_DN22360_c0_g1	hypothetical protein AQUCO_04400102v1 [Aquilegia coerulea])	0.040	-4.63606270463	0.0290367154793	1	yes	down	2.31	14.1	1.84	0	0	0	6.08333333333	0	------	------	K08770	UBC	------	------	COG5272	O:Posttranslational modification, protein turnover, chaperones)	sp|P0CG74|UBI4P_CANAX;	Polyubiquitin OS=Candida albicans OX=5476 GN=UBI4 PE=1 SV=1;	PF00240;PF11976;PF14560	ubiquitin;Rad60-SLD;Ubiquitin_2	Ubiquitin family;Ubiquitin-2 like Rad60 SUMO-like;Ubiquitin-like domain
TRINITY_DN22374_c0_g2	hypothetical protein F8388_025791 [Cannabis sativa])	0.577	-0.792998189038	0.00282004292823	0.266226765693	yes	down	17.65	20.9	28.02	10.26	15.79	12.28	22.19	12.7766666667	GO:0016021;GO:0016020;GO:0004497;GO:0016705;GO:0020037;GO:0016709;GO:0005506	CC:integral component of membrane;CC:membrane;MF:monooxygenase activity;MF:oxidoreductase activity, acting on paired donors, with incorporation or reduction of molecular oxygen;MF:heme binding;MF:oxidoreductase activity, acting on paired donors, with incorporation or reduction of molecular oxygen, NA;MF:iron ion binding;	K20562	CYP736A	------	------	COG2124	Q:Secondary metabolites biosynthesis, transport and catabolism)	sp|A0A068Q5V6|C7150_PRUMU;	Cytochrome P450 71AU50 OS=Prunus mume OX=102107 GN=CYP71AU50 PE=2 SV=1;	PF00067	p450	Cytochrome P450
TRINITY_DN22391_c0_g2	serine/threonine-protein kinase EDR1-like isoform X3 [Setaria viridis])	9.809	3.29411971768	0.0420963965747	0.877890382524	yes	up	0	0	0.8	0.54	3.27	4.82	0.266666666667	2.87666666667	GO:0004674;GO:0004185;GO:0005524;GO:0004672	MF:protein serine/threonine kinase activity;MF:serine-type carboxypeptidase activity;MF:ATP binding;MF:protein kinase activity;	K11218	JAK3	------	------	------	------	sp|P42687|SPK1_GIRTI;	Tyrosine-protein kinase SPK-1 OS=Girardia tigrina OX=6162 PE=2 SV=1;	PF07714;PF00069;PF17667	PK_Tyr_Ser-Thr;Pkinase;Pkinase_fungal	Protein tyrosine and serine/threonine kinase;Protein kinase domain;Fungal protein kinase
TRINITY_DN223_c1_g1	patatin-like protein 2 [Setaria viridis])	0.604	-0.728512159946	0.0109410606122	0.551451804283	yes	down	25.04	38.87	14.97	17.02	14.66	17.81	26.2933333333	16.4966666667	GO:0016042;GO:0016787;GO:0004620;GO:0047372	BP:lipid catabolic process;MF:hydrolase activity;MF:phospholipase activity;MF:acylglycerol lipase activity;	------	------	------	------	COG3621	S:Function unknown)	sp|A2YW91|PLP2_ORYSI;	Patatin-like protein 2 OS=Oryza sativa subsp. indica OX=39946 GN=PLP2 PE=3 SV=1;	PF01734	Patatin	Patatin-like phospholipase
TRINITY_DN22554_c0_g1	PREDICTED: high affinity cAMP-specific and IBMX-insensitive 3',5'-cyclic phosphodiesterase 8A-like [Populus euphratica])	0.630	-0.667249521393	0.0288223761963	0.858236449294	yes	down	2.96	3.75	1.92	1.59	1.39	1.38	2.87666666667	1.45333333333	GO:0007165;GO:0004114;GO:0046872	BP:signal transduction;MF:3',5'-cyclic-nucleotide phosphodiesterase activity;MF:metal ion binding;	K13293	PDE4	map00230	Purine metabolism)	ENOG41101WB	T:Signal transduction mechanisms)	sp|Q08499|PDE4D_HUMAN;	cAMP-specific 3',5'-cyclic phosphodiesterase 4D OS=Homo sapiens OX=9606 GN=PDE4D PE=1 SV=2;	PF00233	PDEase_I	3'5'-cyclic nucleotide phosphodiesterase
TRINITY_DN22558_c0_g1	heat shock 70 kDa protein 12A-like [Quercus suber])	10.935	3.45085429264	0.0177753149433	0.705439120541	yes	up	0	0	0.24	0.61	1.08	0.82	0.08	0.836666666667	------	------	------	------	------	------	------	------	------	------	------	------	------
TRINITY_DN22559_c0_g1	peroxisomal hydratase-dehydrogenase-epimerase-like [Quercus suber])	0.009	-6.78958366331	0.0395591670892	0.870798972873	yes	down	0	4.65	0	0	0	0	1.55	0	GO:0033542;GO:0005777;GO:0005739;GO:0080023;GO:0016491	BP:fatty acid beta-oxidation, unsaturated, even number;CC:peroxisome;CC:mitochondrion;MF:3R-hydroxyacyl-CoA dehydratase activity;MF:oxidoreductase activity;	K12405;pss;onl;mze	HSD17B4;;;	map04146;map01040	Peroxisome);Biosynthesis of unsaturated fatty acids)	COG2030	B:Chromatin structure and dynamics)	sp|P51659|DHB4_HUMAN;	Peroxisomal multifunctional enzyme type 2 OS=Homo sapiens OX=9606 GN=HSD17B4 PE=1 SV=3;	PF01575;PF02036	MaoC_dehydratas;SCP2	MaoC like domain;SCP-2 sterol transfer family
TRINITY_DN22577_c0_g1	hypothetical protein Lal_00014363 [Lupinus albus])	0.009	-6.82215316412	0.00470969072008	0.357561036865	yes	down	2.29	0.37	0	0	0	0	0.886666666667	0	GO:0006572;GO:0006559;GO:0008219;GO:1902000;GO:0005829;GO:0004334;GO:0046872	BP:tyrosine catabolic process;BP:L-phenylalanine catabolic process;BP:cell death;BP:homogentisate catabolic process;CC:cytosol;MF:fumarylacetoacetase activity;MF:metal ion binding;	K01555	FAH, fahA	map00350	Tyrosine metabolism)	COG0179	O:Posttranslational modification, protein turnover, chaperones)	sp|Q00770|FAAA_EMENI;	Fumarylacetoacetase OS=Emericella nidulans;	PF01557;PF09298	FAA_hydrolase;FAA_hydrolase_N	Fumarylacetoacetate (FAA) hydrolase family;Fumarylacetoacetase N-terminal
TRINITY_DN22578_c1_g3	S-adenosylmethionine synthase-like [Quercus suber])	0.007	-7.18177487508	0.0036172109268	0.304409470429	yes	down	2.84	0.25	0	0	0	0	1.03	0	GO:0006556;GO:0006730;GO:0005829;GO:0004478;GO:0046872;GO:0005524	BP:S-adenosylmethionine biosynthetic process;BP:one-carbon metabolic process;CC:cytosol;MF:methionine adenosyltransferase activity;MF:metal ion binding;MF:ATP binding;	K00789	metK	map00270	Cysteine and methionine metabolism)	COG0192	K:Transcription)	sp|P48466|METK_NEUCR;	S-adenosylmethionine synthase OS=Neurospora crassa;	PF02773;PF02772;PF00438	S-AdoMet_synt_C;S-AdoMet_synt_M;S-AdoMet_synt_N	S-adenosylmethionine synthetase, C-terminal domain;S-adenosylmethionine synthetase, central domain;S-adenosylmethionine synthetase, N-terminal domain
TRINITY_DN22586_c0_g1		0.197	-2.34127620105	0.0148156869145	0.652546619855	yes	down	0.8	0.93	1.97	0.24	0.19	0.3	1.23333333333	0.243333333333	------	------	------	------	------	------	------	------	------	------	------	------	------
TRINITY_DN22626_c0_g3		25.774	4.68786282257	0.0143073770749	1	yes	up	0	0	0	2.89	1.17	0.6	0	1.55333333333	------	------	------	------	------	------	------	------	------	------	PF06933	SSP160	Special lobe-specific silk protein SSP160
TRINITY_DN22634_c0_g3		156.245	7.28766538202	0.00036375694706	0.069773209743	yes	up	0	0	0	0.15	2.62	0.09	0	0.953333333333	------	------	------	------	------	------	------	------	------	------	------	------	------
TRINITY_DN22664_c0_g1		3.539	1.82321309042	0.0223184206594	0.779731647248	yes	up	0.39	0.6	0.45	1.86	1.49	6.1	0.48	3.15	------	------	------	------	------	------	------	------	------	------	------	------	------
TRINITY_DN22682_c0_g1		0.563	-0.829414532136	0.0228317882467	0.783437745011	yes	down	7.99	9.43	10.36	6.11	3.95	5.55	9.26	5.20333333333	------	------	------	------	------	------	------	------	------	------	------	------	------
TRINITY_DN22705_c0_g2	vacuolar membrane protein pep3-like [Quercus suber])	0.009	-6.86359421497	0.0372243217176	0.862180128817	yes	down	0	3.25	0	0	0	0	1.08333333333	0	GO:0006886;GO:0016192	BP:intracellular protein transport;BP:vesicle-mediated transport;	K20181	VPS18, PEP3	------	------	------	------	sp|P59015|VPS18_DANRE;	Vacuolar protein sorting-associated protein 18 homolog OS=Danio rerio OX=7955 GN=vps18 PE=2 SV=2;	PF00637;PF10367;PF13923;PF17120;PF17781	Clathrin;Vps39_2;zf-C3HC4_2;Zn_ribbon_17;RPN1_RPN2_N	Region in Clathrin and VPS;Vacuolar sorting protein 39 domain 2;Zinc finger, C3HC4 type (RING finger);Zinc-ribbon, C4HC2 type;RPN1/RPN2 N-terminal domain
TRINITY_DN22753_c0_g2		25.526	4.6738863719	0.0222517878723	0.779731647248	yes	up	0	0	0.18	0	2.23	2.42	0.06	1.55	------	------	------	------	------	------	------	------	------	------	------	------	------
TRINITY_DN22763_c0_g1		0.024	-5.3859009001	0.0256403591104	0.815369427997	yes	down	0	3.22	2.85	0	0	0	2.02333333333	0	------	------	------	------	------	------	ENOG4111EA0	S:Function unknown)	------	------	PF00337	Gal-bind_lectin	Galactoside-binding lectin
TRINITY_DN22835_c2_g3	hypothetical protein Lal_00001025 [Lupinus albus])	19.669	4.29781643492	0.0121562379106	0.581939431786	yes	up	0.66	0	0	8.61	5.13	1.28	0.22	5.00666666667	------	------	------	------	------	------	------	------	------	------	------	------	------
TRINITY_DN22841_c0_g1		1.545	0.627986433059	0.00357023527654	0.303966219783	yes	up	9.91	7.16	9.93	15.86	12.96	13.33	9	14.05	------	------	------	------	------	------	COG0666	S:Function unknown)	------	------	PF12796;PF13637;PF13606;PF13857;PF00023;PF13962	Ank_2;Ank_4;Ank_3;Ank_5;Ank;PGG	Ankyrin repeats (3 copies);Ankyrin repeats (many copies);Ankyrin repeat;Ankyrin repeats (many copies);Ankyrin repeat;Domain of unknown function
TRINITY_DN22853_c0_g1	probable UTP--glucose-1-phosphate uridylyltransferase [Quercus suber])	450.244	8.814564228	1.31740672929E-8	2.38375964954E-5	yes	up	0	0	0	4.3	0.51	3.06	0	2.62333333333	GO:0006011;GO:0003983	BP:UDP-glucose metabolic process;MF:UT;	K00963	UGP2, galU, galF	map00520;map00040;map00500;map00052	Amino sugar and nucleotide sugar metabolism);Pentose and glucuronate interconversions);Starch and sucrose metabolism);Galactose metabolism)	COG4284	T:Signal transduction mechanisms)	sp|P78811|UGPA1_SCHPO;	Probable UTP--glucose-1-phosphate uridylyltransferase OS=Schizosaccharomyces pombe;	PF01704	UDPGP	UTP--glucose-1-phosphate uridylyltransferase
TRINITY_DN22859_c1_g1	PREDICTED: vacuolar amino acid transporter 1 [Solanum tuberosum])	0.419	-1.25497149228	0.0107476556545	0.548838186167	yes	down	2.39	2.87	1.96	1.26	0.45	1.34	2.40666666667	1.01666666667	GO:0003333;GO:0005774;GO:0016021;GO:0005886;GO:0015171	BP:amino acid transmembrane transport;CC:vacuolar membrane;CC:integral component of membrane;CC:plasma membrane;MF:amino acid transmembrane transporter activity;	K15015	SLC32A, VGAT	------	------	COG0814	E:Amino acid transport and metabolism)	sp|Q8LPF4|AVT1E_ARATH;	Amino acid transporter AVT1E OS=Arabidopsis thaliana OX=3702 GN=AVT1E PE=2 SV=1;	PF01490	Aa_trans	Transmembrane amino acid transporter protein
TRINITY_DN22896_c0_g1		21.825	4.44792270578	0.00236212556398	0.244234784742	yes	up	0	0	1.49	2.86	15.05	8.09	0.496666666667	8.66666666667	------	------	------	------	------	------	------	------	------	------	------	------	------
TRINITY_DN22898_c0_g1	uncharacterized protein LOC111898119 [Lactuca sativa])	0.562	-0.832331232912	0.012289031348	0.584925718088	yes	down	4.79	6.65	9.3	2.57	4.98	4.18	6.91333333333	3.91	GO:0006310;GO:0000723;GO:0006281;GO:0003678;GO:0005524	BP:DNA recombination;BP:telomere maintenance;BP:DNA repair;MF:DNA helicase activity;MF:ATP binding;	K00656	E2.3.1.54, pflD	map00640;map00620;map00650	Propanoate metabolism);Pyruvate metabolism);Butanoate metabolism)	COG1882	C:Energy production and conversion)	sp|P75793|GRE2_ECOLI;	Probable dehydratase YbiW OS=Escherichia coli;	------	------	------
TRINITY_DN22907_c0_g1		18.149	4.1818220467	0.0443416462723	1	yes	up	0	0	0	0.31	1.76	0.77	0	0.946666666667	------	------	------	------	------	------	------	------	------	------	------	------	------
TRINITY_DN22913_c0_g1		0.093	-3.42112511716	0.043823746026	1	yes	down	19.97	18.34	20.79	0	0	4.72	19.7	1.57333333333	------	------	------	------	------	------	------	------	------	------	------	------	------
TRINITY_DN22955_c1_g1		0.011	-6.54161888139	0.0483255494096	0.889010498936	yes	down	0	24.59	0	0	0	0	8.19666666667	0	------	------	------	------	------	------	ENOG41129KS	S:Function unknown)	------	------	PF11901	DUF3421	Protein of unknown function (DUF3421)
TRINITY_DN22961_c0_g1	MFS_1 domain-containing protein [Cephalotus follicularis])	2.670	1.41658232268	0.00972505184862	0.525801782369	yes	up	0.88	0.69	1.58	3.01	4.05	1.48	1.05	2.84666666667	GO:0016021;GO:0022857	CC:integral component of membrane;MF:transmembrane transporter activity;	K13783	SLC37A1_2	------	------	COG2271	G:Carbohydrate transport and metabolism)	sp|Q9C5L3|GLPT1_ARATH;	Putative glycerol-3-phosphate transporter 1 OS=Arabidopsis thaliana OX=3702 GN=At3g47420 PE=2 SV=1;	PF07690	MFS_1	Major Facilitator Superfamily
TRINITY_DN22985_c0_g1		10.966	3.45495328839	0.0239913177227	0.796471074271	yes	up	0.27	0	0	0.48	1.55	1.08	0.09	1.03666666667	------	------	------	------	------	------	------	------	------	------	------	------	------
TRINITY_DN22997_c0_g1		83.734	6.38773872816	0.000327928604118	0.0638026824993	yes	up	0	0	0	0.32	3.44	3.89	0	2.55	------	------	------	------	------	------	------	------	------	------	PF07112	DUF1368	Protein of unknown function (DUF1368)
TRINITY_DN22998_c0_g1		51.663	5.69105118608	0.000418933426127	0.0776142087729	yes	up	0	0	0	3.49	3.71	5.37	0	4.19	------	------	------	------	------	------	------	------	------	------	------	------	------
TRINITY_DN23021_c0_g1	probable methyltransferase tdiE [Quercus suber])	0.008	-7.00111510465	0.0331496761338	0.862180128817	yes	down	0	4.49	0	0	0	0	1.49666666667	0	------	------	------	------	------	------	------	------	sp|B6H9U8|LAEA_PENRW;	Secondary metabolism regulator laeA OS=Penicillium rubens;	PF13649;PF08241;PF13489;PF13847;PF01209;PF08242;PF02390;PF03141	Methyltransf_25;Methyltransf_11;Methyltransf_23;Methyltransf_31;Ubie_methyltran;Methyltransf_12;Methyltransf_4;Methyltransf_29	Methyltransferase domain;Methyltransferase domain;Methyltransferase domain;Methyltransferase domain;ubiE/COQ5 methyltransferase family;Methyltransferase domain;Putative methyltransferase;Putative S-adenosyl-L-methionine-dependent methyltransferase
TRINITY_DN23027_c1_g2		123.870	6.95267862746	0.0078808354798	0.472418379796	yes	up	0	0	0	0	4.89	0.07	0	1.65333333333	------	------	------	------	------	------	------	------	------	------	------	------	------
TRINITY_DN23027_c1_g5		96.498	6.59242170317	0.00974937929319	0.526069141324	yes	up	0	0	0	0	6.18	0.37	0	2.18333333333	------	------	------	------	------	------	------	------	------	------	------	------	------
TRINITY_DN23029_c0_g1	unnamed protein product [Triticum turgidum subsp. durum])	399.362	8.64155482457	1.95068687925E-5	0.0079615891629	yes	up	0	0	0	0.2	24.55	1.39	0	8.71333333333	GO:0019941;GO:0016567;GO:0005737;GO:0005840;GO:0005634;GO:0031625;GO:0031386	BP:modification-dependent protein catabolic process;BP:protein ubiquitination;CC:cytoplasm;CC:ribosome;CC:nucleus;MF:ubiquitin protein ligase binding;MF:protein tag;	K08770	UBC	------	------	COG5272	O:Posttranslational modification, protein turnover, chaperones)	sp|P0CH28|UBC_BOVIN;	Polyubiquitin-C OS=Bos taurus OX=9913 GN=UBC PE=1 SV=1;	PF00240;PF11976;PF14560;PF18396	ubiquitin;Rad60-SLD;Ubiquitin_2;TBK1_ULD	Ubiquitin family;Ubiquitin-2 like Rad60 SUMO-like;Ubiquitin-like domain;TANK binding kinase 1 ubiquitin-like domain
TRINITY_DN23055_c0_g1	40S ribosomal protein S9 [Quercus suber])	8.836	3.14336107099	0.0270697257256	0.835689790466	yes	up	0.2	0.24	0	1.71	0.79	1.42	0.146666666667	1.30666666667	GO:0006412;GO:0042788;GO:0015935;GO:0005730;GO:0005618;GO:0005774;GO:0009507;GO:0022627;GO:0009506;GO:0019843;GO:0003735;GO:0003729	BP:translation;CC:polysomal ribosome;CC:small ribosomal subunit;CC:nucleolus;CC:cell wall;CC:vacuolar membrane;CC:chloroplast;CC:cytosolic small ribosomal subunit;CC:plasmodesma;MF:rRNA binding;MF:structural constituent of ribosome;MF:mRNA binding;	K02997	RP-S9e, RPS9	map03010	Ribosome)	COG0522	P:Inorganic ion transport and metabolism)	sp|P52810|RS9_PODAS;	40S ribosomal protein S9 OS=Podospora anserina OX=2587412 GN=RPS9 PE=3 SV=1;	PF01479;PF00163	S4;Ribosomal_S4	S4 domain;Ribosomal protein S4/S9 N-terminal domain
TRINITY_DN23083_c0_g1		2.587	1.37124650647	0.0191016489418	0.730722205431	yes	up	2.15	1.31	2.21	4.79	4.52	6.27	1.89	5.19333333333	------	------	------	------	------	------	------	------	------	------	------	------	------
TRINITY_DN23150_c0_g1	hypothetical protein DCAR_012318 [Daucus carota subsp. sativus])	0.236	-2.08407244843	0.0331038518549	0.862180128817	yes	down	12.32	5.48	3.04	0.25	3.73	0.86	6.94666666667	1.61333333333	GO:0016491	MF:oxidoreductase activity;	------	------	------	------	COG1028	O:Posttranslational modification, protein turnover, chaperones)	sp|F4J2Z7|SDR4_ARATH;	Short-chain dehydrogenase reductase 4 OS=Arabidopsis thaliana OX=3702 GN=SDR4 PE=2 SV=1;	PF13561;PF00106;PF08659	adh_short_C2;adh_short;KR	Enoyl-(Acyl carrier protein) reductase;short chain dehydrogenase;KR domain
TRINITY_DN2318_c0_g1		0.595	-0.748748656528	0.0346096998978	0.862180128817	yes	down	33.27	25.56	11.85	11.07	16	12.28	23.56	13.1166666667	------	------	------	------	------	------	------	------	------	------	PF01926;PF00005	MMR_HSR1;ABC_tran	50S ribosome-binding GTPase;ABC transporter
TRINITY_DN23231_c0_g1	uncharacterized protein LOC112013337 [Quercus suber])	0.008	-7.01545426467	0.0330588717551	0.862180128817	yes	down	0	0	6.59	0	0	0	2.19666666667	0	------	------	------	------	------	------	ENOG4111QWB	S:Function unknown)	------	------	PF14234	DUF4336	Domain of unknown function (DUF4336)
TRINITY_DN23253_c0_g1	elongation factor 1-alpha-like [Rhodamnia argentea])	0.009	-6.73804609773	0.0412562116394	0.877774797508	yes	down	0	5.93	0	0	0	0	1.97666666667	0	GO:0006414;GO:0006412;GO:0006396;GO:0005737;GO:0004000;GO:0003924;GO:0003746;GO:0005525	BP:translational elongation;BP:translation;BP:RNA processing;CC:cytoplasm;MF:adenosine deaminase activity;MF:GTPase activity;MF:translation elongation factor activity;MF:GTP binding;	K03231	EEF1A	map03013	RNA transport)	COG5256	J:Translation, ribosomal structure and biogenesis)	sp|P08736|EF1A1_DROME;	Elongation factor 1-alpha 1 OS=Drosophila melanogaster OX=7227 GN=eEF1alpha1 PE=1 SV=2;	PF03144;PF03143;PF14578	GTP_EFTU_D2;GTP_EFTU_D3;GTP_EFTU_D4	Elongation factor Tu domain 2;Elongation factor Tu C-terminal domain;Elongation factor Tu domain 4
TRINITY_DN23254_c0_g1	hypothetical protein Lal_00012825 [Lupinus albus])	0.011	-6.51124047594	0.0495157402139	0.889016393699	yes	down	0	3.02	0	0	0	0	1.00666666667	0	GO:0016021;GO:0042626;GO:0016887;GO:0005524	CC:integral component of membrane;MF:ATPase activity, coupled to transmembrane movement of substances;MF:ATPase activity;MF:ATP binding;	------	------	------	------	------	------	sp|Q6FWS5|YBT1_CANGA;	Pleiotropic ABC efflux transporter of multiple drugs YBT1 OS=Candida glabrata;	PF00005;PF02463;PF13191	ABC_tran;SMC_N;AAA_16	ABC transporter;RecF/RecN/SMC N terminal domain;AAA ATPase domain
TRINITY_DN23262_c0_g1	cytochrome c peroxidase, mitochondrial-like [Quercus suber])	0.009	-6.8146781985	0.0387542264678	0.868921852487	yes	down	0	4.08	0	0	0	0	1.36	0	GO:0006979;GO:0016021;GO:0005634;GO:0020037;GO:0004601;GO:0008270;GO:0000981	BP:response to oxidative stress;CC:integral component of membrane;CC:nucleus;MF:heme binding;MF:peroxidase activity;MF:zinc ion binding;MF:RNA polymerase II transcription factor activity, sequence-specific DNA binding;	K00428	E1.11.1.5	------	------	COG0376	S:Function unknown)	sp|Q4WPF8|CCPR_ASPFU;	Cytochrome c peroxidase, mitochondrial OS=Neosartorya fumigata;	PF00141	peroxidase	Peroxidase
TRINITY_DN23270_c0_g2	PREDICTED: glucose-induced degradation protein 4 homolog isoform X3 [Cucumis melo])	0.141	-2.82139576781	0.0340537292547	0.862180128817	yes	down	3.5	0.12	0.2	0.2	0.1	0.24	1.27333333333	0.18	GO:0043161;GO:0007039;GO:0006623;GO:0045721;GO:0005773;GO:0019898;GO:0034657	BP:proteasome-mediated ubiquitin-dependent protein catabolic process;BP:protein catabolic process in the vacuole;BP:protein targeting to vacuole;BP:negative regulation of gluconeogenesis;CC:vacuole;CC:extrinsic component of membrane;CC:GID complex;	K23335	GID4	------	------	COG5073	U:Intracellular trafficking, secretion, and vesicular transport)	------	------	PF09783	Vac_ImportDeg	Vacuolar import and degradation protein
TRINITY_DN23271_c0_g1	eukaryotic translation initiation factor 2 subunit alpha-like [Quercus suber])	0.009	-6.8146781985	0.0387542264678	0.868921852487	yes	down	0	4.94	0	0	0	0	1.64666666667	0	GO:0043614;GO:0005850;GO:0005851;GO:0033290;GO:0003723;GO:0043022;GO:0003743	CC:multi-eIF complex;CC:eukaryotic translation initiation factor 2 complex;CC:eukaryotic translation initiation factor 2B complex;CC:eukaryotic 48S preinitiation complex;MF:RNA binding;MF:ribosome binding;MF:translation initiation factor activity;	K03237	EIF2S1	map03013;map04141	RNA transport);Protein processing in endoplasmic reticulum)	COG1093	J:Translation, ribosomal structure and biogenesis)	sp|P56286|IF2A_SCHPO;	Eukaryotic translation initiation factor 2 subunit alpha OS=Schizosaccharomyces pombe;	PF07541;PF00575	EIF_2_alpha;S1	Eukaryotic translation initiation factor 2 alpha subunit;S1 RNA binding domain
TRINITY_DN23273_c0_g2	probable proteasome subunit alpha type-5 [Quercus suber])	0.010	-6.62909554377	0.0450472180536	0.880425229929	yes	down	0	5.82	0	0	0	0	1.94	0	GO:0043161;GO:0010498;GO:0010499;GO:0005737;GO:0005839;GO:0005634;GO:0019773;GO:0004175;GO:0004298	BP:proteasome-mediated ubiquitin-dependent protein catabolic process;BP:proteasomal protein catabolic process;BP:proteasomal ubiquitin-independent protein catabolic process;CC:cytoplasm;CC:proteasome core complex;CC:nucleus;CC:proteasome core complex, alpha-subunit complex;MF:endopeptidase activity;MF:threonine-type endopeptidase activity;	K02729	PSMA5	map03050	Proteasome)	------	------	sp|Q9UT97|PSA5_SCHPO;	Probable proteasome subunit alpha type-5 OS=Schizosaccharomyces pombe;	PF00227;PF10584	Proteasome;Proteasome_A_N	Proteasome subunit;Proteasome subunit A N-terminal signature
TRINITY_DN23279_c0_g1	uncharacterized transporter C3H1.06c-like [Quercus suber])	0.011	-6.55669302643	0.0468264838354	0.88411569385	yes	down	4.62	0	0	0	0	0	1.54	0	------	------	------	------	------	------	ENOG410XNQK	S:Function unknown)	sp|A0A3G1DJG1|MFM2_PHOSM;	MFS transporter M2 OS=Phoma sp.;	PF07690	MFS_1	Major Facilitator Superfamily
TRINITY_DN2327_c0_g1	pectin acetylesterase 8 [Glycine max])	0.590	-0.761443613963	0.000457548276891	0.0827559008397	yes	down	29.02	22.59	22.29	15.18	14.55	14.7	24.6333333333	14.81	GO:0071555;GO:0005618;GO:0016021;GO:0005576;GO:0009505;GO:0016787;GO:0052793;GO:0052689	BP:cell wall organization;CC:cell wall;CC:integral component of membrane;CC:extracellular region;CC:plant-type cell wall;MF:hydrolase activity;MF:pectin acetylesterase activity;MF:carboxylic ester hydrolase activity;	K19882	NOTUM	------	------	ENOG410XQKD	S:Function unknown)	sp|Q6DBP4|PAE8_ARATH;	Pectin acetylesterase 8 OS=Arabidopsis thaliana OX=3702 GN=PAE8 PE=2 SV=1;	PF03283	PAE	Pectinacetylesterase
TRINITY_DN23298_c0_g2	unknown [Lotus japonicus])	0.009	-6.86359421497	0.0372243217176	0.862180128817	yes	down	0	5.44	0	0	0	0	1.81333333333	0	GO:0007015;GO:0051016;GO:0030036;GO:0005634;GO:0008290;GO:0051015;GO:0003779	BP:actin filament organization;BP:barbed-end actin filament capping;BP:actin cytoskeleton organization;CC:nucleus;CC:F-actin capping protein complex;MF:actin filament binding;MF:actin binding;	K10364	CAPZA	map04144	Endocytosis)	ENOG410ZAWX	O:Posttranslational modification, protein turnover, chaperones)	sp|Q2QLD1|CAZA2_CARPS;	F-actin-capping protein subunit alpha-2 OS=Carollia perspicillata OX=40233 GN=CAPZA2 PE=3 SV=3;	PF01267	F-actin_cap_A	F-actin capping protein alpha subunit
TRINITY_DN23328_c0_g1	maleylacetoacetate isomerase [Dorcoceras hygrometricum])	10.234	3.35532136101	0.0220964128485	0.775847075455	yes	up	0	0	0.97	1.17	4.47	4.07	0.323333333333	3.23666666667	GO:0006559;GO:0006749;GO:0009072;GO:0005737;GO:0016021;GO:0004364;GO:0016853;GO:0016034;GO:0003824;GO:0016740	BP:L-phenylalanine catabolic process;BP:glutathione metabolic process;BP:aromatic amino acid family metabolic process;CC:cytoplasm;CC:integral component of membrane;MF:glutathione transferase activity;MF:isomerase activity;MF:maleylacetoacetate isomerase activity;MF:catalytic activity;MF:transferase activity;	K01800	maiA, GSTZ1	map00350	Tyrosine metabolism)	COG0625;ENOG410YG6P	O:Posttranslational modification, protein turnover, chaperones);	sp|Q9VHD2|MAAI2_DROME;	Probable maleylacetoacetate isomerase 2 OS=Drosophila melanogaster OX=7227 GN=GstZ2 PE=1 SV=1;	PF14497;PF00043;PF13410	GST_C_3;GST_C;GST_C_2	Glutathione S-transferase, C-terminal domain;Glutathione S-transferase, C-terminal domain;Glutathione S-transferase, C-terminal domain
TRINITY_DN23344_c1_g2		25.171	4.65371215262	0.0154891476779	1	yes	up	0	0	0	1.23	0.66	3.38	0	1.75666666667	------	------	------	------	------	------	------	------	------	------	------	------	------
TRINITY_DN23376_c0_g1		0.075	-3.73912761067	7.10147204812E-6	0.003603986416	yes	down	2.21	12.35	10.31	0.74	0.14	1.02	8.29	0.633333333333	------	------	------	------	------	------	------	------	------	------	PF12810	Gly_rich	Glycine rich protein
TRINITY_DN23387_c0_g3	PREDICTED: glyceraldehyde-3-phosphate dehydrogenase GAPCP2, chloroplastic [Populus euphratica])	0.010	-6.71157013514	0.0421470214827	0.877890382524	yes	down	0	3.75	0	0	0	0	1.25	0	GO:0006006;GO:0006096;GO:0005829;GO:0004365;GO:0051287;GO:0050661;GO:0016620	BP:glucose metabolic process;BP:glycolytic process;CC:cytosol;MF:glyceraldehyde-3-phosphate dehydrogenas;MF:NAD binding;MF:NADP binding;MF:oxidoreductase activity, acting on the aldehyde or oxo group of donors, NAD or NADP as acceptor;	K00134	GAPDH, gapA	map00010;map00710	Glycolysis / Gluconeogenesis);Carbon fixation in photosynthetic organisms)	COG0057	G:Carbohydrate transport and metabolism)	sp|Q9Y796|G3P_CUTCU;	Glyceraldehyde-3-phosphate dehydrogenase OS=Cutaneotrichosporon curvatum OX=57679 GN=GPD PE=3 SV=1;	PF02800;PF00044	Gp_dh_C;Gp_dh_N	Glyceraldehyde 3-phosphate dehydrogenase, C-terminal domain;Glyceraldehyde 3-phosphate dehydrogenase, NAD binding domain
TRINITY_DN23432_c0_g4		16.856	4.07516906743	0.0383366853886	1	yes	up	0	0	0	0.59	0.72	1.23	0	0.846666666667	------	------	------	------	------	------	------	------	------	------	------	------	------
TRINITY_DN2343_c0_g1	kinesin-like protein KIN-UA [Prunus persica])	0.614	-0.704208059759	0.0251536951685	0.809535061744	yes	down	7.21	10.74	5.2	3.81	6.02	4.28	7.71666666667	4.70333333333	GO:0007018;GO:0048364;GO:0032886;GO:0005737;GO:0005871;GO:0005874;GO:0008017;GO:0003777;GO:0016887;GO:0005524	BP:microtubule-based movement;BP:root development;BP:regulation of microtubule-based process;CC:cytoplasm;CC:kinesin complex;CC:microtubule;MF:microtubule binding;MF:microtubule motor activity;MF:ATPase activity;MF:ATP binding;	K10396	KIF5	map04144	Endocytosis)	COG5059	Z:Cytoskeleton)	sp|Q5VQ09|KINUB_ORYSJ;	Kinesin-like protein KIN-UB OS=Oryza sativa subsp. japonica OX=39947 GN=KINUB PE=2 SV=1;	PF00225;PF16796;PF00514;PF04826	Kinesin;Microtub_bd;Arm;Arm_2	Kinesin motor domain;Microtubule binding;Armadillo/beta-catenin-like repeat;Armadillo-like
TRINITY_DN23457_c0_g1		17.226	4.10650212665	0.0374464039084	1	yes	up	0	0	0	14.59	8.24	20.87	0	14.5666666667	------	------	------	------	------	------	------	------	------	------	------	------	------
TRINITY_DN23496_c1_g1		5.145	2.36306657421	0.0224688682177	0.78071109514	yes	up	0.23	0.27	1.05	1.62	2.62	3.52	0.516666666667	2.58666666667	------	------	------	------	------	------	------	------	------	------	------	------	------
TRINITY_DN23623_c0_g1	uncharacterized J domain-containing protein C63.13-like [Quercus suber])	0.009	-6.78958366331	0.0395591670892	0.870798972873	yes	down	0	8.56	0	0	0	0	2.85333333333	0	GO:0015986;GO:0045261;GO:0008270;GO:0003676;GO:0046933	BP:ATP synthesis coupled proton transport;CC:proton-transporting ATP synthase complex, catalytic core;MF:zinc ion binding;MF:nucleic acid binding;MF:proton-transporting ATP synthase activity, rotational mechanism;	------	------	------	------	------	------	sp|Q9Y7T9|YCJD_SCHPO;	Uncharacterized J domain-containing protein C63.13 OS=Schizosaccharomyces pombe;	PF00226	DnaJ	DnaJ domain
TRINITY_DN23623_c0_g2	uncharacterized J domain-containing protein C63.13-like [Quercus suber])	10.831	3.43704238655	0.0173093442014	0.69864901144	yes	up	0	0	0.72	0.99	3.49	3.44	0.24	2.64	GO:0006457;GO:0051082	BP:protein folding;MF:unfolded protein binding;	------	------	------	------	------	------	sp|Q9Y7T9|YCJD_SCHPO;	Uncharacterized J domain-containing protein C63.13 OS=Schizosaccharomyces pombe;	PF00226	DnaJ	DnaJ domain
TRINITY_DN2363_c1_g2	Gypsy retrotransposon integrase-like protein 1, partial [Mucuna pruriens])	6.081	2.60427859798	0.0247004034197	0.803657272126	yes	up	0.68	0	0.72	1.07	3.52	5.12	0.466666666667	3.23666666667	GO:0015074;GO:0004523;GO:0003676	BP:DNA integration;MF:RNA-DNA hybrid ribonuclease activity;MF:nucleic acid binding;	------	------	------	------	------	------	------	------	PF13456	RVT_3	Reverse transcriptase-like
TRINITY_DN23664_c0_g9	PREDICTED: serine/threonine-protein kinase STY8-like [Oryza brachyantha])	13.498	3.75466380263	0.0187087243908	0.722308453846	yes	up	0	0	0.2	0.2	1.31	1.12	0.0666666666667	0.876666666667	GO:0005524;GO:0004672	MF:ATP binding;MF:protein kinase activity;	------	------	------	------	------	------	sp|Q54L00|LIMKA_DICDI;	Probable LIM domain-containing serine/threonine-protein kinase DDB_G0287001 OS=Dictyostelium discoideum OX=44689 GN=DDB_G0287001 PE=3 SV=1;	PF07714;PF00069	PK_Tyr_Ser-Thr;Pkinase	Protein tyrosine and serine/threonine kinase;Protein kinase domain
TRINITY_DN23669_c1_g1		0.051	-4.28196411767	0.0414255036408	0.877774797508	yes	down	7.11	5.28	0	0	0	0.53	4.13	0.176666666667	------	------	------	------	------	------	------	------	------	------	------	------	------
TRINITY_DN23682_c0_g2		31.445	4.97477993357	0.000898641094117	0.131840363546	yes	up	0	0	0.22	1.82	3.49	1.71	0.0733333333333	2.34	------	------	------	------	------	------	------	------	------	------	------	------	------
TRINITY_DN23688_c0_g1		33.684	5.07400540902	0.011948612038	0.577535451396	yes	up	0	0	0.17	0.77	0.31	5.55	0.0566666666667	2.21	------	------	------	------	------	------	------	------	------	------	------	------	------
TRINITY_DN23691_c0_g2	Single-stranded DNA-binding replication protein A (RPA), medium (30 kD) subunit [Handroanthus impetiginosus])	0.009	-6.73804609773	0.0412562116394	0.877774797508	yes	down	0	4.56	0	0	0	0	1.52	0	GO:0006310;GO:0006281;GO:0000724;GO:0006289;GO:0006260;GO:0035861;GO:0005634;GO:0000781;GO:0005662;GO:0003677;GO:0003697	BP:DNA recombination;BP:DNA repair;BP:double-strand break repair via homologous recombination;BP:nucleotide-excision repair;BP:DNA replication;CC:site of double-strand break;CC:nucleus;CC:chromosome, telomeric region;CC:DNA replication factor A complex;MF:DNA binding;MF:single-stranded DNA binding;	K10739	RFA2, RPA2	map03430;map03440;map03420;map03030	Mismatch repair);Homologous recombination);Nucleotide excision repair);DNA replication)	COG5235	L:Replication, recombination and repair)	sp|Q92373|RFA2_SCHPO;	Replication factor A protein 2 OS=Schizosaccharomyces pombe;	PF08784	RPA_C	Replication protein A C terminal
TRINITY_DN23693_c0_g1	anamorsin homolog [Cajanus cajan])	0.008	-6.91090617117	0.0357679459201	0.862180128817	yes	down	0	4.54	0	0	0	0	1.51333333333	0	GO:0016226;GO:0005737;GO:0005730;GO:0005758;GO:0051539;GO:0051537;GO:0008168;GO:0046872;GO:0009055	BP:iron-sulfur cluster assembly;CC:cytoplasm;CC:nucleolus;CC:mitochondrial intermembrane space;MF:4 iron, 4 sulfur cluster binding;MF:2 iron, 2 sulfur cluster binding;MF:methyltransferase activity;MF:metal ion binding;MF:electron carrier activity;	K22746	CIAPIN1, DRE2	------	------	COG5636	G:Carbohydrate transport and metabolism)	sp|B5XEX1|CPN1A_SALSA;	Anamorsin-A OS=Salmo salar OX=8030 GN=ciapin1-A PE=2 SV=1;	PF05093	CIAPIN1	Cytokine-induced anti-apoptosis inhibitor 1, Fe-S biogenesis
TRINITY_DN23726_c0_g1	mating-type protein MAT-2-like [Quercus suber])	0.010	-6.60052200369	0.0460942501853	0.882670318195	yes	down	0	6.51	0	0	0	0	2.17	0	------	------	------	------	------	------	------	------	------	------	PF00505	HMG_box	HMG (high mobility group) box
TRINITY_DN23743_c0_g1	hypothetical protein Lal_00043607 [Lupinus albus])	11.309	3.49939120488	0.0360340105258	0.862180128817	yes	up	0	0	0.64	0.46	1.32	5.86	0.213333333333	2.54666666667	GO:0005829;GO:0047681	CC:cytosol;MF:aryl-alcohol dehydrogenas;	------	------	------	------	COG0667	T:Signal transduction mechanisms)	sp|Q00049|NORA_ASPFN;	Norsolorinic acid reductase OS=Aspergillus flavus;	PF00248	Aldo_ket_red	Aldo/keto reductase family
TRINITY_DN23743_c0_g4	hypothetical protein Lal_00043607 [Lupinus albus])	0.017	-5.8774928959	0.0390283458495	0.870798972873	yes	down	0	5.68	0	0	0.08	0	1.89333333333	0.0266666666667	------	------	------	------	------	------	COG0667	T:Signal transduction mechanisms)	sp|P77735|YAJO_ECOLI;	1-deoxyxylulose-5-phosphate synthase YajO OS=Escherichia coli;	PF00248	Aldo_ket_red	Aldo/keto reductase family
TRINITY_DN23749_c0_g2		29.486	4.88195234756	0.00494135896081	0.370392106525	yes	up	0	0.15	0	1.25	0.25	3.13	0.05	1.54333333333	------	------	------	------	------	------	------	------	------	------	------	------	------
TRINITY_DN23755_c0_g1		7.023	2.81200027797	0.0489847670568	0.889016393699	yes	up	0	0	0.64	0.83	1.87	1.81	0.213333333333	1.50333333333	------	------	------	------	------	------	------	------	------	------	------	------	------
TRINITY_DN23757_c0_g3	hypothetical protein CARUB_v10018191mg [Capsella rubella])	0.026	-5.25599614459	0.0427559457049	0.87798427972	yes	down	5.5	0.65	0	0	0	0	2.05	0	GO:0006352;GO:0006334;GO:0016021;GO:0005634;GO:0042025;GO:0000786;GO:0046982;GO:0003677;GO:0005524	BP:DNA-templated transcription, initiation;BP:nucleosome assembly;CC:integral component of membrane;CC:nucleus;CC:host cell nucleus;CC:nucleosome;MF:protein heterodimerization activity;MF:DNA binding;MF:ATP binding;	K11254	H4	------	------	COG2036	B:Chromatin structure and dynamics)	sp|P62785|H41_WHEAT;	Histone H4 variant TH011 OS=Triticum aestivum OX=4565 PE=3 SV=2;	PF15511;PF00808;PF02969;PF00125;PF15630	CENP-T_C;CBFD_NFYB_HMF;TAF;Histone;CENP-S	Centromere kinetochore component CENP-T histone fold;Histone-like transcription factor (CBF/NF-Y) and archaeal histone;TATA box binding protein associated factor (TAF);Core histone H2A/H2B/H3/H4;CENP-S protein
TRINITY_DN23774_c0_g1		0.009	-6.78958366331	0.0395591670892	0.870798972873	yes	down	0	4.3	0	0	0	0	1.43333333333	0	------	------	------	------	------	------	------	------	------	------	PF01284	MARVEL	Membrane-associating domain
TRINITY_DN2377_c0_g1	hypothetical protein AQUCO_01900147v1 [Aquilegia coerulea])	0.469	-1.0918499134	0.0272360873834	0.836231069815	yes	down	18.28	19.25	6.26	3.12	8.18	9.45	14.5966666667	6.91666666667	GO:0009555;GO:0048658;GO:0005634;GO:0046983;GO:0003682;GO:0000978	BP:pollen development;BP:anther wall tapetum development;CC:nucleus;MF:protein dimerization activity;MF:chromatin binding;MF:RNA polymerase II core promoter proximal region sequence-specific DNA binding;	------	------	------	------	ENOG410YDYS;ENOG410YFZF	K:Transcription);	sp|Q9LSE2|ICE1_ARATH;	Transcription factor ICE1 OS=Arabidopsis thaliana OX=3702 GN=SCRM PE=1 SV=1;	PF00010	HLH	Helix-loop-helix DNA-binding domain
TRINITY_DN23781_c0_g3	hypothetical protein GH714_034185 [Hevea brasiliensis])	33.503	5.0662335826	0.00732706668472	0.460204777383	yes	up	0	0	0	5.8	2.15	0.87	0	2.94	GO:0004721	MF:phosphoprotein phosphatase activity;	K15498	PPP6C	------	------	ENOG410XNR9;COG0639	T:Signal transduction mechanisms);	sp|Q9U9A3|PPP6_DICDI;	Serine/threonine-protein phosphatase 6 catalytic subunit OS=Dictyostelium discoideum OX=44689 GN=ppp6c PE=2 SV=2;	PF00149	Metallophos	Calcineurin-like phosphoesterase
TRINITY_DN23782_c1_g1		3.571	1.83617591737	0.0375861504225	0.862180128817	yes	up	1.75	2.43	14.66	13.19	4.78	11.73	6.28	9.9	------	------	------	------	------	------	------	------	------	------	------	------	------
TRINITY_DN23809_c0_g2	uncharacterized protein LOC25490772 [Medicago truncatula])	24.115	4.59184369667	0.0250564579245	1	yes	up	0	0	0	3.8	0.39	1.57	0	1.92	GO:0006352;GO:0006334;GO:0005634;GO:0042025;GO:0000786;GO:0046982;GO:0003677	BP:DNA-templated transcription, initiation;BP:nucleosome assembly;CC:nucleus;CC:host cell nucleus;CC:nucleosome;MF:protein heterodimerization activity;MF:DNA binding;	K11254	H4	------	------	COG2036	B:Chromatin structure and dynamics)	sp|Q711M0|H41_TALFU;	Histone H4.1 OS=Talaromyces funiculosus OX=28572 GN=H4.1 PE=3 SV=3;	PF15511;PF00125;PF02969;PF15630;PF00808	CENP-T_C;Histone;TAF;CENP-S;CBFD_NFYB_HMF	Centromere kinetochore component CENP-T histone fold;Core histone H2A/H2B/H3/H4;TATA box binding protein associated factor (TAF);CENP-S protein;Histone-like transcription factor (CBF/NF-Y) and archaeal histone
TRINITY_DN23809_c0_g3	uncharacterized protein LOC100841093 [Brachypodium distachyon])	0.010	-6.58266630943	0.0458547400527	0.882670318195	yes	down	8.41	0	0	0	0	0	2.80333333333	0	GO:0006352;GO:0006334;GO:0016021;GO:0005634;GO:0000786;GO:0042025;GO:0046982;GO:0003677	BP:DNA-templated transcription, initiation;BP:nucleosome assembly;CC:integral component of membrane;CC:nucleus;CC:nucleosome;CC:host cell nucleus;MF:protein heterodimerization activity;MF:DNA binding;	K11254	H4	------	------	COG2036	B:Chromatin structure and dynamics)	sp|Q8NIQ8|H42_TALFU;	Histone H4.2 OS=Talaromyces funiculosus OX=28572 GN=H4.2 PE=3 SV=3;	PF15511;PF00125;PF02969;PF00808;PF15630	CENP-T_C;Histone;TAF;CBFD_NFYB_HMF;CENP-S	Centromere kinetochore component CENP-T histone fold;Core histone H2A/H2B/H3/H4;TATA box binding protein associated factor (TAF);Histone-like transcription factor (CBF/NF-Y) and archaeal histone;CENP-S protein
TRINITY_DN23809_c0_g5	histone H4 [Zea mays])	0.009	-6.86359421497	0.0372243217176	0.862180128817	yes	down	0	10.34	0	0	0	0	3.44666666667	0	GO:0006334;GO:0005634;GO:0042025;GO:0000786;GO:0046982;GO:0003677	BP:nucleosome assembly;CC:nucleus;CC:host cell nucleus;CC:nucleosome;MF:protein heterodimerization activity;MF:DNA binding;	K11254;K11253	H4;H3	------	------	COG2036	B:Chromatin structure and dynamics)	sp|Q8I0Y4|H4_OIKDI;	Histone H4 OS=Oikopleura dioica OX=34765 GN=H4.1 PE=3 SV=3;	PF15511;PF02969;PF15630;PF00125	CENP-T_C;TAF;CENP-S;Histone	Centromere kinetochore component CENP-T histone fold;TATA box binding protein associated factor (TAF);CENP-S protein;Core histone H2A/H2B/H3/H4
TRINITY_DN23830_c0_g2	26S proteasome non-ATPase regulatory subunit 14 homolog [Medicago truncatula])	0.008	-6.9567154318	0.0344186025575	0.862180128817	yes	down	0	5.75	0	0	0	0	1.91666666667	0	GO:0043161;GO:0016579;GO:0008541;GO:0000502;GO:0070628;GO:0061578;GO:0004843;GO:0008237	BP:proteasome-mediated ubiquitin-dependent protein catabolic process;BP:protein deubiquitination;CC:proteasome regulatory particle, lid subcomplex;CC:proteasome complex;MF:proteasome binding;MF:Lys63-specific deubiquitinase activity;MF:thiol-dependent ubiquitin-specific protease activity;MF:metallopeptidase activity;	K03030	PSMD14, RPN11, POH1	map03050	Proteasome)	COG1310	S:Function unknown)	sp|Q9V3H2|PSDE_DROME;	26S proteasome non-ATPase regulatory subunit 14 OS=Drosophila melanogaster OX=7227 GN=Rpn11 PE=1 SV=1;	PF01398;PF13012;PF14464	JAB;MitMem_reg;Prok-JAB	JAB1/Mov34/MPN/PAD-1 ubiquitin protease;Maintenance of mitochondrial structure and function;Prokaryotic homologs of the JAB domain
TRINITY_DN23844_c0_g1		0.009	-6.77638870036	0.00353580758362	0.302228029258	yes	down	0	2.5	2.25	0	0	0	1.58333333333	0	------	------	------	------	------	------	ENOG4111X2W	S:Function unknown)	sp|P0DN32|CUPR1_ARTBC;	Probable GPI-anchored cupredoxin ARB_05732-1 OS=Arthroderma benhamiae;	------	------	------
TRINITY_DN23855_c0_g1	hypothetical protein FH972_012975 [Carpinus fangiana])	2.310	1.20761750671	4.76386323192E-5	0.0151835770863	yes	up	4.13	4.8	3	8.35	5.11	7.11	3.97666666667	6.85666666667	GO:0016021;GO:0008483;GO:0016846	CC:integral component of membrane;MF:transaminase activity;MF:carbon-sulfur lyase activity;	------	------	------	------	ENOG410XS9Z	S:Function unknown)	sp|Q93Z38|TAR4_ARATH;	Tryptophan aminotransferase-related protein 4 OS=Arabidopsis thaliana OX=3702 GN=TAR4 PE=2 SV=2;	PF04864;PF04863;PF00155	Alliinase_C;EGF_alliinase;Aminotran_1_2	Allinase;Alliinase EGF-like domain;Aminotransferase class I and II
TRINITY_DN23858_c0_g1		8.238	3.04223712434	0.0234816705809	0.790446862304	yes	up	0	0.22	0.11	0.68	0.36	1.62	0.11	0.886666666667	------	------	------	------	------	------	------	------	------	------	------	------	------
TRINITY_DN2386_c0_g1	basic 7S globulin-like [Panicum miliaceum])	0.398	-1.32974113836	0.0118318898596	0.574995950985	yes	down	34.93	64.84	66.29	5.62	31.15	33.89	55.3533333333	23.5533333333	GO:0006508;GO:0030163;GO:0045493;GO:0016798;GO:0004190	BP:proteolysis;BP:protein catabolic process;BP:xylan catabolic process;MF:hydrolase activity, acting on glycosyl bonds;MF:aspartic-type endopeptidase activity;	------	------	------	------	ENOG410XNV7	O:Posttranslational modification, protein turnover, chaperones)	sp|I1JNS6|GIP1_SOYBN;	Probable aspartic proteinase GIP1 OS=Glycine max OX=3847 GN=GIP1 PE=1 SV=2;	PF14541;PF14543	TAXi_C;TAXi_N	Xylanase inhibitor C-terminal;Xylanase inhibitor N-terminal
TRINITY_DN23871_c0_g1		23.746	4.56959836435	0.0170708805965	1	yes	up	0	0	0	2.99	0.56	0.29	0	1.28	------	------	------	------	------	------	------	------	------	------	------	------	------
TRINITY_DN2387_c0_g1	putative LOV domain-containing protein [Cycas micholitzii])	1.714	0.777718604105	0.010129697713	0.535232197665	yes	up	31.46	22.73	35.98	64.88	43	37.29	30.0566666667	48.39	------	------	------	------	------	------	COG2202	T:Signal transduction mechanisms)	sp|O64511|TLOV1_ARATH;	Protein TWIN LOV 1 OS=Arabidopsis thaliana OX=3702 GN=TLP1 PE=1 SV=2;	PF13426;PF08447;PF00989	PAS_9;PAS_3;PAS	PAS domain;PAS fold;PAS fold
TRINITY_DN2391_c0_g2	unknown [Picea sitchensis])	0.603	-0.73071840848	0.0154014461072	0.659855326785	yes	down	20.25	22.3	17.38	6.55	14.88	13.33	19.9766666667	11.5866666667	GO:0005737;GO:0004674;GO:0004712;GO:0005524	CC:cytoplasm;MF:protein serine/threonine kinase activity;MF:protein serine/threonine/tyrosine kinase activity;MF:ATP binding;	------	------	------	------	COG0515	S:Function unknown)	sp|Q9ZQ31|STY13_ARATH;	Serine/threonine-protein kinase STY13 OS=Arabidopsis thaliana OX=3702 GN=STY13 PE=1 SV=2;	PF07714;PF00069;PF17667;PF14531;PF01636	PK_Tyr_Ser-Thr;Pkinase;Pkinase_fungal;Kinase-like;APH	Protein tyrosine and serine/threonine kinase;Protein kinase domain;Fungal protein kinase;Kinase-like;Phosphotransferase enzyme family
TRINITY_DN23929_c0_g3		0.010	-6.60052200369	0.0460942501853	0.882670318195	yes	down	0	3.66	0	0	0	0	1.22	0	------	------	------	------	------	------	ENOG4111XT3	S:Function unknown)	sp|Q9UUA7|YHAH_SCHPO;	UPF0590 protein C409.17c OS=Schizosaccharomyces pombe;	PF08588	DUF1769	Protein of unknown function (DUF1769)
TRINITY_DN23941_c0_g1		86.224	6.43002196798	0.0134627120904	0.616705823124	yes	up	0	0	0	0.12	2.38	0	0	0.833333333333	------	------	------	------	------	------	------	------	------	------	PF04886	PT	PT repeat
TRINITY_DN23_c0_g1		1.917	0.939085639119	0.0332871373268	0.862180128817	yes	up	179.36	196.44	161.55	394.98	128.99	409.43	179.116666667	311.133333333	------	------	------	------	------	------	------	------	------	------	------	------	------
TRINITY_DN24035_c0_g1		15.935	3.99412645727	0.0189728313787	0.727332066194	yes	up	0	0	0.89	0.46	2.57	11.76	0.296666666667	4.93	------	------	------	------	------	------	------	------	------	------	------	------	------
TRINITY_DN24039_c0_g1	histone H2A [Hyacinthus orientalis])	5.003	2.32288506983	0.0172517641695	0.698145571181	yes	up	1.63	0.36	0.47	1.71	2.26	8.73	0.82	4.23333333333	GO:0005634;GO:0000786;GO:0046982;GO:0003677	CC:nucleus;CC:nucleosome;MF:protein heterodimerization activity;MF:DNA binding;	K11251	H2A	------	------	COG5262	B:Chromatin structure and dynamics)	sp|A2XZN0|H2A6_ORYSI;	Probable histone H2A.6 OS=Oryza sativa subsp. indica OX=39946 GN=OsI_017523 PE=3 SV=2;	PF16211;PF00125	Histone_H2A_C;Histone	C-terminus of histone H2A;Core histone H2A/H2B/H3/H4
TRINITY_DN24069_c0_g1	pentatricopeptide repeat-containing protein At4g13650 [Elaeis guineensis])	1.540	0.622793429842	0.033010298882	0.862180128817	yes	up	1.59	1.43	0.97	1.57	2.59	2.33	1.33	2.16333333333	GO:0008270	MF:zinc ion binding;	------	------	------	------	ENOG410Z7Z7	S:Function unknown)	sp|Q9SS60|PP210_ARATH;	Pentatricopeptide repeat-containing protein At3g03580 OS=Arabidopsis thaliana OX=3702 GN=PCMP-H23 PE=2 SV=1;	PF13041;PF01535;PF13812;PF12854	PPR_2;PPR;PPR_3;PPR_1	PPR repeat family;PPR repeat;Pentatricopeptide repeat domain;PPR repeat
TRINITY_DN24080_c0_g3	calmodulin-like protein [Carex littledalei])	13.434	3.74783107452	0.0324475374465	0.862180128817	yes	up	0	0	0.25	0.05	1.7	1.71	0.0833333333333	1.15333333333	------	------	------	------	------	------	------	------	sp|Q26678|FCA3_TRYBB;	Flagellar calcium-binding protein TB-44A OS=Trypanosoma brucei brucei OX=5702 PE=1 SV=1;	PF13499;PF00036;PF13405;PF13833;PF13202;PF06752	EF-hand_7;EF-hand_1;EF-hand_6;EF-hand_8;EF-hand_5;E_Pc_C	EF-hand domain pair;EF hand;EF-hand domain;EF-hand domain pair;EF hand;Enhancer of Polycomb C-terminus
TRINITY_DN24085_c0_g1	hypothetical protein F0562_027548 [Nyssa sinensis])	0.422	-1.24410451708	0.0197968451711	0.742538021635	yes	down	3.74	13.76	13.64	5.31	4.9	2.75	10.38	4.32	------	------	------	------	------	------	ENOG410YNID;ENOG410YP72;ENOG410Z9YD	S:Function unknown);	------	------	PF05678	VQ	VQ motif
TRINITY_DN2409_c0_g1	probable xyloglucan endotransglucosylase/hydrolase protein 30 [Papaver somniferum])	1.969	0.97774869533	5.62226318233E-9	1.3269274449E-5	yes	up	25.44	18.98	20.13	39.84	43.77	43.33	21.5166666667	42.3133333333	GO:0042546;GO:0071555;GO:0010411;GO:0005618;GO:0016021;GO:0048046;GO:0016762;GO:0004553	BP:cell wall biogenesis;BP:cell wall organization;BP:xyloglucan metabolic process;CC:cell wall;CC:integral component of membrane;CC:apoplast;MF:xylogluca;MF:hydrolase activity, hydrolyzing O-glycosyl compounds;	K08235	E2.4.1.207	------	------	ENOG4111G24;COG2273	G:Carbohydrate transport and metabolism);	sp|Q8LDS2|XTH27_ARATH;	Probable xyloglucan endotransglucosylase/hydrolase protein 27 OS=Arabidopsis thaliana OX=3702 GN=XTH27 PE=2 SV=2;	PF00722;PF06955	Glyco_hydro_16;XET_C	Glycosyl hydrolases family 16;Xyloglucan endo-transglycosylase (XET) C-terminus
TRINITY_DN24115_c0_g1	organic cation/carnitine transporter 4 [Rosa chinensis])	1.598	0.675877433878	0.0418084843775	0.877774797508	yes	up	4.48	2.76	3	5.05	7.28	5.53	3.41333333333	5.95333333333	GO:0006811;GO:0042631;GO:0008643;GO:0009535;GO:0009705;GO:0016021;GO:0022857;GO:0005524	BP:ion transport;BP:cellular response to water deprivation;BP:carbohydrate transport;CC:chloroplast thylakoid membrane;CC:plant-type vacuole membrane;CC:integral component of membrane;MF:transmembrane transporter activity;MF:ATP binding;	K08202	SLC22A4_5, OCTN	------	------	ENOG410XSRI	G:Carbohydrate transport and metabolism)	sp|Q9LHQ6|OCT4_ARATH;	Organic cation/carnitine transporter 4 OS=Arabidopsis thaliana OX=3702 GN=OCT4 PE=2 SV=1;	PF07690;PF00083	MFS_1;Sugar_tr	Major Facilitator Superfamily;Sugar (and other) transporter
TRINITY_DN24120_c0_g2		24.830	4.63403210972	0.0130902979396	1	yes	up	0	0	0	2.56	4.23	9.39	0	5.39333333333	------	------	------	------	------	------	------	------	------	------	------	------	------
TRINITY_DN24133_c0_g1	putative 60S acidic ribosomal protein P0 [Zostera marina])	9.785	3.29060432813	0.025209989336	0.810707257777	yes	up	0	0.53	0.15	6.25	0.76	0.33	0.226666666667	2.44666666667	GO:0042254;GO:0002181;GO:0000027;GO:0005840;GO:0022625;GO:0070180;GO:0003735	BP:ribosome biogenesis;BP:cytoplasmic translation;BP:ribosomal large subunit assembly;CC:ribosome;CC:cytosolic large ribosomal subunit;MF:large ribosomal subunit rRNA binding;MF:structural constituent of ribosome;	K02941	RP-LP0, RPLP0	map03010	Ribosome)	COG0244	J:Translation, ribosomal structure and biogenesis)	sp|P14869|RLA0_MOUSE;	60S acidic ribosomal protein P0 OS=Mus musculus OX=10090 GN=Rplp0 PE=1 SV=3;	PF00466;PF17777;PF00428	Ribosomal_L10;RL10P_insert;Ribosomal_60s	Ribosomal protein L10;Insertion domain in 60S ribosomal protein L10P;60s Acidic ribosomal protein
TRINITY_DN2413_c0_g1		0.294	-1.76700169274	3.57874463898E-9	9.25071405893E-6	yes	down	37.13	22.52	32.01	7.28	10.42	5.92	30.5533333333	7.87333333333	------	------	------	------	------	------	------	------	------	------	------	------	------
TRINITY_DN24173_c0_g1		0.030	-5.0663507451	0.0423847405982	1	yes	down	0	2.64	1.09	0	0	0	1.24333333333	0	------	------	------	------	------	------	------	------	------	------	PF01476	LysM	LysM domain
TRINITY_DN24212_c0_g2		5.690	2.508477954	0.0137797838618	0.628578157453	yes	up	2.66	0.63	1.32	4.55	1.32	2.83	1.53666666667	2.9	------	------	------	------	------	------	------	------	------	------	------	------	------
TRINITY_DN24224_c0_g1		11.466	3.51925719645	0.00839825311476	0.489064840706	yes	up	0	0.7	0.1	6.3	2.91	0.69	0.266666666667	3.3	------	------	------	------	------	------	COG0517	S:Function unknown)	sp|O34682|YLBB_BACSU;	Uncharacterized protein YlbB OS=Bacillus subtilis;	PF00571	CBS	CBS domain
TRINITY_DN2422_c0_g1		1.979	0.985078923915	0.0288124157752	0.858236449294	yes	up	17.02	42.29	21.74	83.19	36.74	36.28	27.0166666667	52.07	------	------	------	------	------	------	------	------	------	------	------	------	------
TRINITY_DN24237_c0_g1	vacuolar cation/proton exchanger 3-like [Durio zibethinus])	0.008	-6.9567154318	0.0344186025575	0.862180128817	yes	down	0	3.93	0	0	0	0	1.31	0	GO:0006874;GO:0070588;GO:0016021;GO:0005623;GO:0005774;GO:0009705;GO:0015369	BP:cellular calcium ion homeostasis;BP:calcium ion transmembrane transport;CC:integral component of membrane;CC:cell;CC:vacuolar membrane;CC:plant-type vacuole membrane;MF:calciu;	K07300	chaA, CAX	------	------	COG0387	O:Posttranslational modification, protein turnover, chaperones)	sp|O59768|VCX1_SCHPO;	Vacuolar calcium ion transporter OS=Schizosaccharomyces pombe;	PF01699	Na_Ca_ex	Sodium/calcium exchanger protein
TRINITY_DN2431_c0_g2		1.534	0.617135286675	0.00168920702337	0.196770868776	yes	up	10.61	13.39	10	18.83	15.73	18.01	11.3333333333	17.5233333333	------	------	------	------	------	------	ENOG410XVV6	S:Function unknown)	sp|O31581|YFHM_BACSU;	AB hydrolase superfamily protein YfhM OS=Bacillus subtilis;	------	------	------
TRINITY_DN24349_c0_g3		0.008	-6.9567154318	0.0344186025575	0.862180128817	yes	down	0	3.59	0	0	0	0	1.19666666667	0	------	------	------	------	------	------	------	------	------	------	------	------	------
TRINITY_DN24420_c0_g1		16.267	4.02389139427	0.0140696987621	0.635890184883	yes	up	0	0	0.29	0.9	1.21	2.73	0.0966666666667	1.61333333333	------	------	------	------	------	------	------	------	------	------	------	------	------
TRINITY_DN24435_c0_g2		31.736	4.9880698892	0.0441531044169	1	yes	up	0	0	0	0	0.95	2.94	0	1.29666666667	------	------	------	------	------	------	ENOG410Y0NC	S:Function unknown)	------	------	------	------	------
TRINITY_DN24492_c2_g3		0.215	-2.21685390645	0.0348614066742	0.862180128817	yes	down	0.5	1.48	3.54	0.15	0.75	0.58	1.84	0.493333333333	------	------	------	------	------	------	------	------	------	------	------	------	------
TRINITY_DN244_c0_g1	hypothetical protein DKX38_021791 [Salix brachista])	0.009	-6.76404499772	0.0403926465893	0.87369475941	yes	down	0	13.46	0	0	0	0	4.48666666667	0	GO:0006414;GO:0005840;GO:0003735;GO:0003723	BP:translational elongation;CC:ribosome;MF:structural constituent of ribosome;MF:RNA binding;	K02942;cmt	RP-LP1, RPLP1;	map03010	Ribosome)	COG2058	S:Function unknown)	sp|P49148|RLA1_ALTAL;	60S acidic ribosomal protein P1 OS=Alternaria alternata OX=5599 GN=ALTA12 PE=1 SV=1;	PF00428	Ribosomal_60s	60s Acidic ribosomal protein
TRINITY_DN24515_c0_g1		0.642	-0.640429946644	0.0253638326372	0.812532358409	yes	down	2.66	4.34	4.16	1.51	2.31	2.77	3.72	2.19666666667	------	------	------	------	------	------	------	------	------	------	------	------	------
TRINITY_DN24582_c0_g2	riboflavin biosynthesis protein PYRR, chloroplastic isoform X2 [Sesamum indicum])	0.017	-5.91572002783	0.0226299412624	0.78071109514	yes	down	0	3.33	0.23	0	0	0	1.18666666667	0	GO:0009231;GO:0008703;GO:0008835;GO:0050661	BP:riboflavin biosynthetic process;MF:5-amino-6;MF:diaminohydroxyphosphoribosylaminopyrimidine deaminase activity;MF:NADP binding;	------	------	------	------	------	------	sp|Q0T6G3|RIBX_SHIF8;	N-glycosidase YbiA OS=Shigella flexneri serotype 5b;	PF08719	NADAR	NADAR domain
TRINITY_DN24586_c0_g1		423.516	8.72627246917	5.43419387538E-6	0.00292063709047	yes	up	0	0	0	0.05	3.43	0.43	0	1.30333333333	------	------	------	------	------	------	------	------	------	------	------	------	------
TRINITY_DN24586_c0_g2		51.497	5.68642541856	0.0283136138647	0.854809733826	yes	up	0	0	0	0	3.36	0.24	0	1.2	------	------	------	------	------	------	------	------	------	------	------	------	------
TRINITY_DN2458_c0_g1	protein SRC2 homolog [Malus domestica])	0.490	-1.02904649452	0.0237711239448	0.793584207315	yes	down	7	7.64	3.61	2.1	3.82	3.15	6.08333333333	3.02333333333	GO:0006270;GO:0042555;GO:0005634;GO:0003677;GO:0003678;GO:0005524	BP:DNA replication initiation;CC:MCM complex;CC:nucleus;MF:DNA binding;MF:DNA helicase activity;MF:ATP binding;	------	------	------	------	ENOG410YQG1;ENOG410Z4Q6	S:Function unknown);	------	------	PF00168	C2	C2 domain
TRINITY_DN24606_c0_g1		0.293	-1.7723366295	0.0192787151823	0.734297488099	yes	down	3.24	1.38	0.86	0.45	0.36	0.9	1.82666666667	0.57	------	------	------	------	------	------	------	------	------	------	------	------	------
TRINITY_DN24609_c0_g2	proteasomal ubiquitin receptor ADRM1-like [Rhodamnia argentea])	0.008	-7.00111510465	0.0331496761338	0.862180128817	yes	down	0	4.24	0	0	0	0	1.41333333333	0	GO:0006511;GO:0005737;GO:0005634;GO:0000502;GO:0008541;GO:0070628;GO:0061133;GO:0043130	BP:ubiquitin-dependent protein catabolic process;CC:cytoplasm;CC:nucleus;CC:proteasome complex;CC:proteasome regulatory particle, lid subcomplex;MF:proteasome binding;MF:endopeptidase activator activity;MF:ubiquitin binding;	K06691	RPN13	map03050	Proteasome)	ENOG410XSJJ	O:Posttranslational modification, protein turnover, chaperones)	sp|Q7ZXD6|ADM1B_XENLA;	Proteasomal ubiquitin receptor ADRM1-B OS=Xenopus laevis OX=8355 GN=adrm1-b PE=2 SV=1;	PF16550;PF04683	RPN13_C;Proteasom_Rpn13	UCH-binding domain;Proteasome complex subunit Rpn13 ubiquitin receptor
TRINITY_DN24634_c0_g1		0.008	-6.90773891177	0.0102680106992	0.538529879021	yes	down	28.77	0.5	0	0	0	0	9.75666666667	0	------	------	------	------	------	------	------	------	------	------	------	------	------
TRINITY_DN24636_c0_g3	eukaryotic translation initiation factor 2 subunit beta [Brachypodium distachyon])	0.009	-6.8146781985	0.0387542264678	0.868921852487	yes	down	0	4.39	0	0	0	0	1.46333333333	0	GO:0001732;GO:0001731;GO:0005850;GO:0031369;GO:0003729;GO:0003743	BP:formation of cytoplasmic translation initiation complex;BP:formation of translation preinitiation complex;CC:eukaryotic translation initiation factor 2 complex;MF:translation initiation factor binding;MF:mRNA binding;MF:translation initiation factor activity;	K03238	EIF2S2	map03013	RNA transport)	COG1601	L:Replication, recombination and repair)	sp|P56329|IF2B_SCHPO;	Probable eukaryotic translation initiation factor 2 subunit beta OS=Schizosaccharomyces pombe;	PF01873	eIF-5_eIF-2B	Domain found in IF2B/IF5
TRINITY_DN24645_c0_g1	AT-hook motif nuclear-localized protein 1-like [Papaver somniferum])	1.977	0.983582930516	0.0493447112465	0.889016393699	yes	up	0.69	0.97	1.27	2.36	1.57	1.85	0.976666666667	1.92666666667	GO:0003680	MF:AT DNA binding;	------	------	------	------	ENOG4111IXN;ENOG41114DS	S:Function unknown);	sp|Q4V3E0|AHL7_ARATH;	AT-hook motif nuclear-localized protein 7 OS=Arabidopsis thaliana OX=3702 GN=AHL7 PE=2 SV=1;	PF03479	PCC	Plants and Prokaryotes Conserved (PCC) domain
TRINITY_DN2467_c0_g1	hypothetical protein CCACVL1_20665 [Corchorus capsularis])	0.600	-0.736161791124	0.0284938638983	0.856440982278	yes	down	29.42	37.61	18.15	19.73	18.09	11.56	28.3933333333	16.46	GO:0004674;GO:0004842;GO:0005524;GO:0004672	MF:protein serine/threonine kinase activity;MF:ubiquitin-protein transferase activity;MF:ATP binding;MF:protein kinase activity;	------	------	------	------	COG0515	T:Signal transduction mechanisms)	sp|Q9FKG6|PUB52_ARATH;	U-box domain-containing protein 52 OS=Arabidopsis thaliana OX=3702 GN=PUB52 PE=2 SV=1;	PF00069;PF07714;PF04564	Pkinase;PK_Tyr_Ser-Thr;U-box	Protein kinase domain;Protein tyrosine and serine/threonine kinase;U-box domain
TRINITY_DN24687_c0_g2		3.871	1.95252627776	0.0225479450953	0.78071109514	yes	up	0.18	0.35	0.71	3.12	0.82	1.84	0.413333333333	1.92666666667	------	------	------	------	------	------	------	------	------	------	------	------	------
TRINITY_DN24690_c0_g2		0.052	-4.25884796858	0.0349700619694	1	yes	down	0.9	3.25	1.04	0	0	0	1.73	0	------	------	------	------	------	------	------	------	------	------	------	------	------
TRINITY_DN24696_c0_g1		2.011	1.00760523214	0.0495441178516	0.889016393699	yes	up	6.71	5.54	9.64	16.34	11.83	15.98	7.29666666667	14.7166666667	------	------	K06894	yfhM	------	------	COG2373;COG1100	S:Function unknown);	sp|Q54BW4|CPAS2_DICDI;	Circularly permutated Ras protein 2 OS=Dictyostelium discoideum OX=44689 GN=cpras2 PE=3 SV=1;	PF17973	bMG10	Bacterial Alpha-2-macroglobulin MG10 domain
TRINITY_DN24721_c0_g1	hypothetical protein FH972_021250 [Carpinus fangiana])	0.011	-6.5297536016	0.0492034638783	0.889016393699	yes	down	0	0	25.23	0	0	0	8.41	0	------	------	------	------	------	------	------	------	------	------	------	------	------
TRINITY_DN24734_c0_g1		2.307	1.20595823797	0.0282806384874	0.854289314975	yes	up	2.32	2.29	2.19	4.26	9.73	6.46	2.26666666667	6.81666666667	------	------	------	------	------	------	------	------	------	------	------	------	------
TRINITY_DN24743_c0_g1	hypothetical protein CDL12_01925 [Handroanthus impetiginosus])	0.093	-3.42732306781	0.0488206508659	1	yes	down	20.93	12.81	8.45	0	1.47	0	14.0633333333	0.49	GO:0005634;GO:0003700;GO:0043565	CC:nucleus;MF:transcription factor activity, sequence-specific DNA binding;MF:sequence-specific DNA binding;	K01892	HARS, hisS	map00970	Aminoacyl-tRNA biosynthesis)	ENOG410YDVM;ENOG411206Y;COG0130	K:Transcription);S:Function unknown);J:Translation, ribosomal structure and biogenesis)	sp|Q9ZSI7|WRK47_ARATH;	Probable WRKY transcription factor 47 OS=Arabidopsis thaliana OX=3702 GN=WRKY47 PE=1 SV=2;	PF03106	WRKY	WRKY DNA -binding domain
TRINITY_DN247_c0_g6		0.118	-3.07945453942	0.0421831567507	0.87798427972	yes	down	1.4	6.77	4.77	0.82	0.68	0	4.31333333333	0.5	------	------	------	------	------	------	------	------	------	------	------	------	------
TRINITY_DN2483_c0_g1		0.009	-6.76404499772	0.0403926465893	0.87369475941	yes	down	0	48.39	0	0	0	0	16.13	0	------	------	------	------	------	------	------	------	------	------	------	------	------
TRINITY_DN24872_c1_g1		25.038	4.64604730967	0.014197445755	0.637232189896	yes	up	0	0	0.29	0.3	5.99	0.98	0.0966666666667	2.42333333333	------	------	------	------	------	------	------	------	------	------	PF00067	p450	Cytochrome P450
TRINITY_DN24888_c0_g1	G-type lectin S-receptor-like serine/threonine-protein kinase SD2-5 [Nymphaea thermarum])	1.912	0.934866162085	0.0107192693471	0.548420450489	yes	up	1.84	2.34	2.48	6.16	3.33	3.07	2.22	4.18666666667	GO:0046777;GO:0016021;GO:0005886;GO:0031625;GO:0004672;GO:0030246;GO:0004674;GO:0005524	BP:protein autophosphorylation;CC:integral component of membrane;CC:plasma membrane;MF:ubiquitin protein ligase binding;MF:protein kinase activity;MF:carbohydrate binding;MF:protein serine/threonine kinase activity;MF:ATP binding;	K04733	IRAK4	------	------	ENOG410Y0GQ	T:Signal transduction mechanisms)	sp|Q8RWZ5|SD25_ARATH;	G-type lectin S-receptor-like serine/threonine-protein kinase SD2-5 OS=Arabidopsis thaliana OX=3702 GN=SD25 PE=1 SV=1;	PF00069;PF07714;PF01453;PF08276	Pkinase;PK_Tyr_Ser-Thr;B_lectin;PAN_2	Protein kinase domain;Protein tyrosine and serine/threonine kinase;D-mannose binding lectin;PAN-like domain
TRINITY_DN248_c0_g1	Polyketide cyclase/dehydrase [Macleaya cordata])	1.555	0.636719488851	0.00086103556328	0.127703807327	yes	up	56.98	62.73	67.45	113.36	69.53	93.17	62.3866666667	92.02	------	------	------	------	------	------	ENOG411259T;ENOG410ZQ8W	S:Function unknown);	sp|P59082|LFS_ALLCE;	Lachrymatory-factor synthase OS=Allium cepa OX=4679 GN=LFS PE=1 SV=1;	PF10604	Polyketide_cyc2	Polyketide cyclase / dehydrase and lipid transport
TRINITY_DN24916_c0_g1	unknown [Picea sitchensis])	45.561	5.50971842903	0.0417953150635	0.877774797508	yes	up	0	0	0	0.27	5.96	0	0	2.07666666667	GO:0033179;GO:0016021;GO:0005774;GO:0015078	CC:proton-transporting V-type ATPase, V0 domain;CC:integral component of membrane;CC:vacuolar membrane;MF:hydrogen ion transmembrane transporter activity;	K02155	ATPeV0C, ATP6L	map04145;map00190	Phagosome);Oxidative phosphorylation)	COG0636	C:Energy production and conversion)	sp|Q17046|VATL_ASCSU;	V-type proton ATPase 16 kDa proteolipid subunit OS=Ascaris suum OX=6253 GN=12 PE=3 SV=1;	PF00137	ATP-synt_C	ATP synthase subunit C
TRINITY_DN24923_c0_g2		0.360	-1.47244483383	0.0148221355172	0.652546619855	yes	down	2.41	4.65	2.21	1.2	1.1	1.09	3.09	1.13	------	------	------	------	------	------	------	------	------	------	------	------	------
TRINITY_DN24945_c0_g2		0.006	-7.30597887218	0.000653003499976	0.10434687163	yes	down	0	4.23	1.05	0.03	0	0	1.76	0.01	------	------	------	------	------	------	------	------	------	------	------	------	------
TRINITY_DN24961_c1_g1		16.921	4.0807604076	0.0381837374718	1	yes	up	0	0	0	0.6	1.22	0.75	0	0.856666666667	------	------	------	------	------	------	------	------	sp|A0A2H5RJD4|CRN1_RHIID;	Crinkler effector protein 1 OS=Rhizophagus irregularis;	------	------	------
TRINITY_DN24965_c0_g1		0.446	-1.16592210895	0.0200592714677	0.744942113743	yes	down	2.09	1.87	3.08	0.9	1.01	0.86	2.34666666667	0.923333333333	------	------	------	------	------	------	------	------	------	------	PF08879	WRC	WRC
TRINITY_DN24981_c0_g2	hypothetical protein CRG98_010125 [Punica granatum])	0.490	-1.0295945782	0.0235617053275	0.790446862304	yes	down	1.24	1.21	1.58	0.45	0.82	0.71	1.34333333333	0.66	------	------	------	------	------	------	ENOG410YBXG;ENOG410YYXY	K:Transcription);	sp|Q9C6K3|DF1_ARATH;	Trihelix transcription factor DF1 OS=Arabidopsis thaliana OX=3702 GN=DF1 PE=4 SV=1;	PF13837;PF13921;PF00249;PF10545	Myb_DNA-bind_4;Myb_DNA-bind_6;Myb_DNA-binding;MADF_DNA_bdg	Myb/SANT-like DNA-binding domain;Myb-like DNA-binding domain;Myb-like DNA-binding domain;Alcohol dehydrogenase transcription factor Myb/SANT-like
TRINITY_DN2499_c0_g1	chlorophyll a-b binding protein CP26, chloroplastic [Amborella trichopoda])	1.513	0.597022107343	0.00767478873296	0.467576382482	yes	up	13.22	13.32	20.49	23.23	23.2	23.58	15.6766666667	23.3366666667	GO:0010207;GO:0018298;GO:0009765;GO:0009768;GO:0010196;GO:0009416;GO:0009535;GO:0009522;GO:0009523;GO:0016021;GO:0009783;GO:0009517;GO:0010287;GO:0016168;GO:0019904	BP:photosystem II assembly;BP:protein-chromophore linkage;BP:photosynthesis, light harvesting;BP:photosynthesis, light harvesting in photosystem I;BP:nonphotochemical quenching;BP:response to light stimulus;CC:chloroplast thylakoid membrane;CC:photosystem I;CC:photosystem II;CC:integral component of membrane;CC:photosystem II antenna complex;CC:PSII associated light-harvesting complex II;CC:plast…	K08916	LHCB5	map00196	Photosynthesis - antenna proteins)	ENOG41110WY	S:Function unknown)	sp|Q9XF89|CB5_ARATH;	Chlorophyll a-b binding protein CP26, chloroplastic OS=Arabidopsis thaliana OX=3702 GN=LHCB5 PE=1 SV=1;	PF00504	Chloroa_b-bind	Chlorophyll A-B binding protein
TRINITY_DN25053_c0_g2		0.010	-6.62292194974	0.0456671621723	0.882670318195	yes	down	0	0	29.13	0	0	0	9.71	0	------	------	------	------	------	------	------	------	sp|D4B5F9|PGDA_ARTBC;	Probable peptidoglycan-N-acetylglucosamine deacetylase ARB_03699 OS=Arthroderma benhamiae;	PF01522	Polysacc_deac_1	Polysaccharide deacetylase
TRINITY_DN25059_c0_g1	hypothetical protein FH972_024635 [Carpinus fangiana])	0.009	-6.73804609773	0.0412562116394	0.877774797508	yes	down	0	2.79	0	0	0	0	0.93	0	GO:0006281;GO:0006355;GO:0016573;GO:0000124;GO:0000123;GO:0005634;GO:0035267;GO:0016301;GO:0003712;GO:0004674;GO:0005524	BP:DNA repair;BP:regulation of transcription, DNA-templated;BP:histone acetylation;CC:SAGA complex;CC:histone acetyltransferase complex;CC:nucleus;CC:NuA4 histone acetyltransferase complex;MF:kinase activity;MF:transcription cofactor activity;MF:protein serine/threonine kinase activity;MF:ATP binding;	K08874	TRRAP	------	------	COG5032	S:Function unknown)	sp|Q10064|YAMB_SCHPO;	Uncharacterized PI3/PI4-kinase family protein C1F5.11c OS=Schizosaccharomyces pombe;	PF00454	PI3_PI4_kinase	Phosphatidylinositol 3- and 4-kinase
TRINITY_DN25059_c0_g4	transcription-associated protein 1-like [Quercus suber])	0.011	-6.51124047594	0.0495157402139	0.889016393699	yes	down	0	4.56	0	0	0	0	1.52	0	GO:0016573;GO:0000123;GO:0004674;GO:0016301;GO:0005524	BP:histone acetylation;CC:histone acetyltransferase complex;MF:protein serine/threonine kinase activity;MF:kinase activity;MF:ATP binding;	K08874	TRRAP	------	------	------	------	sp|Q9HFE8|TRA1_SCHPO;	Transcription-associated protein 1 OS=Schizosaccharomyces pombe;	PF00454;PF02260	PI3_PI4_kinase;FATC	Phosphatidylinositol 3- and 4-kinase;FATC domain
TRINITY_DN250_c0_g1		0.512	-0.967151807326	0.00389469468211	0.319261989472	yes	down	114.67	58.92	46.48	32.43	43.5	36.53	73.3566666667	37.4866666667	------	------	------	------	------	------	ENOG410XRTF	S:Function unknown)	------	------	------	------	------
TRINITY_DN25113_c0_g1		0.252	-1.99115766804	0.0477096116891	0.887837110498	yes	down	1.94	1.74	0.35	0.27	0.14	0.61	1.34333333333	0.34	------	------	------	------	------	------	------	------	------	------	------	------	------
TRINITY_DN25129_c0_g6	glycogen [starch] synthase-like [Quercus suber])	0.010	-6.65711419025	0.0440423556855	0.87798427972	yes	down	0	9.28	0	0	0	0	3.09333333333	0	------	------	K00693	GYS	map00500	Starch and sucrose metabolism)	COG0438	M:Cell wall/membrane/envelope biogenesis)	sp|O93869|GYS_NEUCR;	Glycogen [starch] synthase OS=Neurospora crassa;	PF05693	Glycogen_syn	Glycogen synthase
TRINITY_DN25181_c0_g3		0.010	-6.62909554377	0.0450472180536	0.880425229929	yes	down	0	4.35	0	0	0	0	1.45	0	------	------	------	------	------	------	------	------	------	------	------	------	------
TRINITY_DN25245_c0_g3		0.015	-6.0824327574	0.00253162582989	0.250317386018	yes	down	0.33	5.74	0.57	0	0	0	2.21333333333	0	------	------	------	------	------	------	------	------	------	------	------	------	------
TRINITY_DN25269_c0_g2	hypothetical protein CMV_025919 [Castanea mollissima])	0.095	-3.39436695706	0.000487081760608	0.0851376193601	yes	down	83.57	130.86	14.32	15.08	0.53	1.21	76.25	5.60666666667	------	------	------	------	------	------	------	------	------	------	------	------	------
TRINITY_DN25287_c0_g2		8.122	3.02185990613	0.0304246353166	0.862180128817	yes	up	0	0	5.82	21.35	13.61	13.27	1.94	16.0766666667	------	------	------	------	------	------	------	------	------	------	------	------	------
TRINITY_DN25330_c0_g1		12.164	3.60456667773	0.0299566603393	1	yes	up	0	0	0.62	1.41	1.53	3.05	0.206666666667	1.99666666667	------	------	------	------	------	------	------	------	------	------	------	------	------
TRINITY_DN25332_c0_g1		71.029	6.15034450693	0.00419646654033	0.328711101311	yes	up	0	2.79	0	130.29	45.48	0	0.93	58.59	------	------	------	------	------	------	------	------	------	------	------	------	------
TRINITY_DN25382_c0_g1		0.237	-2.07709253796	0.048439694232	0.889010498936	yes	down	1.25	1.2	4.32	0.91	0.05	0.66	2.25666666667	0.54	------	------	------	------	------	------	------	------	------	------	------	------	------
TRINITY_DN25390_c0_g1		0.215	-2.21505272718	0.00756102313985	0.464407461327	yes	down	7.42	3.72	0.97	0.5	1.81	1.31	4.03666666667	1.20666666667	------	------	------	------	------	------	------	------	------	------	------	------	------
TRINITY_DN25419_c1_g2	RecName: Full=Cytochrome P450 78A4 [Pinus radiata])	0.213	-2.23204218875	0.018015427232	0.708842694221	yes	down	1.75	0.29	0.91	0.08	0.3	0.25	0.983333333333	0.21	GO:0016020;GO:0016021;GO:0004497;GO:0020037;GO:0016709;GO:0016705;GO:0005506	CC:membrane;CC:integral component of membrane;MF:monooxygenase activity;MF:heme binding;MF:oxidoreductase activity, acting on paired donors, with incorporation or reduction of molecular oxygen, NA;MF:oxidoreductase activity, acting on paired donors, with incorporation or reduction of molecular oxygen;MF:iron ion binding;	K20619	CYP78A	------	------	COG2124	Q:Secondary metabolites biosynthesis, transport and catabolism)	sp|O65012|C78A4_PINRA;	Cytochrome P450 78A4 OS=Pinus radiata OX=3347 GN=CYP78A4 PE=2 SV=1;	PF00067	p450	Cytochrome P450
TRINITY_DN25449_c0_g2		0.033	-4.90981202994	0.0396147154969	0.870962171453	yes	down	3.96	0.14	0	0	0	0.12	1.36666666667	0.04	------	------	------	------	------	------	------	------	------	------	PF01814	Hemerythrin	Hemerythrin HHE cation binding domain
TRINITY_DN25456_c0_g3		51.179	5.67747932345	0.00733336647636	0.460204777383	yes	up	0	0	0.08	0	0.89	3.28	0.0266666666667	1.39	------	------	------	------	------	------	------	------	------	------	------	------	------
TRINITY_DN25473_c0_g1		0.183	-2.45269618808	0.0393929632149	0.870798972873	yes	down	0.33	1.24	1.15	0	0.16	0.33	0.906666666667	0.163333333333	------	------	------	------	------	------	------	------	------	------	------	------	------
TRINITY_DN25485_c0_g2	hypothetical protein FH972_026182 [Carpinus fangiana])	0.015	-6.01724456931	0.0345808092115	0.862180128817	yes	down	0	4.2	0	0.07	0	0	1.4	0.0233333333333	GO:0036297;GO:0005634;GO:0004528;GO:0005509;GO:0003676;GO:0004672;GO:0046872;GO:0005524	BP:interstrand cross-link repair;CC:nucleus;MF:phosphodiesterase I activity;MF:calcium ion binding;MF:nucleic acid binding;MF:protein kinase activity;MF:metal ion binding;MF:ATP binding;	K08794	CAMK1	------	------	ENOG410XRMJ	T:Signal transduction mechanisms)	sp|Q9Y899|KCC1B_EMEND;	Calcium/calmodulin-dependent protein kinase cmkB OS=Emericella nidulans OX=162425 GN=cmkB PE=1 SV=1;	PF00069;PF07714;PF14531;PF06293;PF17667;PF10707	Pkinase;PK_Tyr_Ser-Thr;Kinase-like;Kdo;Pkinase_fungal;YrbL-PhoP_reg	Protein kinase domain;Protein tyrosine and serine/threonine kinase;Kinase-like;Lipopolysaccharide kinase (Kdo/WaaP) family;Fungal protein kinase;PhoP regulatory network protein YrbL
TRINITY_DN25529_c0_g1		1.562	0.643159355361	0.0284116516831	0.856054209837	yes	up	7.68	5.46	6.27	11.69	6.39	12.4	6.47	10.16	------	------	------	------	------	------	------	------	------	------	------	------	------
TRINITY_DN25541_c0_g1	unnamed protein product [Triticum turgidum subsp. durum])	5.365	2.42353272726	0.0212193205394	0.762923769374	yes	up	0.31	1.51	0.14	5.32	2.91	1.56	0.653333333333	3.26333333333	------	------	K08059	IFI30, GILT	------	------	ENOG4111IDT	S:Function unknown)	sp|Q9SV73|GILT_ARATH;	Gamma-interferon-responsive lysosomal thiol protein OS=Arabidopsis thaliana OX=3702 GN=GILT PE=2 SV=1;	PF03227	GILT	Gamma interferon inducible lysosomal thiol reductase (GILT)
TRINITY_DN25556_c0_g5	EF1a [Macadamia integrifolia])	0.145	-2.78376330841	0.0276816374221	0.842760697804	yes	down	7.98	1.07	3.57	0.53	0.43	0.87	4.20666666667	0.61	GO:0016021;GO:0003746;GO:0003924;GO:0005525	CC:integral component of membrane;MF:translation elongation factor activity;MF:GTPase activity;MF:GTP binding;	K03231	EEF1A	map03013	RNA transport)	COG5256	J:Translation, ribosomal structure and biogenesis)	sp|Q2HJN8|EF1A2_OSCTI;	Elongation factor 1-alpha 2 OS=Oscheius tipulae OX=141969 GN=eft-2 PE=3 SV=1;	PF00009;PF01926	GTP_EFTU;MMR_HSR1	Elongation factor Tu GTP binding domain;50S ribosome-binding GTPase
TRINITY_DN25580_c0_g3	probable proline-specific permease put4 [Quercus suber])	0.014	-6.16029199046	0.00820037784069	0.483323681136	yes	down	1.67	0.93	0	0	0	0	0.866666666667	0	GO:0006865;GO:0055085;GO:0016021;GO:0022857	BP:amino acid transport;BP:transmembrane transport;CC:integral component of membrane;MF:transmembrane transporter activity;	K16261	YAT	------	------	COG0833	U:Intracellular trafficking, secretion, and vesicular transport)	sp|Q9URZ3|PUT4_SCHPO;	Probable proline-specific permease put4 OS=Schizosaccharomyces pombe;	PF00324;PF13520	AA_permease;AA_permease_2	Amino acid permease;Amino acid permease
TRINITY_DN25594_c0_g2		90.124	6.49383507339	0.0498611574351	0.88992965824	yes	up	0	0	0	0	5.89	0	0	1.96333333333	------	------	------	------	------	------	------	------	------	------	------	------	------
TRINITY_DN25607_c0_g2	unnamed protein product [Coffea canephora])	0.547	-0.870522801637	0.00930272473526	0.514236055809	yes	down	25.13	32.08	17.7	7.86	18.36	14.74	24.97	13.6533333333	GO:0009733;GO:0016121;GO:1901601;GO:0010223;GO:0010436;GO:0016702;GO:0045549;GO:0046872	BP:response to auxin;BP:carotene catabolic process;BP:strigolactone biosynthetic process;BP:secondary shoot formation;MF:carotenoid dioxygenase activity;MF:oxidoreductase activity, acting on single donors with incorporation of molecular oxygen, incorporation of two atoms of oxygen;MF:9-cis-epoxycarotenoid dioxygenase activity;MF:metal ion binding;	K17912	CCD7	map00906	Carotenoid biosynthesis)	COG3670	G:Carbohydrate transport and metabolism)	sp|Q7XJM2|CCD7_ARATH;	Carotenoid cleavage dioxygenase 7, chloroplastic OS=Arabidopsis thaliana OX=3702 GN=CCD7 PE=1 SV=1;	PF03055	RPE65	Retinal pigment epithelial membrane protein
TRINITY_DN25691_c0_g1		0.008	-6.88744404653	0.036475231332	0.862180128817	yes	down	0	10.67	0	0	0	0	3.55666666667	0	------	------	------	------	------	------	------	------	------	------	PF04519	Bactofilin	Polymer-forming cytoskeletal
TRINITY_DN2574_c1_g1	alpha-gliadin, partial [Triticum macha])	3.655	1.86982136421	0.00579740247934	0.402430177476	yes	up	12.44	21.67	14.01	64.97	77.18	17.74	16.04	53.2966666667	GO:0045735	MF:nutrient reservoir activity;	------	------	------	------	------	------	sp|P02863|GDA0_WHEAT;	Alpha/beta-gliadin OS=Triticum aestivum OX=4565 PE=2 SV=2;	------	------	------
TRINITY_DN25757_c0_g1		24.211	4.59758036495	0.0149233608077	1	yes	up	0	0	0	16.98	28.91	6.98	0	17.6233333333	------	------	------	------	------	------	------	------	------	------	------	------	------
TRINITY_DN25773_c0_g1	unnamed protein product [Triticum turgidum subsp. durum])	7.786	2.96083892919	0.00779810521052	0.471130153027	yes	up	0.53	0	0.83	4.5	4.67	1.43	0.453333333333	3.53333333333	GO:0005576;GO:0015066;GO:0004867	CC:extracellular region;MF:alpha-amylase inhibitor activity;MF:serine-type endopeptidase inhibitor activity;	------	------	------	------	ENOG411089M	S:Function unknown)	sp|Q43723|IACX1_WHEAT;	Trypsin/alpha-amylase inhibitor CMX1/CMX3 OS=Triticum aestivum OX=4565 PE=2 SV=1;	PF00234	Tryp_alpha_amyl	Protease inhibitor/seed storage/LTP family
TRINITY_DN25795_c0_g1	Zinc finger CCCH domain-containing protein 2 [Nymphaea thermarum])	3.457	1.78969413217	3.71056928038E-5	0.0128293523724	yes	up	0.67	0.61	0.86	3.21	1.82	2.38	0.713333333333	2.47	GO:0046872	MF:metal ion binding;	K23047	UNKL	------	------	ENOG4111G2K;ENOG410XR0Z	S:Function unknown);	sp|Q9FU27|C3H2_ORYSJ;	Zinc finger CCCH domain-containing protein 2 OS=Oryza sativa subsp. japonica OX=39947 GN=Os01g0192000 PE=2 SV=1;	PF00642;PF18345;PF18044	zf-CCCH;zf_CCCH_4;zf-CCCH_4	Zinc finger C-x8-C-x5-C-x3-H type (and similar);Zinc finger domain;CCCH-type zinc finger
TRINITY_DN25803_c0_g1	predicted protein [Hordeum vulgare subsp. vulgare])	0.015	-6.0761312424	0.033240846719	0.862180128817	yes	down	0	0	4.29	0	0	0.06	1.43	0.02	GO:0016491	MF:oxidoreductase activity;	------	------	------	------	------	------	sp|A5PJJ7|S16C6_BOVIN;	Short-chain dehydrogenase/reductase family 16C member 6 OS=Bos taurus OX=9913 GN=SDR16C6 PE=2 SV=1;	PF00106;PF13561;PF08659	adh_short;adh_short_C2;KR	short chain dehydrogenase;Enoyl-(Acyl carrier protein) reductase;KR domain
TRINITY_DN25885_c0_g1		90.904	6.50627348175	0.000786026716371	0.118852056392	yes	up	0	0	0	0.19	3.56	0.56	0	1.43666666667	------	------	------	------	------	------	------	------	------	------	PF05132	RNA_pol_Rpc4	RNA polymerase III RPC4
TRINITY_DN25885_c0_g2		98.574	6.62313495022	0.00184837774127	0.208393683889	yes	up	0	0	0	0.12	5.26	0.39	0	1.92333333333	------	------	------	------	------	------	------	------	------	------	PF02755	RPEL	RPEL repeat
TRINITY_DN25896_c0_g1		17.727	4.14784301594	0.0218392548068	0.77110482493	yes	up	0.28	0	0.48	11.84	0.07	0.76	0.253333333333	4.22333333333	------	------	------	------	------	------	------	------	------	------	------	------	------
TRINITY_DN25896_c0_g2		12.550	3.64964305037	0.0283454179335	0.855294231064	yes	up	0.67	0	0.17	9.15	0.37	0.53	0.28	3.35	------	------	------	------	------	------	------	------	------	------	------	------	------
TRINITY_DN25903_c0_g1		3.120	1.6416352957	0.0355247812105	0.862180128817	yes	up	0.48	0.22	0.67	1.34	1.53	1.86	0.456666666667	1.57666666667	------	------	------	------	------	------	------	------	------	------	------	------	------
TRINITY_DN25908_c0_g1	hypothetical protein AALP_AA6G215200 [Arabis alpina])	0.083	-3.59725976938	0.0463742272647	1	yes	down	2.49	0.66	0.64	0	0	0.27	1.26333333333	0.09	GO:0009658;GO:0016021;GO:0009707	BP:chloroplast organization;CC:integral component of membrane;CC:chloroplast outer membrane;	------	------	------	------	ENOG410YIBW	T:Signal transduction mechanisms)	sp|Q1PEB4|Y4498_ARATH;	Uncharacterized protein At4g04980 OS=Arabidopsis thaliana OX=3702 GN=At4g04980 PE=2 SV=1;	------	------	------
TRINITY_DN25926_c0_g1		22.543	4.49458279444	0.0271795897346	1	yes	up	0	0	0	8.28	0.8	4.36	0	4.48	------	------	------	------	------	------	------	------	------	------	------	------	------
TRINITY_DN25932_c0_g1		0.093	-3.42911157393	0.0046804312242	0.356836865369	yes	down	7.05	2.41	7.69	0.49	0.65	0	5.71666666667	0.38	------	------	------	------	------	------	------	------	------	------	------	------	------
TRINITY_DN25939_c1_g1		0.010	-6.60052200369	0.0460942501853	0.882670318195	yes	down	0	4.88	0	0	0	0	1.62666666667	0	------	------	------	------	------	------	------	------	------	------	PF09815	XK-related	XK-related protein
TRINITY_DN25960_c0_g1		0.076	-3.72199380306	0.00671897963819	0.436275564234	yes	down	1.27	0.63	0.63	0.11	0	0.09	0.843333333333	0.0666666666667	------	------	------	------	------	------	------	------	------	------	------	------	------
TRINITY_DN25975_c0_g1		0.432	-1.21002808857	0.0242347989297	0.79971889988	yes	down	8.03	12.46	15.76	5.46	4.02	3.37	12.0833333333	4.28333333333	------	------	------	------	------	------	------	------	------	------	------	------	------
TRINITY_DN25986_c0_g2	protein MSP1-like [Quercus suber])	0.011	-6.54161888139	0.0483255494096	0.889010498936	yes	down	0	3.62	0	0	0	0	1.20666666667	0	GO:0016021;GO:0005524	CC:integral component of membrane;MF:ATP binding;	K22530	ATAD1	------	------	COG0464	D:Cell cycle control, cell division, chromosome partitioning)	sp|P28737|MSP1_YEAST;	Protein MSP1 OS=Saccharomyces cerevisiae;	PF00004;PF17862;PF07728;PF13191;PF13173;PF13401;PF05496;PF13671;PF07724;PF00308;PF13238	AAA;AAA_lid_3;AAA_5;AAA_16;AAA_14;AAA_22;RuvB_N;AAA_33;AAA_2;Bac_DnaA;AAA_18	ATPase family associated with various cellular activities (AAA);AAA+ lid domain;AAA domain (dynein-related subfamily);AAA ATPase domain;AAA domain;AAA domain;Holliday junction DNA helicase RuvB P-loop domain;AAA domain;AAA domain (Cdc48 subfamily);Bacterial dnaA protein;AAA domain
TRINITY_DN25_c0_g2		0.257	-1.95991050125	0.0420803575699	0.877890382524	yes	down	0.63	2.76	0.62	0.13	0.46	0.43	1.33666666667	0.34	------	------	------	------	------	------	------	------	------	------	------	------	------
TRINITY_DN26006_c0_g1	polyadenylate-binding protein 8-like [Ziziphus jujuba])	10.137	3.34161088991	0.0152688028912	0.657677550376	yes	up	0	0.35	0.1	3.47	0.51	0.45	0.15	1.47666666667	GO:0005737;GO:0005829;GO:1990904;GO:0005634;GO:0008143;GO:0008266;GO:0003730;GO:0003723	CC:cytoplasm;CC:cytosol;CC:ribonucleoprotein complex;CC:nucleus;MF:pol;MF:pol;MF:mRNA 3'-UTR binding;MF:RNA binding;	K13126	PABPC	map03018;map03013;map03015	RNA degradation);RNA transport);mRNA surveillance pathway)	ENOG410XR5X	S:Function unknown)	sp|Q13310|PABP4_HUMAN;	Polyadenylate-binding protein 4 OS=Homo sapiens OX=9606 GN=PABPC4 PE=1 SV=1;	PF00076;PF13893;PF16842;PF05172	RRM_1;RRM_5;RRM_occluded;Nup35_RRM	RNA recognition motif. (a.k.a. RRM, RBD, or RNP domain);RNA recognition motif. (a.k.a. RRM, RBD, or RNP domain);Occluded RNA-recognition motif;Nup53/35/40-type RNA recognition motif
TRINITY_DN26007_c1_g1	hypothetical protein EJB05_29328 [Eragrostis curvula])	10.318	3.36706740976	0.0494826530402	0.889016393699	yes	up	0	0	0.47	0.14	2.92	1.86	0.156666666667	1.64	GO:0004674;GO:0005524;GO:0004672	MF:protein serine/threonine kinase activity;MF:ATP binding;MF:protein kinase activity;	K17535	TNNI3K	------	------	------	------	sp|Q54L00|LIMKA_DICDI;	Probable LIM domain-containing serine/threonine-protein kinase DDB_G0287001 OS=Dictyostelium discoideum OX=44689 GN=DDB_G0287001 PE=3 SV=1;	PF07714;PF00069;PF08238	PK_Tyr_Ser-Thr;Pkinase;Sel1	Protein tyrosine and serine/threonine kinase;Protein kinase domain;Sel1 repeat
TRINITY_DN26007_c1_g3		0.010	-6.62909554377	0.0450472180536	0.880425229929	yes	down	0	5.35	0	0	0	0	1.78333333333	0	------	------	K07126	K07126	------	------	------	------	------	------	PF08238	Sel1	Sel1 repeat
TRINITY_DN26025_c0_g3	predicted protein [Hordeum vulgare subsp. vulgare])	60.653	5.92250917	0.0017332576174	0.199674385356	yes	up	0	0	0	6.52	0.48	1.97	0	2.99	GO:0006614;GO:0005840;GO:0048500;GO:0022627;GO:0003924;GO:0003735;GO:0008312;GO:0005525	BP:SRP-dependent cotranslational protein targeting to membrane;CC:ribosome;CC:signal recognition particle;CC:cytosolic small ribosomal subunit;MF:GTPase activity;MF:structural constituent of ribosome;MF:7S RNA binding;MF:GTP binding;	K02975	RP-S25e, RPS25	map03010	Ribosome)	COG4901	J:Translation, ribosomal structure and biogenesis)	sp|Q7SC06|RS25_NEUCR;	40S ribosomal protein S25 OS=Neurospora crassa;	PF03297;PF05158	Ribosomal_S25;RNA_pol_Rpc34	S25 ribosomal protein;RNA polymerase Rpc34 subunit
TRINITY_DN26025_c0_g5	predicted protein [Hordeum vulgare subsp. vulgare])	0.013	-6.2582362078	0.0106738251374	0.547126770476	yes	down	8.47	1.28	0	0	0	0	3.25	0	GO:0005840;GO:0022627;GO:0003735	CC:ribosome;CC:cytosolic small ribosomal subunit;MF:structural constituent of ribosome;	K02975	RP-S25e, RPS25	map03010	Ribosome)	COG4901	J:Translation, ribosomal structure and biogenesis)	sp|Q7SC06|RS25_NEUCR;	40S ribosomal protein S25 OS=Neurospora crassa;	PF03297	Ribosomal_S25	S25 ribosomal protein
TRINITY_DN26027_c0_g2		0.027	-5.21222574093	0.0463471152522	0.882670318195	yes	down	0	3.11	0.36	0	0	0	1.15666666667	0	------	------	------	------	------	------	------	------	------	------	------	------	------
TRINITY_DN26031_c0_g1		0.146	-2.77201512362	0.000400622208643	0.0755103310826	yes	down	5.57	3.62	2.16	0.3	0.6	0.75	3.78333333333	0.55	------	------	------	------	------	------	------	------	------	------	------	------	------
TRINITY_DN26064_c0_g2		19.675	4.29827582602	0.0323403202334	1	yes	up	0	0	0	0.43	1.76	2.15	0	1.44666666667	------	------	------	------	------	------	------	------	------	------	------	------	------
TRINITY_DN26109_c0_g1		0.427	-1.22834434019	0.0471005419688	0.88411569385	yes	down	38.43	14.64	7.6	6.81	8.31	12.66	20.2233333333	9.26	------	------	------	------	------	------	------	------	------	------	------	------	------
TRINITY_DN26125_c0_g1	uncharacterized protein LOC116212489 [Punica granatum])	0.124	-3.01347901599	0.0104888924468	0.543153852977	yes	down	174.58	112.57	9.98	27.69	7.36	8.11	99.0433333333	14.3866666667	------	------	------	------	------	------	ENOG4112DAU	S:Function unknown)	------	------	------	------	------
TRINITY_DN26138_c0_g3	hypothetical protein FH972_023648 [Carpinus fangiana])	0.009	-6.78958366331	0.0395591670892	0.870798972873	yes	down	0	4.48	0	0	0	0	1.49333333333	0	GO:0006338;GO:0006281;GO:0006351;GO:0031011;GO:0004386;GO:0016887;GO:0003677;GO:0005524	BP:chromatin remodeling;BP:DNA repair;BP:transcription, DNA-templated;CC:Ino80 complex;MF:helicase activity;MF:ATPase activity;MF:DNA binding;MF:ATP binding;	K11665	INO80, INOC1	------	------	ENOG410XP0A	L:Replication, recombination and repair)	sp|Q4PGL2|INO80_USTMA;	Chromatin-remodeling ATPase INO80 OS=Ustilago maydis;	PF00271;PF11496	Helicase_C;HDA2-3	Helicase conserved C-terminal domain;Class II histone deacetylase complex subunits 2 and 3
TRINITY_DN26150_c1_g2		5.360	2.42236584809	0.0216870185539	0.769435573961	yes	up	0.4	0.32	0.77	0.64	5.15	2.16	0.496666666667	2.65	------	------	------	------	------	------	------	------	------	------	------	------	------
TRINITY_DN2616_c0_g1	CYP701A59 [Taxus chinensis])	0.447	-1.1613676503	0.00113614137169	0.151904340097	yes	down	129.99	93.65	44.43	32.84	36.04	51.35	89.3566666667	40.0766666667	GO:0010241;GO:0009686;GO:0043231;GO:0005783;GO:0016021;GO:0009707;GO:0004497;GO:0020037;GO:0016709;GO:0016705;GO:0005506;GO:0052615;GO:0052616;GO:0052617	BP:ent-kaurene oxidation to kaurenoic acid;BP:gibberellin biosynthetic process;CC:intracellular membrane-bounded organelle;CC:endoplasmic reticulum;CC:integral component of membrane;CC:chloroplast outer membrane;MF:monooxygenase activity;MF:heme binding;MF:oxidoreductase activity, acting on paired donors, with incorporation or reduction of molecular oxygen, NA;MF:oxidoreductase activity, acting o…	K04122	GA3, CYP701	map00904	Diterpenoid biosynthesis)	COG2124	V:Defense mechanisms)	sp|A0A0G2RKY1|KO_SALMI;	Ent-kaurene oxidase OS=Salvia miltiorrhiza OX=226208 GN=KO PE=1 SV=1;	PF00067	p450	Cytochrome P450
TRINITY_DN26178_c0_g1		5.072	2.34249066799	0.0122605026094	0.584925718088	yes	up	1.68	6.02	0.32	11.01	11.05	1.49	2.67333333333	7.85	------	------	------	------	------	------	------	------	------	------	PF03157	Glutenin_hmw	High molecular weight glutenin subunit
TRINITY_DN26238_c0_g2		0.061	-4.04600153299	0.0267993249044	1	yes	down	4.19	0.71	0.69	0	0.29	0	1.86333333333	0.0966666666667	------	------	------	------	------	------	------	------	------	------	------	------	------
TRINITY_DN26243_c0_g1	hypothetical protein F0562_033577 [Nyssa sinensis])	9.450	3.24032729244	0.0287987485114	0.858236449294	yes	up	0	0.09	0.27	2.58	0.37	0.31	0.12	1.08666666667	GO:0005730;GO:0071013;GO:0003724;GO:0003723;GO:0003676;GO:0003743;GO:0005524;GO:0003729	CC:nucleolus;CC:catalytic step 2 spliceosome;MF:RNA helicase activity;MF:RNA binding;MF:nucleic acid binding;MF:translation initiation factor activity;MF:ATP binding;MF:mRNA binding;	K13025	EIF4A3, FAL1	map03013;map03015;map03040	RNA transport);mRNA surveillance pathway);Spliceosome)	COG0513	S:Function unknown)	sp|Q9VHS8|IF4A3_DROME;	Eukaryotic initiation factor 4A-III OS=Drosophila melanogaster OX=7227 GN=CG7483 PE=1 SV=1;	PF00271;PF00270	Helicase_C;DEAD	Helicase conserved C-terminal domain;DEAD/DEAH box helicase
TRINITY_DN26243_c0_g2	eukaryotic initiation factor 4A-III homolog B [Oryza sativa Japonica Group])	15.536	3.95755701294	0.0351531618621	1	yes	up	0	0.59	0	6.38	1.89	0.48	0.196666666667	2.91666666667	GO:0000184;GO:0006417;GO:0051028;GO:0008380;GO:0006397;GO:0005737;GO:0005730;GO:0071013;GO:0003743;GO:0004386;GO:0003724;GO:0003723;GO:0003676;GO:0003729;GO:0005524	BP:nuclear-transcribed mRNA catabolic process, nonsense-mediated decay;BP:regulation of translation;BP:mRNA transport;BP:RNA splicing;BP:mRNA processing;CC:cytoplasm;CC:nucleolus;CC:catalytic step 2 spliceosome;MF:translation initiation factor activity;MF:helicase activity;MF:RNA helicase activity;MF:RNA binding;MF:nucleic acid binding;MF:mRNA binding;MF:ATP binding;	K13025	EIF4A3, FAL1	map03013;map03015;map03040	RNA transport);mRNA surveillance pathway);Spliceosome)	COG0513	L:Replication, recombination and repair)	sp|Q4P184|FAL1_USTMA;	ATP-dependent RNA helicase FAL1 OS=Ustilago maydis;	PF00270	DEAD	DEAD/DEAH box helicase
TRINITY_DN26263_c0_g1	phosphomethylpyrimidine synthase, chloroplastic isoform X2 [Jatropha curcas])	0.599	-0.73964131847	3.89239184819E-6	0.00234767451884	yes	down	23.89	21.9	18.67	12.07	11.82	15.47	21.4866666667	13.12	GO:0010266;GO:0009228;GO:0009570;GO:0051536;GO:0016830;GO:0019904	BP:response to vitamin B1;BP:thiamine biosynthetic process;CC:chloroplast stroma;MF:iron-sulfur cluster binding;MF:carbon-carbon lyase activity;MF:protein domain specific binding;	K03147	thiC	map00730	Thiamine metabolism)	COG0422	H:Coenzyme transport and metabolism)	sp|O82392|THIC_ARATH;	Phosphomethylpyrimidine synthase, chloroplastic OS=Arabidopsis thaliana OX=3702 GN=THIC PE=1 SV=1;	PF01964;PF13667	ThiC_Rad_SAM;ThiC-associated	Radical SAM ThiC family;ThiC-associated domain
TRINITY_DN26388_c0_g1	ribulose-1,5-bisphosphate carboxylase/oxygenase activase small isoform [Pinus massoniana])	2.755	1.46191618285	0.00458812462459	0.351775662425	yes	up	4.44	2.03	1.05	5.63	9.4	7.71	2.50666666667	7.58	GO:0009579;GO:0009570;GO:0046863;GO:0005524	CC:thylakoid;CC:chloroplast stroma;MF:ribulose-1,5-bisphosphate carboxylase/oxygenase activator activity;MF:ATP binding;	------	------	------	------	COG1222	O:Posttranslational modification, protein turnover, chaperones)	sp|Q7X9A0|RCA1_LARTR;	Ribulose bisphosphate carboxylase/oxygenase activase 1, chloroplastic OS=Larrea tridentata OX=66636 GN=RCA1 PE=1 SV=1;	PF00004	AAA	ATPase family associated with various cellular activities (AAA)
TRINITY_DN26399_c0_g1		94.949	6.56907752392	0.0469590138124	0.88411569385	yes	up	0	0	0	0	3.06	0	0	1.02	------	------	------	------	------	------	------	------	------	------	------	------	------
TRINITY_DN26400_c0_g2		0.007	-7.12568781755	0.0300735159027	0.862180128817	yes	down	0	0	8	0	0	0	2.66666666667	0	------	------	------	------	------	------	------	------	------	------	------	------	------
TRINITY_DN26446_c0_g4	2-(3-amino-3-carboxypropyl)histidine synthase subunit 1-like [Quercus suber])	0.021	-5.57974479514	0.0499972268939	0.88992965824	yes	down	0	4.26	0	0	0.07	0	1.42	0.0233333333333	GO:0017183;GO:0016740	BP:peptidyl-diphthamide biosynthetic process from peptidyl-histidine;MF:transferase activity;	K07561	DPH1, dph2	------	------	COG1736	O:Posttranslational modification, protein turnover, chaperones)	sp|Q9BZG8|DPH1_HUMAN;	2;	PF01866	Diphthamide_syn	Putative diphthamide synthesis protein
TRINITY_DN26476_c0_g3	short/branched chain specific acyl-CoA dehydrogenase, mitochondrial-like [Quercus suber])	0.010	-6.62909554377	0.0450472180536	0.880425229929	yes	down	0	3.57	0	0	0	0	1.19	0	GO:0003995;GO:0050660	MF:acyl-CoA dehydrogenase activity;MF:flavin adenine dinucleotide binding;	------	------	------	------	------	------	sp|Q9DBL1|ACDSB_MOUSE;	Short/branched chain specific acyl-CoA dehydrogenase, mitochondrial OS=Mus musculus OX=10090 GN=Acadsb PE=1 SV=1;	PF02771;PF02770;PF00441;PF08028	Acyl-CoA_dh_N;Acyl-CoA_dh_M;Acyl-CoA_dh_1;Acyl-CoA_dh_2	Acyl-CoA dehydrogenase, N-terminal domain;Acyl-CoA dehydrogenase, middle domain;Acyl-CoA dehydrogenase, C-terminal domain;Acyl-CoA dehydrogenase, C-terminal domain
TRINITY_DN26499_c0_g2	uncharacterized protein YKR070W-like [Quercus suber])	0.008	-6.88360897321	0.0358505702769	0.862180128817	yes	down	3.1	0	0	0	0	0	1.03333333333	0	GO:0016787;GO:0004707;GO:0005524	MF:hydrolase activity;MF:MAP kinase activity;MF:ATP binding;	------	------	------	------	COG0647	G:Carbohydrate transport and metabolism)	sp|O13899|YF38_SCHPO;	Uncharacterized CDP-alcohol phosphatidyltransferase class-I family protein C22A12.08c OS=Schizosaccharomyces pombe;	PF13344;PF13242	Hydrolase_6;Hydrolase_like	Haloacid dehalogenase-like hydrolase;HAD-hyrolase-like
TRINITY_DN26511_c2_g1		0.215	-2.21763584037	0.0274553823052	0.839639728267	yes	down	0.89	0.91	2.07	0.4	0.32	0.11	1.29	0.276666666667	------	------	------	------	------	------	------	------	------	------	------	------	------
TRINITY_DN26529_c0_g3	ammonium transporter 1-like [Quercus suber])	0.008	-6.88871442649	0.0108594812341	0.550406367722	yes	down	0	3.87	0.06	0	0	0	1.31	0	GO:0016021;GO:0008519;GO:0003755	CC:integral component of membrane;MF:ammonium transmembrane transporter activity;MF:peptidyl-prolyl cis-trans isomerase activity;	K03320	amt, AMT, MEP	------	------	COG0004	Z:Cytoskeleton)	sp|Q9C0V1|AMT1_SCHPO;	Ammonium transporter 1 OS=Schizosaccharomyces pombe;	PF00909	Ammonium_transp	Ammonium Transporter Family
[truncated: 2,168 more rows]
