# Supplementary material for: Claroideglomus etunicatum enhances Pteris vittata L. arsenic resistance and accumulation by mediating the rapid reduction and transport of arsenic in roots
Source: Front Plant Sci. 2024 Nov 13;15:1464547. doi: 10.3389/fpls.2024.1464547 (PMC11598345; doi:10.3389/fpls.2024.1464547)
Supplement: Supplementary file 3 [file DataSheet2.csv]

Gene_id	NR description	CE4	CE2	CE1	CK3	CK2	CK1	CE	CK	GO_id	GO_term	KO_id	KO_name	Pathway_id	Pathway_definition	EggNOG_id	EggNOG_Functional Categories	Swiss-Prot_hit-name	Swiss-Prot_description	Pfam_id	Domain	Domain description
TRINITY_DN100031_c0_g1	hypothetical protein ES319_D01G135100v1 [Gossypium barbadense])	22.94	105.12	0	14.93	0	0	42.686667	4.976667	GO:0016301;GO:0005524	MF:kinase activity;MF:ATP binding;	------	------	------	------	ENOG410ZYQK;ENOG410XUUU	S:Function unknown);	------	------	------	------	------
TRINITY_DN10005_c0_g1		6.23	6.36	4	10.14	2.07	0	5.53	4.07	------	------	------	------	------	------	------	------	------	------	------	------	------
TRINITY_DN100136_c0_g1		5.14	9.43	3.5	7.05	0	0	6.023333	2.35	------	------	------	------	------	------	------	------	------	------	------	------	------
TRINITY_DN100146_c0_g1		13.96	4.83	0	5.2	0	0	6.263333	1.733333	------	------	------	------	------	------	------	------	------	------	------	------	------
TRINITY_DN10015_c0_g1		3.54	7.6	4.35	8.27	2.31	3.76	5.163333	4.78	------	------	------	------	------	------	------	------	------	------	------	------	------
TRINITY_DN100163_c0_g1		18.61	0	11.25	0	0	0	9.953333	0	------	------	------	------	------	------	------	------	------	------	------	------	------
TRINITY_DN100179_c0_g1		15.18	0	0	0	0	0	5.06	0	------	------	------	------	------	------	------	------	------	------	------	------	------
TRINITY_DN100243_c0_g1		3.56	3.69	8.67	0	0	0	5.306667	0	------	------	------	------	------	------	------	------	------	------	------	------	------
TRINITY_DN100330_c0_g1		0	0	18.92	0	0	0	6.306667	0	------	------	------	------	------	------	------	------	------	------	------	------	------
TRINITY_DN100333_c0_g1		10.71	19.23	7.91	6.26	0	0	12.616667	2.086667	------	------	------	------	------	------	------	------	------	------	------	------	------
TRINITY_DN100347_c0_g1		0	18.87	0	0	0	0	6.29	0	------	------	------	------	------	------	------	------	------	------	------	------	------
TRINITY_DN100512_c0_g1		6.55	0	11.97	0	0	0	6.173333	0	------	------	------	------	------	------	------	------	------	------	------	------	------
TRINITY_DN100576_c0_g1		0	26.02	0	10.76	0	0	8.673333	3.586667	------	------	------	------	------	------	------	------	------	------	------	------	------
TRINITY_DN100609_c0_g1		10.07	3.18	4.4	3.31	0	0	5.883333	1.103333	------	------	------	------	------	------	------	------	------	------	------	------	------
TRINITY_DN100617_c0_g1		0	0	17.26	0	0	0	5.753333	0	------	------	------	------	------	------	------	------	------	------	------	------	------
TRINITY_DN10061_c1_g1	peroxiredoxin PRX1, mitochondrial-like [Quercus suber])	4.71	9.09	1.67	4.97	0	0	5.156667	1.656667	GO:0045454;GO:0005623;GO:0051920	BP:cell redox homeostasis;CC:cell;MF:peroxiredoxin activity;	K02726	PSMA2	map03050	Proteasome)	COG0450	O:Posttranslational modification, protein turnover, chaperones)	sp|P34227|PRX1_YEAST;	Peroxiredoxin PRX1, mitochondrial OS=Saccharomyces cerevisiae;	PF00578;PF08534;PF10417	AhpC-TSA;Redoxin;1-cysPrx_C	AhpC/TSA family;Redoxin;C-terminal domain of 1-Cys peroxiredoxin
TRINITY_DN100642_c0_g1		2.08	14.65	5.09	11.47	0	0	7.273333	3.823333	------	------	------	------	------	------	------	------	------	------	------	------	------
TRINITY_DN100649_c0_g1		0	0	17.02	0	0	0	5.673333	0	------	------	------	------	------	------	------	------	------	------	------	------	------
TRINITY_DN100697_c0_g1		15.93	0.32	9.93	0	0	0	8.726667	0	------	------	------	------	------	------	ENOG410YWA5	S:Function unknown)	sp|P22151|GRG1_NEUCR;	Glucose-repressible gene protein OS=Neurospora crassa;	PF11034	Grg1	Glucose-repressible protein Grg1
TRINITY_DN100711_c0_g1		7.33	9.41	0	0	0	0	5.58	0	------	------	------	------	------	------	------	------	------	------	------	------	------
TRINITY_DN100808_c0_g1	hypothetical protein FCM35_KLT05384 [Carex littledalei])	10.68	5.34	2.17	7.69	0	0	6.063333	2.563333	GO:0016021;GO:0016020	CC:integral component of membrane;CC:membrane;	------	------	------	------	ENOG4112205	S:Function unknown)	sp|Q9P0S9|TM14C_HUMAN;	Transmembrane protein 14C OS=Homo sapiens OX=9606 GN=TMEM14C PE=1 SV=1;	PF03647	Tmemb_14	Transmembrane proteins 14C
TRINITY_DN100887_c0_g1		0	0	20.37	0	0	0	6.79	0	------	------	------	------	------	------	------	------	------	------	------	------	------
TRINITY_DN100982_c0_g1		2.9	14.99	0	0	0	0	5.963333	0	------	------	------	------	------	------	------	------	------	------	------	------	------
TRINITY_DN101041_c0_g1		22.74	0	0	0	0	9.12	7.58	3.04	------	------	------	------	------	------	------	------	------	------	------	------	------
TRINITY_DN101065_c0_g1	2-phytyl-1,4-beta-naphthoquinone methyltransferase, chloroplastic [Arachis ipaensis])	16.49	0	0	0	0	0	5.496667	0	GO:0042372;GO:0032259;GO:0009507;GO:0052624	BP:phylloquinone biosynthetic process;BP:methylation;CC:chloroplast;MF:2-phytyl-1,4-naphthoquinone methyltransferase activity;	K07755	AS3MT	------	------	ENOG410XSKB	S:Function unknown)	sp|Q8TJK1|ARSM_METAC;	Arsenite methyltransferase OS=Methanosarcina acetivorans;	PF13847;PF13649;PF08241;PF01209;PF08242;PF13489;PF06325;PF01135;PF05175;PF13679;PF05148;PF01170;PF03848	Methyltransf_31;Methyltransf_25;Methyltransf_11;Ubie_methyltran;Methyltransf_12;Methyltransf_23;PrmA;PCMT;MTS;Methyltransf_32;Methyltransf_8;UPF0020;TehB	Methyltransferase domain;Methyltransferase domain;Methyltransferase domain;ubiE/COQ5 methyltransferase family;Methyltransferase domain;Methyltransferase domain;Ribosomal protein L11 methyltransferase (PrmA);Protein-L-isoaspartate(D-aspartate) O-methyltransferase (PCMT);Methyltransferase small domain;Methyltransferase domain;Hypothetical methyltransferase;Putative RNA methylase family UPF0020;Tell…
TRINITY_DN101138_c0_g1		8.77	18.32	1.41	14.36	0	0	9.5	4.786667	------	------	K00418	QCR8, UQCRQ	map00190	Oxidative phosphorylation)	ENOG41123BH	M:Cell wall/membrane/envelope biogenesis)	sp|P50523|QCR8_SCHPO;	Cytochrome b-c1 complex subunit 8 OS=Schizosaccharomyces pombe;	PF02939	UcrQ	UcrQ family
TRINITY_DN101153_c0_g1		15.69	7.53	1.69	3.96	0	0	8.303333	1.32	------	------	------	------	------	------	------	------	------	------	------	------	------
TRINITY_DN101180_c0_g1		2.3	16.62	0	2.66	0	0	6.306667	0.886667	------	------	------	------	------	------	------	------	------	------	------	------	------
TRINITY_DN101202_c0_g1		15.41	0	0	0	0	3.3	5.136667	1.1	------	------	------	------	------	------	------	------	------	------	------	------	------
TRINITY_DN101236_c0_g1		0	17.28	0	0	0	0	5.76	0	------	------	------	------	------	------	------	------	------	------	------	------	------
TRINITY_DN101274_c0_g1		10.16	6.19	0	0	0	0	5.45	0	------	------	------	------	------	------	------	------	------	------	------	------	------
TRINITY_DN10130_c0_g1	hypothetical protein DVH24_011419 [Malus domestica])	4.54	11.48	2.76	8.5	4.67	0.52	6.26	4.563333	GO:0016787	MF:hydrolase activity;	------	------	------	------	ENOG41109CS	S:Function unknown)	sp|P53118|ROG1_YEAST;	Putative lipase ROG1 OS=Saccharomyces cerevisiae;	PF05057;PF12697	DUF676;Abhydrolase_6	Putative serine esterase (DUF676);Alpha/beta hydrolase family
TRINITY_DN10139_c0_g1	microtubule integrity protein mal3-like [Quercus suber])	5.16	10.01	2.04	4.7	0	0	5.736667	1.566667	GO:0031110;GO:0051225;GO:0009652;GO:0035372;GO:1904825;GO:0051233;GO:0035371;GO:0005881;GO:0005815;GO:0005874;GO:0008017;GO:0051010	BP:regulation of microtubule polymerization or depolymerization;BP:spindle assembly;BP:thigmotropism;BP:protein localization to microtubule;BP:protein localization to microtubule plus-end;CC:spindle midzone;CC:microtubule plus-end;CC:cytoplasmic microtubule;CC:microtubule organizing center;CC:microtubule;MF:microtubule binding;MF:microtubule plus-end binding;	K10436	MAPRE	------	------	------	------	sp|Q10113|MAL3_SCHPO;	Microtubule integrity protein mal3 OS=Schizosaccharomyces pombe;	PF03271;PF00307	EB1;CH	EB1-like C-terminal motif;Calponin homology (CH) domain
TRINITY_DN101408_c0_g1		1.44	20.49	0.57	4.31	0	0	7.5	1.436667	------	------	------	------	------	------	------	------	------	------	------	------	------
TRINITY_DN101415_c0_g1	calmodulin-like protein [Carex littledalei])	16.17	9.41	2.46	5.23	0	0	9.346667	1.743333	GO:0005509	MF:calcium ion binding;	------	------	------	------	ENOG41121MV	S:Function unknown)	sp|P17882|FCA1_TRYBB;	Flagellar calcium-binding protein TB-17 OS=Trypanosoma brucei brucei OX=5702 GN=FCABP PE=2 SV=1;	PF13499;PF00036;PF13405;PF13833;PF13202	EF-hand_7;EF-hand_1;EF-hand_6;EF-hand_8;EF-hand_5	EF-hand domain pair;EF hand;EF-hand domain;EF-hand domain pair;EF hand
TRINITY_DN101460_c0_g1		0	21.85	0	0	0	0	7.283333	0	------	------	------	------	------	------	------	------	------	------	------	------	------
TRINITY_DN101471_c0_g1	RecName: Full=Puroindoline-A;Flags: Precursor [Triticum aestivum])	1.3	8.43	7.37	1.69	2.47	0.81	5.7	1.656667	GO:0042742;GO:0005615;GO:0016020;GO:0090729	BP:defense response to bacterium;CC:extracellular space;CC:membrane;MF:toxin activity;	------	------	------	------	ENOG41107V3	S:Function unknown)	sp|P33432|PUIA_WHEAT;	Puroindoline-A OS=Triticum aestivum OX=4565 GN=PINA PE=1 SV=2;	PF00234;PF13016	Tryp_alpha_amyl;Gliadin	Protease inhibitor/seed storage/LTP family;Cys-rich Gliadin N-terminal
TRINITY_DN101499_c0_g1		2.97	24.46	1.35	7.04	0.17	0	9.593333	2.403333	------	------	------	------	------	------	------	------	------	------	------	------	------
TRINITY_DN101506_c0_g1		7.85	8.68	0.79	6.09	0	0	5.773333	2.03	------	------	------	------	------	------	------	------	------	------	------	------	------
TRINITY_DN101521_c0_g1	hypothetical protein FH972_001641 [Carpinus fangiana])	8.15	25.98	1.59	6.92	0	0	11.906667	2.306667	------	------	K20062	ART4_5_7	------	------	ENOG41102NY	S:Function unknown)	sp|Q09729|YA4C_SCHPO;	Arrestin domain-containing protein C31A2.12 OS=Schizosaccharomyces pombe;	PF02752;PF00339	Arrestin_C;Arrestin_N	Arrestin (or S-antigen), C-terminal domain;Arrestin (or S-antigen), N-terminal domain
TRINITY_DN10154_c0_g1	V-type proton ATPase subunit d2 [Cinnamomum micranthum f. kanehirae])	4.43	9.11	1.76	4.61	8.93	0	5.1	4.513333	GO:0007034;GO:0007035;GO:0005623;GO:0016471;GO:0033179;GO:0005765;GO:0046961;GO:0008553;GO:0015078	BP:vacuolar transport;BP:vacuolar acidification;CC:cell;CC:vacuolar proton-transporting V-type ATPase complex;CC:proton-transporting V-type ATPase, V0 domain;CC:lysosomal membrane;MF:proton-transporting ATPase activity, rotational mechanism;MF:hydrogen-exporting ATPase activity, phosphorylative mechanism;MF:hydrogen ion transmembrane transporter activity;	K02146	ATPeV0D, ATP6D	map04145;map00190	Phagosome);Oxidative phosphorylation)	------	------	sp|Q9W4P5|VA0D1_DROME;	V-type proton ATPase subunit d 1 OS=Drosophila melanogaster OX=7227 GN=VhaAC39-1 PE=2 SV=1;	PF01992	vATP-synt_AC39	ATP synthase (C/AC39) subunit
TRINITY_DN101559_c0_g1		8.31	13.39	1.97	7.11	0	0	7.89	2.37	------	------	------	------	------	------	------	------	------	------	------	------	------
TRINITY_DN101790_c0_g1	unnamed protein product [Triticum turgidum subsp. durum])	0	16.72	0	0	0	0	5.573333	0	GO:0016021	CC:integral component of membrane;	------	------	------	------	ENOG410Z99D	S:Function unknown)	------	------	------	------	------
TRINITY_DN101797_c0_g1		20.94	0	0	0	0	0	6.98	0	------	------	------	------	------	------	------	------	------	------	------	------	------
TRINITY_DN10184_c0_g1		4.9	9.31	3.07	5.72	0	0	5.76	1.906667	------	------	------	------	------	------	ENOG411250G	S:Function unknown)	------	------	------	------	------
TRINITY_DN101861_c0_g1		3.49	18.07	4.25	0	0	0	8.603333	0	------	------	------	------	------	------	------	------	------	------	------	------	------
TRINITY_DN101871_c0_g1		4.01	14.24	0	3.55	0	0	6.083333	1.183333	------	------	------	------	------	------	------	------	------	------	------	------	------
TRINITY_DN101910_c0_g1	Protein brittle-1, chloroplastic/amyloplastic [Triticum urartu])	0	0	15.73	2.14	0	0	5.243333	0.713333	GO:0008643;GO:0016021;GO:0005347	BP:carbohydrate transport;CC:integral component of membrane;MF:ATP transmembrane transporter activity;	K14684	SLC25A23S	------	------	ENOG410ZRF1	S:Function unknown)	sp|P29518|BT1_MAIZE;	Adenine nucleotide transporter BT1, chloroplastic/amyloplastic/mitochondrial OS=Zea mays OX=4577 GN=BT1 PE=1 SV=1;	PF00153	Mito_carr	Mitochondrial carrier protein
TRINITY_DN101937_c0_g1		3.15	12.93	0.45	5.25	0	0	5.51	1.75	------	------	------	------	------	------	------	------	------	------	------	------	------
TRINITY_DN101969_c0_g1		33.13	0	0	0	0	0	11.043333	0	------	------	------	------	------	------	------	------	------	------	PF11034	Grg1	Glucose-repressible protein Grg1
TRINITY_DN102034_c0_g1		18.61	0	0	0	0	0	6.203333	0	------	------	------	------	------	------	------	------	------	------	------	------	------
TRINITY_DN102101_c0_g1		0	0	22.61	0	0	0	7.536667	0	------	------	------	------	------	------	------	------	------	------	------	------	------
TRINITY_DN10210_c0_g1		8.5	3.48	4.03	1.19	4.61	4.45	5.336667	3.416667	------	------	------	------	------	------	------	------	------	------	------	------	------
TRINITY_DN102115_c0_g1		10.93	5.65	0	0	0	0	5.526667	0	------	------	------	------	------	------	------	------	------	------	------	------	------
TRINITY_DN10211_c0_g1	protein pns1-like [Quercus suber])	3.13	13.59	0.4	5.03	0	0	5.706667	1.676667	GO:0055085;GO:0016021;GO:0016020;GO:0022857;GO:0016491	BP:transmembrane transport;CC:integral component of membrane;CC:membrane;MF:transmembrane transporter activity;MF:oxidoreductase activity;	------	------	------	------	------	------	sp|Q4I8E9|PNS1_GIBZE;	Protein PNS1 OS=Gibberella zeae;	PF04515	Choline_transpo	Plasma-membrane choline transporter
TRINITY_DN10211_c0_g2		16.37	7.53	0	0	0	0	7.966667	0	------	------	------	------	------	------	------	------	------	------	------	------	------
TRINITY_DN10212_c2_g1		8.68	5.85	2.55	4.62	5.9	4.47	5.693333	4.996667	------	------	------	------	------	------	------	------	------	------	PF13676	TIR_2	TIR domain
TRINITY_DN102139_c0_g1	hypothetical protein EZV62_000926 [Acer yangbiense])	11.99	26.65	4	11.3	0	0	14.213333	3.766667	GO:0042273;GO:0006412;GO:0005840;GO:0022625;GO:0003735;GO:0003723	BP:ribosomal large subunit biogenesis;BP:translation;CC:ribosome;CC:cytosolic large ribosomal subunit;MF:structural constituent of ribosome;MF:RNA binding;	K02875	RP-L14e, RPL14	map03010	Ribosome)	------	------	sp|Q63507|RL14_RAT;	60S ribosomal protein L14 OS=Rattus norvegicus OX=10116 GN=Rpl14 PE=1 SV=3;	PF01929;PF00467	Ribosomal_L14e;KOW	Ribosomal protein L14;KOW motif
TRINITY_DN102145_c0_g1		0	0	21.52	0	0	0	7.173333	0	------	------	------	------	------	------	------	------	------	------	------	------	------
TRINITY_DN102170_c0_g1		0	0	18.56	0	0	0	6.186667	0	------	------	K09471	puuB, ordL	map00330	Arginine and proline metabolism)	------	------	------	------	PF01266;PF00890;PF13450;PF01494;PF12831;PF01134;PF07992;PF03486;PF01946	DAO;FAD_binding_2;NAD_binding_8;FAD_binding_3;FAD_oxidored;GIDA;Pyr_redox_2;HI0933_like;Thi4	FAD dependent oxidoreductase;FAD binding domain;NAD(P)-binding Rossmann-like domain;FAD binding domain;FAD dependent oxidoreductase;Glucose inhibited division protein A;Pyridine nucleotide-disulphide oxidoreductase;HI0933-like protein;Thi4 family
TRINITY_DN102215_c0_g1	hypothetical protein FH972_021574 [Carpinus fangiana])	5.57	11.52	0	0	0	0	5.696667	0	GO:0003824	MF:catalytic activity;	K14655	RIB2, PUS8	map00740	Riboflavin metabolism)	COG0117	S:Function unknown)	sp|P87241|RIB2_SCHPO;	Diaminohydroxyphosphoribosylamino-pyrimidine deaminase OS=Schizosaccharomyces pombe;	PF00383;PF18785	dCMP_cyt_deam_1;Inv-AAD	Cytidine and deoxycytidylate deaminase zinc-binding region;Invertebrate-AID/APOBEC-deaminase
TRINITY_DN102269_c0_g1		0	15.09	0	0	0	0	5.03	0	------	------	------	------	------	------	------	------	------	------	------	------	------
TRINITY_DN10227_c0_g1		0.45	8.23	8.91	9.34	0.17	0.44	5.863333	3.316667	------	------	------	------	------	------	------	------	------	------	------	------	------
TRINITY_DN102325_c0_g1		11.37	3.9	4.65	4.41	0	0	6.64	1.47	------	------	------	------	------	------	------	------	------	------	------	------	------
TRINITY_DN10232_c0_g2	predicted protein [Hordeum vulgare subsp. vulgare])	13.16	25.95	5.25	12.01	0	0	14.786667	4.003333	GO:0006412;GO:0005840;GO:0022625;GO:0016021;GO:0003735;GO:0003723	BP:translation;CC:ribosome;CC:cytosolic large ribosomal subunit;CC:integral component of membrane;MF:structural constituent of ribosome;MF:RNA binding;	K02883	RP-L18e, RPL18	map03010	Ribosome)	------	------	sp|Q8TFH1|RL18B_SCHPO;	60S ribosomal protein L18-B OS=Schizosaccharomyces pombe;	PF17135	Ribosomal_L18	Ribosomal protein 60S L18 and 50S L18e
TRINITY_DN102354_c0_g1		11.9	0.54	6.35	0	0	0	6.263333	0	------	------	------	------	------	------	ENOG4112AV8;ENOG410XWER	S:Function unknown);	------	------	PF05922	Inhibitor_I9	Peptidase inhibitor I9
TRINITY_DN10237_c0_g2		7.21	7.4	13.26	2.1	4.7	0	9.29	2.266667	------	------	------	------	------	------	------	------	------	------	------	------	------
TRINITY_DN102513_c0_g1		15.72	0	0	0	0	0	5.24	0	------	------	------	------	------	------	------	------	------	------	------	------	------
TRINITY_DN10264_c0_g1	carboxyl-terminal-processing peptidase 2, chloroplastic isoform X2 [Ananas comosus])	5.88	5.23	5.95	4.42	4.72	5.35	5.686667	4.83	GO:0016021;GO:0031977;GO:0005739;GO:0008236	CC:integral component of membrane;CC:thylakoid lumen;CC:mitochondrion;MF:serine-type peptidase activity;	K03797	E3.4.21.102, prc, ctpA	------	------	COG0793	M:Cell wall/membrane/envelope biogenesis)	sp|O23614|CTPA2_ARATH;	Carboxyl-terminal-processing peptidase 2, chloroplastic OS=Arabidopsis thaliana OX=3702 GN=CTPA2 PE=1 SV=1;	PF03572;PF17820;PF00595;PF13180	Peptidase_S41;PDZ_6;PDZ;PDZ_2	Peptidase family S41;PDZ domain;PDZ domain;PDZ domain
TRINITY_DN102689_c0_g1		0	21.54	0	0	0	0	7.18	0	------	------	------	------	------	------	------	------	------	------	------	------	------
TRINITY_DN102781_c0_g1	hypothetical protein FH972_026152 [Carpinus fangiana])	13.03	0	10.52	0	0	0	7.85	0	GO:0001732;GO:0033290;GO:0005852;GO:0016282;GO:0003743	BP:formation of cytoplasmic translation initiation complex;CC:eukaryotic 48S preinitiation complex;CC:eukaryotic translation initiation factor 3 complex;CC:eukaryotic 43S preinitiation complex;MF:translation initiation factor activity;	K03254	EIF3A	map03013	RNA transport)	ENOG410XQ37	J:Translation, ribosomal structure and biogenesis)	sp|Q2H6G4|EIF3A_CHAGB;	Eukaryotic translation initiation factor 3 subunit A OS=Chaetomium globosum;	------	------	------
TRINITY_DN102785_c0_g1		0	0	20.59	0	0	0	6.863333	0	------	------	------	------	------	------	------	------	------	------	------	------	------
TRINITY_DN102788_c0_g1		9.09	4.72	5.5	0	0	0	6.436667	0	------	------	------	------	------	------	------	------	------	------	------	------	------
TRINITY_DN102805_c0_g1		2.69	9.08	24.2	0	5.71	0	11.99	1.903333	------	------	------	------	------	------	------	------	------	------	------	------	------
TRINITY_DN102914_c0_g1		17.35	0	0	0	0	0	5.783333	0	------	------	------	------	------	------	------	------	------	------	------	------	------
TRINITY_DN10295_c0_g1	pheophytinase, chloroplastic-like isoform X1 [Prunus avium])	0.97	1.06	21.91	1.11	1.02	1.54	7.98	1.223333	------	------	------	------	------	------	COG0596	S:Function unknown)	sp|Q9FFZ1|PPH_ARATH;	Pheophytinase, chloroplastic OS=Arabidopsis thaliana OX=3702 GN=PPH PE=1 SV=1;	PF00561;PF12697;PF12146	Abhydrolase_1;Abhydrolase_6;Hydrolase_4	alpha/beta hydrolase fold;Alpha/beta hydrolase family;Serine aminopeptidase, S33
TRINITY_DN10321_c0_g1		8.57	10.02	3.15	1.92	3	1.08	7.246667	2	------	------	------	------	------	------	------	------	------	------	------	------	------
TRINITY_DN10326_c1_g1		4.02	4.92	13.57	7.39	1.51	1.86	7.503333	3.586667	------	------	------	------	------	------	------	------	------	------	------	------	------
TRINITY_DN10345_c0_g1		10.75	2.76	2.77	2.25	2.94	5.31	5.426667	3.5	------	------	------	------	------	------	------	------	------	------	------	------	------
TRINITY_DN10383_c0_g1		25.79	2.77	6.31	0	0	11.02	11.623333	3.673333	------	------	------	------	------	------	------	------	------	------	------	------	------
TRINITY_DN10395_c0_g1		0	18.27	1.8	0	13.27	0	6.69	4.423333	------	------	------	------	------	------	------	------	------	------	------	------	------
TRINITY_DN10396_c0_g1		6.85	9.18	0	3.39	0	0	5.343333	1.13	------	------	------	------	------	------	------	------	------	------	------	------	------
TRINITY_DN10405_c0_g1		10.38	0	7.96	1.5	0	1.97	6.113333	1.156667	------	------	------	------	------	------	------	------	------	------	------	------	------
TRINITY_DN10425_c0_g1		1.51	11.35	3.64	2.27	3.92	1.76	5.5	2.65	------	------	------	------	------	------	------	------	------	------	------	------	------
TRINITY_DN10436_c2_g2		0	0	19.95	0	4.69	0	6.65	1.563333	------	------	------	------	------	------	------	------	------	------	------	------	------
TRINITY_DN10449_c0_g1		7.4	7.33	6.82	2.74	3.62	4.94	7.183333	3.766667	------	------	------	------	------	------	------	------	------	------	------	------	------
TRINITY_DN10457_c0_g1		2.64	5.25	11.57	9.03	1.96	3.8	6.486667	4.93	------	------	------	------	------	------	------	------	------	------	------	------	------
TRINITY_DN10457_c1_g1		6.43	8.23	13.8	5.64	0	3.41	9.486667	3.016667	------	------	------	------	------	------	------	------	------	------	------	------	------
TRINITY_DN10472_c0_g1	monomeric alpha-amylase inhibitor, partial [Triticum dicoccoides])	2.42	10.9	10.9	1.14	3.28	1.27	8.073333	1.896667	GO:0015066;GO:0004867	MF:alpha-amylase inhibitor activity;MF:serine-type endopeptidase inhibitor activity;	------	------	------	------	ENOG41103SW	S:Function unknown)	sp|P01083|IAA2_WHEAT;	Alpha-amylase inhibitor 0.28 OS=Triticum aestivum OX=4565 GN=IMA1 PE=1 SV=3;	PF00234	Tryp_alpha_amyl	Protease inhibitor/seed storage/LTP family
TRINITY_DN10472_c0_g2	alpha-amylase inhibitor 0.19-like [Aegilops tauschii subsp. tauschii])	4.48	22.58	23.27	3.65	3.44	2.05	16.776667	3.046667	GO:0015066;GO:0004867	MF:alpha-amylase inhibitor activity;MF:serine-type endopeptidase inhibitor activity;	------	------	------	------	ENOG41103SW	S:Function unknown)	sp|P01085|IAA1_WHEAT;	Alpha-amylase inhibitor 0.19 OS=Triticum aestivum OX=4565 PE=1 SV=1;	PF00234;PF13016	Tryp_alpha_amyl;Gliadin	Protease inhibitor/seed storage/LTP family;Cys-rich Gliadin N-terminal
TRINITY_DN10474_c0_g1		5.5	11.72	8.09	1.29	5.64	5.77	8.436667	4.233333	------	------	------	------	------	------	------	------	------	------	------	------	------
TRINITY_DN10474_c1_g1		6.23	6.43	7.3	11.02	2.25	0	6.653333	4.423333	------	------	------	------	------	------	------	------	------	------	PF00036;PF13202	EF-hand_1;EF-hand_5	EF hand;EF hand
TRINITY_DN10476_c0_g1	Phytosulfokine receptor 2 [Vitis vinifera])	5.37	3.43	10.4	3.61	4.38	3.98	6.4	3.99	GO:0046777;GO:0016021;GO:0005886;GO:0004674;GO:0005524	BP:protein autophosphorylation;CC:integral component of membrane;CC:plasma membrane;MF:protein serine/threonine kinase activity;MF:ATP binding;	------	------	------	------	COG4886;COG0515	S:Function unknown);	sp|Q9C7S5|PSYR1_ARATH;	Tyrosine-sulfated glycopeptide receptor 1 OS=Arabidopsis thaliana OX=3702 GN=PSY1R PE=1 SV=1;	PF00069;PF07714;PF13855;PF12799	Pkinase;PK_Tyr_Ser-Thr;LRR_8;LRR_4	Protein kinase domain;Protein tyrosine and serine/threonine kinase;Leucine rich repeat;Leucine Rich repeats (2 copies)
TRINITY_DN10505_c0_g1		6.71	5.15	7.59	3.71	2.98	2.67	6.483333	3.12	------	------	------	------	------	------	------	------	------	------	------	------	------
TRINITY_DN10506_c0_g1	cation/H(+) antiporter 20 [Phoenix dactylifera])	5.86	9.24	2.96	3.18	3.9	1.52	6.02	2.866667	GO:0006885;GO:0015672;GO:0016021;GO:0012505;GO:0015299	BP:regulation of pH;BP:monovalent inorganic cation transport;CC:integral component of membrane;CC:endomembrane system;MF:solut;	------	------	------	------	COG0475	P:Inorganic ion transport and metabolism)	sp|Q9M353|CHX20_ARATH;	Cation/;	PF00999	Na_H_Exchanger	Sodium/hydrogen exchanger family
TRINITY_DN10509_c0_g1	unnamed protein product, partial [Nymphaea colorata])	6.06	5.45	3.64	3.98	4.59	4.38	5.05	4.316667	------	------	K16462	CEP164	------	------	ENOG4111VEQ	S:Function unknown)	sp|Q9UPV0|CE164_HUMAN;	Centrosomal protein of 164 kDa OS=Homo sapiens OX=9606 GN=CEP164 PE=1 SV=3;	PF00397	WW	WW domain
TRINITY_DN10559_c0_g1		9.9	20.72	2.43	7.19	0	0.07	11.016667	2.42	------	------	------	------	------	------	------	------	------	------	PF00805;PF13576;PF13599	Pentapeptide;Pentapeptide_3;Pentapeptide_4	Pentapeptide repeats (8 copies);Pentapeptide repeats (9 copies);Pentapeptide repeats (9 copies)
TRINITY_DN10574_c0_g2	tubulin beta chain [Rhodamnia argentea])	11.23	15.44	1.79	6.81	1.95	0	9.486667	2.92	GO:0007017;GO:0000278;GO:0000226;GO:0005737;GO:0005874;GO:0003924;GO:0005200;GO:0005525	BP:microtubule-based process;BP:mitotic cell cycle;BP:microtubule cytoskeleton organization;CC:cytoplasm;CC:microtubule;MF:GTPase activity;MF:structural constituent of cytoskeleton;MF:GTP binding;	K07375	TUBB	map04145	Phagosome)	COG5023	S:Function unknown)	sp|Q3MHM5|TBB4B_BOVIN;	Tubulin beta-4B chain OS=Bos taurus OX=9913 GN=TUBB4B PE=2 SV=1;	PF00091;PF03953;PF10644	Tubulin;Tubulin_C;Misat_Tub_SegII	Tubulin/FtsZ family, GTPase domain;Tubulin C-terminal domain;Misato Segment II tubulin-like domain
TRINITY_DN10579_c0_g1	PREDICTED: 17.6 kDa class I heat shock protein 3-like [Camelina sativa])	5.63	13.72	4.29	6.6	3.69	3.17	7.88	4.486667	GO:0051259;GO:0006457;GO:0042542;GO:0000302;GO:0009651;GO:0009408;GO:0051082;GO:0043621	BP:protein oligomerization;BP:protein folding;BP:response to hydrogen peroxide;BP:response to reactive oxygen species;BP:response to salt stress;BP:response to heat;MF:unfolded protein binding;MF:protein self-association;	K13993	HSP20	map04141	Protein processing in endoplasmic reticulum)	COG0071	O:Posttranslational modification, protein turnover, chaperones)	sp|Q84Q77|HS17A_ORYSJ;	17.9 kDa class I heat shock protein OS=Oryza sativa subsp. japonica OX=39947 GN=HSP17.9A PE=1 SV=1;	PF00011	HSP20	Hsp20/alpha crystallin family
TRINITY_DN10595_c2_g1		10.08	6.1	3.8	2.46	5.08	5.71	6.66	4.416667	------	------	------	------	------	------	------	------	------	------	------	------	------
TRINITY_DN1059_c1_g3		0	18.87	0	9.66	0	0	6.29	3.22	------	------	------	------	------	------	------	------	------	------	------	------	------
TRINITY_DN10603_c0_g1	hypothetical protein EZV62_022302 [Acer yangbiense])	18.76	0	0	0	0	14.75	6.253333	4.916667	GO:0006511;GO:0016740;GO:0004842;GO:0061631;GO:0005524	BP:ubiquitin-dependent protein catabolic process;MF:transferase activity;MF:ubiquitin-protein transferase activity;MF:ubiquitin conjugating enzyme activity;MF:ATP binding;	K06689	UBE2D, UBC4, UBC5	map04120;map04141	Ubiquitin mediated proteolysis);Protein processing in endoplasmic reticulum)	------	------	sp|O74196|UBC1_COLGL;	Ubiquitin-conjugating enzyme E2-16 kDa OS=Colletotrichum gloeosporioides OX=474922 GN=UBC1 PE=2 SV=1;	PF00179	UQ_con	Ubiquitin-conjugating enzyme
TRINITY_DN10608_c0_g1		6.02	4.63	6.25	3.58	2.48	4	5.633333	3.353333	------	------	------	------	------	------	------	------	------	------	------	------	------
TRINITY_DN10628_c0_g2		3.11	1.63	10.3	6.16	0.92	1.22	5.013333	2.766667	------	------	------	------	------	------	------	------	------	------	------	------	------
TRINITY_DN10631_c0_g1	hypothetical protein BHE74_00025343 [Ensete ventricosum])	8.72	0.38	8.26	1.95	2.31	6.34	5.786667	3.533333	GO:0016042;GO:0016021;GO:0005576;GO:0016788;GO:0052887;GO:0052886	BP:lipid catabolic process;CC:integral component of membrane;CC:extracellular region;MF:hydrolase activity, acting on ester bonds;MF:7,9,9'-tricis-neurosporen;MF:9,9'-dicis-caroten;	------	------	------	------	ENOG410ZRT0;COG3240	S:Function unknown);	sp|O23470|GDL64_ARATH;	GDSL esterase/lipase At4g16230 OS=Arabidopsis thaliana OX=3702 GN=At4g16230 PE=3 SV=2;	PF00657	Lipase_GDSL	GDSL-like Lipase/Acylhydrolase
TRINITY_DN10642_c1_g3		2.84	4.19	10.87	4.58	2.15	1.54	5.966667	2.756667	------	------	------	------	------	------	------	------	------	------	PF13054	DUF3915	Protein of unknown function (DUF3915)
TRINITY_DN10665_c0_g1		9.21	4.91	5.08	4.66	5.71	3.8	6.4	4.723333	------	------	------	------	------	------	------	------	------	------	------	------	------
TRINITY_DN1066_c0_g2		4.87	10.28	4.01	1.91	7.16	4.61	6.386667	4.56	------	------	------	------	------	------	------	------	------	------	------	------	------
TRINITY_DN1068_c0_g1		4.36	5.97	4.82	3.8	4.2	4.38	5.05	4.126667	------	------	------	------	------	------	------	------	------	------	------	------	------
TRINITY_DN10702_c1_g1		11.99	1.19	5.7	1.42	2.83	4.21	6.293333	2.82	------	------	------	------	------	------	------	------	------	------	------	------	------
TRINITY_DN10710_c0_g1		4.07	5.59	7.65	7.47	2.97	1.84	5.77	4.093333	------	------	------	------	------	------	------	------	------	------	------	------	------
TRINITY_DN10717_c0_g1		12.89	5.64	20.06	0	0	0	12.863333	0	------	------	------	------	------	------	------	------	------	------	------	------	------
TRINITY_DN10738_c0_g1	glutathione s-transferase, putative [Ricinus communis])	15.13	0	0	0	0	9.66	5.043333	3.22	GO:0005737;GO:0016740;GO:0004364;GO:0043295	CC:cytoplasm;MF:transferase activity;MF:glutathione transferase activity;MF:glutathione binding;	K00799	GST, gst	map00480	Glutathione metabolism)	ENOG410XV35	O:Posttranslational modification, protein turnover, chaperones)	sp|Q9P6M1|GST3_SCHPO;	Glutathione S-transferase 3 OS=Schizosaccharomyces pombe;	PF02798;PF13417;PF13409	GST_N;GST_N_3;GST_N_2	Glutathione S-transferase, N-terminal domain;Glutathione S-transferase, N-terminal domain;Glutathione S-transferase, N-terminal domain
TRINITY_DN10740_c0_g1		5.06	2.72	13.04	5.37	2.11	3.57	6.94	3.683333	------	------	------	------	------	------	------	------	------	------	------	------	------
TRINITY_DN10742_c0_g1	TBC1 domain family member 22B [Glycine max])	3.86	8.1	3.33	5.92	4.91	0	5.096667	3.61	GO:0006886;GO:0090630;GO:0005829;GO:0016021;GO:0005096;GO:0017137	BP:intracellular protein transport;BP:activation of GTPase activity;CC:cytosol;CC:integral component of membrane;MF:GTPase activator activity;MF:Rab GTPase binding;	K20360	TBC1D22, GYP1	------	------	ENOG41124HZ	S:Function unknown)	sp|O59737|GYP1_SCHPO;	GTPase-activating protein gyp1 OS=Schizosaccharomyces pombe;	PF00566	RabGAP-TBC	Rab-GTPase-TBC domain
TRINITY_DN10759_c2_g1		20.77	0	0	0	0	0	6.923333	0	------	------	------	------	------	------	------	------	------	------	------	------	------
TRINITY_DN10762_c0_g1	malate dehydrogenase, mitochondrial-like [Quercus suber])	4.16	10.84	0.96	4.18	8.32	0	5.32	4.166667	GO:0005975;GO:0006099;GO:0006108;GO:0005737;GO:0009507;GO:0030060	BP:carbohydrate metabolic process;BP:tricarboxylic acid cycle;BP:malate metabolic process;CC:cytoplasm;CC:chloroplast;MF:L-malate dehydrogenase activity;	K00026	MDH2	map00020;map00630;map00620;map00710;map00270	Citrate cycle (TCA cycle));Glyoxylate and dicarboxylate metabolism);Pyruvate metabolism);Carbon fixation in photosynthetic organisms);Cysteine and methionine metabolism)	------	------	sp|P17505|MDHM_YEAST;	Malate dehydrogenase, mitochondrial OS=Saccharomyces cerevisiae;	PF02866;PF00056;PF01073	Ldh_1_C;Ldh_1_N;3Beta_HSD	lactate/malate dehydrogenase, alpha/beta C-terminal domain;lactate/malate dehydrogenase, NAD binding domain;3-beta hydroxysteroid dehydrogenase/isomerase family
TRINITY_DN10780_c0_g1		3.49	11.67	2.3	3.95	7.47	0.25	5.82	3.89	------	------	------	------	------	------	------	------	------	------	------	------	------
TRINITY_DN10811_c0_g1		0	0	55.75	0	0	0	18.583333	0	------	------	------	------	------	------	------	------	------	------	------	------	------
TRINITY_DN10817_c0_g1		5.97	10.52	4.69	4.39	3.84	5.61	7.06	4.613333	------	------	------	------	------	------	------	------	------	------	------	------	------
TRINITY_DN10836_c0_g2	mitochondrial outer membrane protein porin-like [Quercus suber])	5.02	11.57	1.14	5.7	2.72	0	5.91	2.806667	GO:0005741;GO:0008308	CC:mitochondrial outer membrane;MF:voltage-gated anion channel activity;	K15040	VDAC2	------	------	ENOG410ZBK1	J:Translation, ribosomal structure and biogenesis)	sp|P83781|VDAC_CANAL;	Mitochondrial outer membrane protein porin OS=Candida albicans;	PF01459	Porin_3	Eukaryotic porin
TRINITY_DN10844_c0_g2		5.82	3.78	12.01	1.7	1.45	5.38	7.203333	2.843333	------	------	------	------	------	------	------	------	------	------	PF03492	Methyltransf_7	SAM dependent carboxyl methyltransferase
TRINITY_DN10849_c0_g2	hypothetical protein FH972_020994 [Carpinus fangiana])	13.51	24.13	1.09	9.69	0.24	0	12.91	3.31	GO:0016021	CC:integral component of membrane;	K07034	K07034	------	------	COG1584	S:Function unknown)	sp|P32907|ATO2_YEAST;	Ammonia transport outward protein 2 OS=Saccharomyces cerevisiae;	PF01184	Gpr1_Fun34_YaaH	GPR1/FUN34/yaaH family
TRINITY_DN10856_c2_g1		11.41	0	9.24	0	10	0	6.883333	3.333333	------	------	------	------	------	------	------	------	------	------	------	------	------
TRINITY_DN10857_c0_g1	ubiquitin-conjugating enzyme E2 36-like [Panicum hallii])	5.56	11.29	1.42	4.29	0	0	6.09	1.43	GO:0006301;GO:0070534;GO:0005634;GO:0016740;GO:0016874;GO:0061631;GO:0005524	BP:postreplication repair;BP:protein K63-linked ubiquitination;CC:nucleus;MF:transferase activity;MF:ligase activity;MF:ubiquitin conjugating enzyme activity;MF:ATP binding;	K10580	UBE2N, BLU, UBC13	map04120	Ubiquitin mediated proteolysis)	------	------	sp|Q9FZ48|UBC36_ARATH;	Ubiquitin-conjugating enzyme E2 36 OS=Arabidopsis thaliana OX=3702 GN=UBC36 PE=1 SV=1;	PF00179;PF14461	UQ_con;Prok-E2_B	Ubiquitin-conjugating enzyme;Prokaryotic E2 family B
TRINITY_DN10864_c0_g2		3.56	7.38	4.34	4.04	0	0	5.093333	1.346667	------	------	------	------	------	------	------	------	------	------	------	------	------
TRINITY_DN10893_c0_g1	proteasome subunit beta type-4 [Dendrobium catenatum])	5.78	16.18	3.28	9.47	0.19	0	8.413333	3.22	GO:0051603;GO:0043161;GO:0010498;GO:0010499;GO:0005737;GO:0005839;GO:0005634;GO:0004175;GO:0004298	BP:proteolysis involved in cellular protein catabolic process;BP:proteasome-mediated ubiquitin-dependent protein catabolic process;BP:proteasomal protein catabolic process;BP:proteasomal ubiquitin-independent protein catabolic process;CC:cytoplasm;CC:proteasome core complex;CC:nucleus;MF:endopeptidase activity;MF:threonine-type endopeptidase activity;	K02736	PSMB4	map03050	Proteasome)	------	------	sp|Q3T108|PSB4_BOVIN;	Proteasome subunit beta type-4 OS=Bos taurus OX=9913 GN=PSMB4 PE=1 SV=1;	PF00227	Proteasome	Proteasome subunit
TRINITY_DN10897_c0_g1	SWR1 complex bromodomain subunit bdf1 [Amborella trichopoda])	5.56	4.17	5.33	3.33	6.33	4.87	5.02	4.843333	GO:0003677	MF:DNA binding;	------	------	------	------	ENOG410YGJ3	S:Function unknown)	sp|Q9H0E9|BRD8_HUMAN;	Bromodomain-containing protein 8 OS=Homo sapiens OX=9606 GN=BRD8 PE=1 SV=2;	PF00439	Bromodomain	Bromodomain
TRINITY_DN10905_c0_g1	Uncharacterized protein AXF42_Ash019700 [Apostasia shenzhenica])	8.51	3.29	3.56	2.71	6.83	4.81	5.12	4.783333	------	------	------	------	------	------	ENOG410YDND;ENOG410Y9JN	S:Function unknown);	sp|Q66GQ2|Y5162_ARATH;	Uncharacterized protein At5g41620 OS=Arabidopsis thaliana OX=3702 GN=At5g41620 PE=2 SV=2;	------	------	------
TRINITY_DN10913_c0_g1		0.51	17.31	0	0.6	0	0	5.94	0.2	------	------	------	------	------	------	------	------	------	------	------	------	------
TRINITY_DN10913_c0_g2		1.74	16.94	2.4	0.87	0	0	7.026667	0.29	------	------	------	------	------	------	------	------	------	------	------	------	------
TRINITY_DN10920_c0_g1		5.43	8.46	5.89	5.37	4.88	4.56	6.593333	4.936667	------	------	------	------	------	------	------	------	------	------	------	------	------
TRINITY_DN10929_c1_g2	hypothetical protein FH972_023495 [Carpinus fangiana])	6.05	11.25	1.54	5.88	0.06	0	6.28	1.98	GO:0006354;GO:0006355;GO:0005634;GO:0000785;GO:0005694;GO:0018024;GO:0046975;GO:0008270	BP:DNA-templated transcription, elongation;BP:regulation of transcription, DNA-templated;CC:nucleus;CC:chromatin;CC:chromosome;MF:histone-lysine N-methyltransferase activity;MF:histone methyltransferase activit;MF:zinc ion binding;	K23700	SET2	map00310	Lysine degradation)	------	------	sp|P0CO29|SET2_CRYNB;	Histone-lysine N-methyltransferase, H3 lysine-36 specific OS=Cryptococcus neoformans var. neoformans serotype D;	PF00856;PF17907;PF08236;PF00397	SET;AWS;SRI;WW	SET domain;AWS domain;SRI (Set2 Rpb1 interacting) domain;WW domain
TRINITY_DN10949_c0_g1	Pentatricopeptide repeat-containing protein [Nymphaea thermarum])	4.74	4.35	6.69	5.11	3.91	5.09	5.26	4.703333	GO:0009451;GO:0043231;GO:0008270	BP:RNA modification;CC:intracellular membrane-bounded organelle;MF:zinc ion binding;	------	------	------	------	ENOG410Z7Z7	S:Function unknown)	sp|Q9SVP7|PP307_ARATH;	Pentatricopeptide repeat-containing protein At4g13650 OS=Arabidopsis thaliana OX=3702 GN=PCMP-H42 PE=2 SV=2;	PF13041;PF01535;PF13812;PF12854;PF17177	PPR_2;PPR;PPR_3;PPR_1;PPR_long	PPR repeat family;PPR repeat;Pentatricopeptide repeat domain;PPR repeat;Pentacotripeptide-repeat region of PRORP
TRINITY_DN10953_c0_g1		3	31.39	0.7	0	0	0	11.696667	0	------	------	------	------	------	------	------	------	------	------	------	------	------
TRINITY_DN10972_c0_g4		16.72	2.88	3.4	0	3.66	2.98	7.666667	2.213333	------	------	------	------	------	------	------	------	------	------	------	------	------
TRINITY_DN11009_c0_g1		11.04	1.53	2.64	1.62	4.29	4.45	5.07	3.453333	------	------	------	------	------	------	------	------	------	------	------	------	------
TRINITY_DN11029_c0_g2	Cysteine-rich receptor-like protein kinase 25 [Ananas comosus])	6.2	8.51	7.6	0	2.7	6.6	7.436667	3.1	GO:0006468;GO:0016021;GO:0005886;GO:0004672;GO:0004674;GO:0005524	BP:protein phosphorylation;CC:integral component of membrane;CC:plasma membrane;MF:protein kinase activity;MF:protein serine/threonine kinase activity;MF:ATP binding;	------	------	------	------	COG0515	T:Signal transduction mechanisms)	sp|O65476|CRK16_ARATH;	Putative cysteine-rich receptor-like protein kinase 16 OS=Arabidopsis thaliana OX=3702 GN=CRK16 PE=3 SV=2;	------	------	------
TRINITY_DN11050_c0_g1	abscisic acid 8'-hydroxylase 4 [Cinnamomum micranthum f. kanehirae])	3.24	4.23	8.76	3.61	0.95	4.29	5.41	2.95	GO:0016132;GO:0009687;GO:0016125;GO:0010268;GO:0007275;GO:0055114;GO:0016021;GO:0004497;GO:0016705;GO:0020037;GO:0016709;GO:0010295;GO:0005506;GO:0016491	BP:brassinosteroid biosynthetic process;BP:abscisic acid metabolic process;BP:sterol metabolic process;BP:brassinosteroid homeostasis;BP:multicellular organism development;BP:oxidation-reduction process;CC:integral component of membrane;MF:monooxygenase activity;MF:oxidoreductase activity, acting on paired donors, with incorporation or reduction of molecular oxygen;MF:heme binding;MF:oxidoreducta…	K09843	CYP707A	map00906	Carotenoid biosynthesis)	COG2124	Q:Secondary metabolites biosynthesis, transport and catabolism)	sp|Q949P1|ABAH1_ARATH;	Abscisic acid 8'-hydroxylase 1 OS=Arabidopsis thaliana OX=3702 GN=CYP707A1 PE=1 SV=1;	PF00067	p450	Cytochrome P450
TRINITY_DN11051_c0_g1		6.83	11.28	0.2	3.58	0.71	0.33	6.103333	1.54	------	------	------	------	------	------	------	------	------	------	------	------	------
TRINITY_DN11055_c0_g1	78 kDa glucose-regulated protein homolog [Quercus suber])	5.12	15.58	1.03	5.93	0	0	7.243333	1.976667	GO:0006986;GO:0030968;GO:0030433;GO:0034620;GO:0051085;GO:0042026;GO:0005737;GO:0016020;GO:0005788;GO:0034663;GO:0005634;GO:0042623;GO:0031072;GO:0044183;GO:0051082;GO:0051787;GO:0016887;GO:0005524	BP:response to unfolded protein;BP:endoplasmic reticulum unfolded protein response;BP:ER-associated ubiquitin-dependent protein catabolic process;BP:cellular response to unfolded protein;BP:chaperone mediated protein folding requiring cofactor;BP:protein refolding;CC:cytoplasm;CC:membrane;CC:endoplasmic reticulum lumen;CC:endoplasmic reticulum chaperone complex;CC:nucleus;MF:ATPase activity, coup…	K09490	HSPA5, BIP	map03060;map04141	Protein export);Protein processing in endoplasmic reticulum)	COG0443	O:Posttranslational modification, protein turnover, chaperones)	sp|P59769|BIP_ASPAW;	Endoplasmic reticulum chaperone BiP OS=Aspergillus awamori OX=105351 GN=bipA PE=2 SV=1;	PF00012;PF06723	HSP70;MreB_Mbl	Hsp70 protein;MreB/Mbl protein
TRINITY_DN11059_c0_g2		1.69	21.25	1.01	6.14	0.12	0	7.983333	2.086667	------	------	------	------	------	------	ENOG410YMJA	S:Function unknown)	------	------	PF02752;PF00339	Arrestin_C;Arrestin_N	Arrestin (or S-antigen), C-terminal domain;Arrestin (or S-antigen), N-terminal domain
TRINITY_DN11068_c1_g1		5.52	2.66	7.64	5.9	4.72	4.34	5.273333	4.986667	------	------	------	------	------	------	------	------	------	------	------	------	------
TRINITY_DN11089_c0_g1		8.21	8.25	2.62	4.85	0	0	6.36	1.616667	------	------	------	------	------	------	------	------	------	------	------	------	------
TRINITY_DN11095_c1_g1		7.03	1.68	9.69	1.55	5.27	2.1	6.133333	2.973333	------	------	------	------	------	------	------	------	------	------	------	------	------
TRINITY_DN11096_c0_g1		0	0	27.39	3.57	4.04	0	9.13	2.536667	------	------	------	------	------	------	------	------	------	------	------	------	------
TRINITY_DN11126_c0_g1		5.92	3.83	6.64	3.35	4.64	5.73	5.463333	4.573333	------	------	------	------	------	------	------	------	------	------	------	------	------
TRINITY_DN11132_c0_g1	ferric reduction oxidase 7, chloroplastic-like [Punica granatum])	8.18	6.15	2.07	5.5	0.44	0.01	5.466667	1.983333	GO:0006811;GO:0009416;GO:0055114;GO:0009536;GO:0005886;GO:0016021;GO:0000293;GO:0046872;GO:0016491	BP:ion transport;BP:response to light stimulus;BP:oxidation-reduction process;CC:plastid;CC:plasma membrane;CC:integral component of membrane;MF:ferric-chelate reductase activity;MF:metal ion binding;MF:oxidoreductase activity;	K00521	E1.16.1.7	------	------	ENOG410XNZY	S:Function unknown)	sp|Q8RWS6|FRO6_ARATH;	Ferric reduction oxidase 6 OS=Arabidopsis thaliana OX=3702 GN=FRO6 PE=2 SV=1;	PF01794;PF08030;PF08022	Ferric_reduct;NAD_binding_6;FAD_binding_8	Ferric reductase like transmembrane component;Ferric reductase NAD binding domain;FAD-binding domain
TRINITY_DN11143_c0_g1	alpha-gliadin protein [Triticum turgidum subsp. durum])	5.61	24.83	22.09	4.31	3.48	3.83	17.51	3.873333	GO:0045735	MF:nutrient reservoir activity;	------	------	------	------	------	------	sp|P04725|GDA5_WHEAT;	Alpha/beta-gliadin A-V OS=Triticum aestivum OX=4565 PE=2 SV=1;	PF13016;PF00234	Gliadin;Tryp_alpha_amyl	Cys-rich Gliadin N-terminal;Protease inhibitor/seed storage/LTP family
TRINITY_DN11143_c0_g2	gamma-gliadin [Triticum aestivum])	2.83	14.92	13.83	2.36	3.78	3.78	10.526667	3.306667	GO:0045735	MF:nutrient reservoir activity;	------	------	------	------	ENOG411268F	S:Function unknown)	sp|P06659|GDBB_WHEAT;	Gamma-gliadin B OS=Triticum aestivum OX=4565 PE=3 SV=1;	PF13016;PF00234	Gliadin;Tryp_alpha_amyl	Cys-rich Gliadin N-terminal;Protease inhibitor/seed storage/LTP family
TRINITY_DN11193_c1_g1		8.53	14.69	3.47	0	7.46	3.04	8.896667	3.5	------	------	------	------	------	------	------	------	------	------	------	------	------
TRINITY_DN11193_c3_g2		3.78	1.52	11.92	0.89	4.72	3.14	5.74	2.916667	------	------	------	------	------	------	------	------	------	------	------	------	------
TRINITY_DN11201_c0_g2	PREDICTED: ribonuclease III domain-containing protein RNC1, chloroplastic-like isoform X3 [Vigna angularis])	5.5	4.89	6.12	4.35	6.45	3.58	5.503333	4.793333	GO:0006396;GO:0042025;GO:0004525	BP:RNA processing;CC:host cell nucleus;MF:ribonuclease III activity;	------	------	------	------	ENOG4110321	S:Function unknown)	sp|Q9SZV0|RNC1_ARATH;	Ribonuclease III domain-containing protein RNC1, chloroplastic OS=Arabidopsis thaliana OX=3702 GN=RNC1 PE=2 SV=1;	PF14622;PF00636	Ribonucleas_3_3;Ribonuclease_3	Ribonuclease-III-like;Ribonuclease III domain
TRINITY_DN11203_c0_g1	pentatricopeptide repeat-containing protein At3g09040, mitochondrial [Amborella trichopoda])	5.47	12.75	5.79	4.06	6.54	4.12	8.003333	4.906667	GO:0009451;GO:0043231;GO:0008270	BP:RNA modification;CC:intracellular membrane-bounded organelle;MF:zinc ion binding;	------	------	------	------	ENOG410Z7Z7	S:Function unknown)	sp|Q9SS83|PP220_ARATH;	Pentatricopeptide repeat-containing protein At3g09040, mitochondrial OS=Arabidopsis thaliana OX=3702 GN=PCMP-E88 PE=2 SV=1;	PF13041;PF01535;PF13812;PF12854;PF17177	PPR_2;PPR;PPR_3;PPR_1;PPR_long	PPR repeat family;PPR repeat;Pentatricopeptide repeat domain;PPR repeat;Pentacotripeptide-repeat region of PRORP
TRINITY_DN11213_c0_g1		4.49	13.53	7.71	6.84	5.15	1.72	8.576667	4.57	------	------	------	------	------	------	------	------	------	------	------	------	------
TRINITY_DN11223_c1_g1		9.3	9.66	0	5.2	0	0	6.32	1.733333	------	------	------	------	------	------	------	------	------	------	------	------	------
TRINITY_DN11226_c0_g2		0	16.6	0	0	0	0	5.533333	0	------	------	------	------	------	------	------	------	------	------	------	------	------
TRINITY_DN11239_c0_g1	pentatricopeptide repeat domain-containing protein 1 [Salvia splendens])	5.68	5.06	5.27	3.64	4.95	4.75	5.336667	4.446667	------	------	K17710	PTCD1	------	------	------	------	------	------	PF13041;PF12854;PF01535;PF13812;PF17177	PPR_2;PPR_1;PPR;PPR_3;PPR_long	PPR repeat family;PPR repeat;PPR repeat;Pentatricopeptide repeat domain;Pentacotripeptide-repeat region of PRORP
TRINITY_DN11265_c0_g1		7.26	6.89	4.11	4.85	4.96	3.93	6.086667	4.58	------	------	------	------	------	------	ENOG410XS1Z	S:Function unknown)	sp|Q2IA00|SPEF2_PIG;	Sperm flagellar protein 2 OS=Sus scrofa OX=9823 GN=SPEF2 PE=2 SV=1;	PF00406	ADK	Adenylate kinase
TRINITY_DN11276_c0_g1		23.43	9.13	3.49	0	4.27	0.59	12.016667	1.62	------	------	------	------	------	------	------	------	------	------	------	------	------
TRINITY_DN11278_c0_g2	predicted protein [Hordeum vulgare subsp. vulgare])	5.86	9.91	2.57	7.36	0	0	6.113333	2.453333	GO:1902600;GO:0016471;GO:0042626	BP:hydrogen ion transmembrane transport;CC:vacuolar proton-transporting V-type ATPase complex;MF:ATPase activity, coupled to transmembrane movement of substances;	K02152	ATPeV1G, ATP6G	map04145;map00190	Phagosome);Oxidative phosphorylation)	------	------	sp|P78713|VATG_NEUCR;	V-type proton ATPase subunit G OS=Neurospora crassa;	PF03179	V-ATPase_G	Vacuolar (H+)-ATPase G subunit
TRINITY_DN11282_c0_g2	60S ribosomal protein L9 [Zea mays])	12.73	21.12	5.56	11.61	0	0	13.136667	3.87	GO:0006412;GO:0005840;GO:0016021;GO:0019843;GO:0003735;GO:0022857	BP:translation;CC:ribosome;CC:integral component of membrane;MF:rRNA binding;MF:structural constituent of ribosome;MF:transmembrane transporter activity;	K02940	RP-L9e, RPL9	map03010	Ribosome)	------	------	sp|Q10232|RL9A_SCHPO;	60S ribosomal protein L9-A OS=Schizosaccharomyces pombe;	PF00347	Ribosomal_L6	Ribosomal protein L6
TRINITY_DN11324_c0_g1	HLH domain-containing protein [Cephalotus follicularis])	12.08	1.91	37.08	3.1	1.25	0.84	17.023333	1.73	GO:0046983	MF:protein dimerization activity;	------	------	------	------	ENOG410ZQU0;ENOG41115KU	K:Transcription);	sp|Q6YUS3|TDR_ORYSJ;	Transcription factor TDR OS=Oryza sativa subsp. japonica OX=39947 GN=TDR PE=1 SV=1;	PF00010	HLH	Helix-loop-helix DNA-binding domain
TRINITY_DN11326_c0_g1		3.48	2.4	10.98	2.22	3.85	4.48	5.62	3.516667	------	------	------	------	------	------	------	------	------	------	------	------	------
TRINITY_DN11352_c0_g1		10.47	14.45	4.25	0	0	0	9.723333	0	------	------	------	------	------	------	------	------	------	------	------	------	------
TRINITY_DN11353_c0_g1	PREDICTED: beta-glucosidase 12-like [Populus euphratica])	10.26	5.45	3	4.27	4.43	1.79	6.236667	3.496667	GO:0005975;GO:0008422;GO:0004553	BP:carbohydrate metabolic process;MF:beta-glucosidase activity;MF:hydrolase activity, hydrolyzing O-glycosyl compounds;	K01188;pop	E3.2.1.21;	map00460;map00940;map00500	Cyanoamino acid metabolism);Phenylpropanoid biosynthesis);Starch and sucrose metabolism)	COG2723	G:Carbohydrate transport and metabolism)	sp|Q9FLU8|BGL32_ARATH;	Beta-glucosidase 32 OS=Arabidopsis thaliana OX=3702 GN=BGLU32 PE=2 SV=2;	PF00232	Glyco_hydro_1	Glycosyl hydrolase family 1
TRINITY_DN11357_c0_g1	PREDICTED: hydroquinone glucosyltransferase-like [Vigna angularis])	2.1	13.51	0	0	5.5	0	5.203333	1.833333	GO:0016758	MF:transferase activity, transferring hexosyl groups;	K13495	CISZOG	map00908	Zeatin biosynthesis)	COG1819;COG1819;COG1819	D:Cell cycle control, cell division, chromosome partitioning);T:Signal transduction mechanisms);Z:Cytoskeleton)	sp|A6BM07|I7GT1_SOYBN;	Isoflavone 7-O-glucosyltransferase 1 OS=Glycine max OX=3847 GN=GmIF7GT1 PE=1 SV=1;	PF00201	UDPGT	UDP-glucoronosyl and UDP-glucosyl transferase
TRINITY_DN1135_c0_g2		7.33	5.64	11.23	4.27	2.39	7.79	8.066667	4.816667	------	------	------	------	------	------	------	------	------	------	------	------	------
TRINITY_DN11365_c0_g1	unnamed protein product [Coffea canephora])	5.3	6.62	5.01	4.74	4.47	4.4	5.643333	4.536667	GO:0048443;GO:0010218;GO:0009733;GO:0009639;GO:0009734;GO:0009637;GO:0043481;GO:0009926;GO:0010540;GO:0010541;GO:0008361;GO:0090691;GO:0055085;GO:0009640;GO:0009958;GO:0048364;GO:0048527;GO:0060918;GO:0016021;GO:0005886;GO:0005829;GO:0016887;GO:0042626;GO:0005524;GO:0010329	BP:stamen development;BP:response to far red light;BP:response to auxin;BP:response to red or far red light;BP:auxin-activated signaling pathway;BP:response to blue light;BP:anthocyanin accumulation in tissues in response to UV light;BP:auxin polar transport;BP:basipetal auxin transport;BP:acropetal auxin transport;BP:regulation of cell size;BP:formation of plant organ boundary;BP:transmembrane t…	K05658	ABCB1, CD243	map02010	ABC transporters)	COG1132	V:Defense mechanisms)	sp|Q9LJX0|AB19B_ARATH;	ABC transporter B family member 19 OS=Arabidopsis thaliana OX=3702 GN=ABCB19 PE=1 SV=1;	PF00664	ABC_membrane	ABC transporter transmembrane region
TRINITY_DN11372_c0_g2	nascent polypeptide-associated complex subunit alpha-like [Quercus suber])	6.59	18.37	3.86	6.15	0	0	9.606667	2.05	------	------	K02138	ATPeF0D, ATP5H, ATP7	map00190	Oxidative phosphorylation)	ENOG4111IHJ	S:Function unknown)	sp|Q7SI16|ATP7_NEUCR;	ATP synthase subunit d, mitochondrial OS=Neurospora crassa;	PF05873	Mt_ATP-synt_D	ATP synthase D chain, mitochondrial (ATP5H)
TRINITY_DN11378_c0_g2		6.76	9.18	0.62	4.02	0	0	5.52	1.34	------	------	------	------	------	------	------	------	------	------	------	------	------
TRINITY_DN11385_c0_g1		0	7.37	9.11	0	0	12.19	5.493333	4.063333	------	------	------	------	------	------	------	------	------	------	------	------	------
TRINITY_DN1138_c4_g1		0	10.04	30.64	0	0	0	13.56	0	------	------	------	------	------	------	------	------	------	------	------	------	------
TRINITY_DN11405_c1_g1		16.54	15.94	3.36	14.28	0	0	11.946667	4.76	------	------	------	------	------	------	ENOG410XXDB	S:Function unknown)	------	------	PF13396	PLDc_N	Phospholipase_D-nuclease N-terminal
TRINITY_DN11409_c0_g1	peroxidase 21-like [Pistacia vera])	13.58	13.69	6.15	8.55	4.61	1.83	11.14	4.996667	GO:0006979;GO:0042744;GO:0005576;GO:0009505;GO:0009506;GO:0020037;GO:0046872;GO:0004601	BP:response to oxidative stress;BP:hydrogen peroxide catabolic process;CC:extracellular region;CC:plant-type cell wall;CC:plasmodesma;MF:heme binding;MF:metal ion binding;MF:peroxidase activity;	K00430	E1.11.1.7	map00940	Phenylpropanoid biosynthesis)	ENOG410YHIH	S:Function unknown)	sp|Q42580|PER21_ARATH;	Peroxidase 21 OS=Arabidopsis thaliana OX=3702 GN=PER21 PE=1 SV=1;	PF00141	peroxidase	Peroxidase
TRINITY_DN11422_c0_g1	disease resistance protein RML1A isoform X2 [Prunus persica])	7.48	3.42	6.41	3.98	1.78	1.51	5.77	2.423333	GO:0007165;GO:0043531	BP:signal transduction;MF:ADP binding;	------	------	------	------	ENOG4112BMQ;ENOG4111VMD	S:Function unknown);	sp|V9M398|RUN1_VITRO;	Disease resistance protein RUN1 OS=Vitis rotundifolia OX=103349 GN=RUN1 PE=1 SV=1;	PF00931;PF05729;PF13191	NB-ARC;NACHT;AAA_16	NB-ARC domain;NACHT domain;AAA ATPase domain
TRINITY_DN11451_c0_g1		12.03	3.17	5.77	4.28	4.19	4.25	6.99	4.24	------	------	------	------	------	------	ENOG4111N8Z	S:Function unknown)	------	------	------	------	------
TRINITY_DN11462_c0_g1	calnexin homolog [Quercus suber])	5.93	14.43	2.41	8.41	0.03	0	7.59	2.813333	GO:0006457;GO:0016021;GO:0005783;GO:0005509;GO:0051082	BP:protein folding;CC:integral component of membrane;CC:endoplasmic reticulum;MF:calcium ion binding;MF:unfolded protein binding;	K08054	CANX	map04145;map04141	Phagosome);Protein processing in endoplasmic reticulum)	------	------	sp|Q6Q487|CALX_ASPFU;	Calnexin homolog OS=Neosartorya fumigata;	PF00262	Calreticulin	Calreticulin family
TRINITY_DN11465_c0_g2		3.44	2.31	9.62	2.11	2.02	4.89	5.123333	3.006667	------	------	------	------	------	------	------	------	------	------	------	------	------
TRINITY_DN11475_c1_g1		4.44	0	10.76	0	0	0	5.066667	0	------	------	------	------	------	------	------	------	------	------	------	------	------
TRINITY_DN1148_c3_g2		2.38	4.66	8.99	4.16	5.32	4.63	5.343333	4.703333	------	------	------	------	------	------	------	------	------	------	------	------	------
TRINITY_DN11497_c0_g1	60S ribosomal protein L35 isoform X2 [Arachis duranensis])	7.75	20.68	1.63	8.16	0	0	10.02	2.72	GO:0000463;GO:0006412;GO:0005840;GO:0022625;GO:0003735;GO:0003729	BP:maturation of LSU-rRNA from tricistronic rRNA transcrip;BP:translation;CC:ribosome;CC:cytosolic large ribosomal subunit;MF:structural constituent of ribosome;MF:mRNA binding;	K02918	RP-L35e, RPL35	map03010	Ribosome)	COG0255	J:Translation, ribosomal structure and biogenesis)	sp|Q3MHM7|RL35_BOVIN;	60S ribosomal protein L35 OS=Bos taurus OX=9913 GN=RPL35 PE=2 SV=3;	PF00831	Ribosomal_L29	Ribosomal L29 protein
TRINITY_DN11499_c0_g1		3.8	0	18.48	8.59	0	0	7.426667	2.863333	------	------	------	------	------	------	------	------	------	------	------	------	------
TRINITY_DN11517_c0_g1		0	27.71	4.07	7.61	0	3.58	10.593333	3.73	------	------	------	------	------	------	------	------	------	------	------	------	------
TRINITY_DN1154_c0_g2	unknown [Picea sitchensis])	12.92	24.28	4.36	12.08	0	0	13.853333	4.026667	GO:0006412;GO:0005840;GO:0003735	BP:translation;CC:ribosome;MF:structural constituent of ribosome;	K02974;K03259	RP-S24e, RPS24;EIF4E	map03010;map03013	Ribosome);RNA transport)	COG2004	Q:Secondary metabolites biosynthesis, transport and catabolism)	sp|P14249|RS24_MUCCL;	40S ribosomal protein S24 OS=Mucor circinelloides f. lusitanicus OX=29924 GN=RPS24 PE=3 SV=1;	PF01282	Ribosomal_S24e	Ribosomal protein S24e
TRINITY_DN11556_c0_g1		6.76	9.27	2.01	5.61	6.01	1.1	6.013333	4.24	------	------	------	------	------	------	------	------	------	------	------	------	------
TRINITY_DN11562_c0_g2		10	6.3	8.32	5.81	2.27	0.86	8.206667	2.98	------	------	------	------	------	------	------	------	------	------	------	------	------
TRINITY_DN11572_c0_g1	unnamed protein product, partial [Nymphaea colorata])	4.68	5.79	4.85	3.27	6.37	3.39	5.106667	4.343333	GO:0016021	CC:integral component of membrane;	------	------	------	------	------	------	------	------	------	------	------
TRINITY_DN11578_c0_g3		23.67	0	10.83	0	0	0	11.5	0	------	------	------	------	------	------	------	------	------	------	------	------	------
TRINITY_DN11578_c1_g1		10.39	0.79	9.15	1.42	2.47	1.08	6.776667	1.656667	------	------	------	------	------	------	------	------	------	------	------	------	------
TRINITY_DN11585_c0_g1		15.2	2.48	15.34	4.18	6.4	2.16	11.006667	4.246667	------	------	------	------	------	------	------	------	------	------	------	------	------
TRINITY_DN11626_c0_g1	putative acetyltransferase DDB_G0280825 [Quercus suber])	2.29	8.95	3.88	13.76	0.1	0	5.04	4.62	GO:0005634;GO:0016407;GO:0008270;GO:0000981	CC:nucleus;MF:acetyltransferase activity;MF:zinc ion binding;MF:RNA polymerase II transcription factor activity, sequence-specific DNA binding;	K00661	maa	------	------	COG0110	S:Function unknown)	sp|P77791|MAA_ECOLI;	Maltose O-acetyltransferase OS=Escherichia coli;	PF12464;PF14602;PF00132	Mac;Hexapep_2;Hexapep	Maltose acetyltransferase;Hexapeptide repeat of succinyl-transferase;Bacterial transferase hexapeptide (six repeats)
TRINITY_DN11663_c0_g3	Pentatricopeptide repeat-containing protein [Nymphaea thermarum])	5.53	6.09	5.08	6.09	3.79	4.52	5.566667	4.8	GO:0006457;GO:0009451;GO:0043231;GO:0004519;GO:0051082;GO:0008270;GO:0005524	BP:protein folding;BP:RNA modification;CC:intracellular membrane-bounded organelle;MF:endonuclease activity;MF:unfolded protein binding;MF:zinc ion binding;MF:ATP binding;	------	------	------	------	ENOG410Z7Z7	S:Function unknown)	sp|Q9SS83|PP220_ARATH;	Pentatricopeptide repeat-containing protein At3g09040, mitochondrial OS=Arabidopsis thaliana OX=3702 GN=PCMP-E88 PE=2 SV=1;	PF13041;PF01535;PF12854;PF13812;PF17177	PPR_2;PPR;PPR_1;PPR_3;PPR_long	PPR repeat family;PPR repeat;PPR repeat;Pentatricopeptide repeat domain;Pentacotripeptide-repeat region of PRORP
TRINITY_DN11674_c0_g1	fanconi-associated nuclease 1 isoform X1 [Cinnamomum micranthum f. kanehirae])	5.62	5.29	5.16	4.78	4.24	4.9	5.356667	4.64	GO:0036297;GO:0007129;GO:0005634;GO:0016818;GO:0008409;GO:0004528;GO:0017108;GO:0008270;GO:0003677;GO:0070336	BP:interstrand cross-link repair;BP:synapsis;CC:nucleus;MF:hydrolase activity, acting on acid anhydrides, in phosphorus-containing anhydrides;MF:5'-3' exonuclease activity;MF:phosphodiesterase I activity;MF:5'-flap endonuclease activity;MF:zinc ion binding;MF:DNA binding;MF:flap-structured DNA binding;	K15363	FAN1, MTMR15	------	------	ENOG410XRN3	S:Function unknown)	sp|Q5SNL7|FAN1_ORYSJ;	Fanconi-associated nuclease 1 homolog OS=Oryza sativa subsp. japonica OX=39947 GN=Os06g0171800 PE=3 SV=1;	PF08774;PF08797	VRR_NUC;HIRAN	VRR-NUC domain;HIRAN domain
TRINITY_DN11677_c0_g1		0.26	6.65	9.81	2.36	3.22	0.06	5.573333	1.88	------	------	------	------	------	------	------	------	------	------	------	------	------
TRINITY_DN11707_c0_g1	hypothetical protein FH972_022657 [Carpinus fangiana])	5.91	14.04	1.15	4.78	0	0	7.033333	1.593333	GO:0003676	MF:nucleic acid binding;	------	------	------	------	------	------	sp|Q873Y3|PACC_CANDC;	pH-response transcription factor pacC/RIM101 OS=Candida dubliniensis;	PF00096;PF16159	zf-C2H2;FOXP-CC	Zinc finger, C2H2 type;FOXP coiled-coil domain
TRINITY_DN11710_c2_g1	uncharacterized protein LOC103699041 [Phoenix dactylifera])	1.33	3.14	11.35	3.18	7.49	1.32	5.273333	3.996667	GO:0015074;GO:0005634;GO:0003676;GO:0003677	BP:DNA integration;CC:nucleus;MF:nucleic acid binding;MF:DNA binding;	------	------	------	------	COG2801	L:Replication, recombination and repair)	sp|Q99315|YG31B_YEAST;	Transposon Ty3-G Gag-Pol polyprotein OS=Saccharomyces cerevisiae;	PF00385	Chromo	Chromo (CHRromatin Organisation MOdifier) domain
TRINITY_DN11718_c0_g2		6.85	3.63	6.12	0.87	4.56	4.46	5.533333	3.296667	------	------	------	------	------	------	------	------	------	------	------	------	------
TRINITY_DN11722_c0_g1	hypothetical protein GOBAR_AA30383 [Gossypium barbadense])	5.22	5.38	4.87	3.68	5.08	3.85	5.156667	4.203333	GO:0008270	MF:zinc ion binding;	------	------	------	------	ENOG410Z7Z7	S:Function unknown)	sp|Q9SS83|PP220_ARATH;	Pentatricopeptide repeat-containing protein At3g09040, mitochondrial OS=Arabidopsis thaliana OX=3702 GN=PCMP-E88 PE=2 SV=1;	PF13041;PF01535;PF13812;PF17177	PPR_2;PPR;PPR_3;PPR_long	PPR repeat family;PPR repeat;Pentatricopeptide repeat domain;Pentacotripeptide-repeat region of PRORP
TRINITY_DN11723_c0_g1		6.89	3.78	7.53	5.7	3.71	2.91	6.066667	4.106667	------	------	------	------	------	------	------	------	------	------	------	------	------
TRINITY_DN11725_c0_g1		3.35	5.6	7.48	0	3.86	2.39	5.476667	2.083333	------	------	------	------	------	------	------	------	------	------	------	------	------
TRINITY_DN11729_c0_g1		3.15	9.99	8.48	7.03	1.37	4.29	7.206667	4.23	------	------	------	------	------	------	------	------	------	------	------	------	------
TRINITY_DN11744_c2_g1		9.24	3.19	3.76	3.52	8.09	0	5.396667	3.87	------	------	------	------	------	------	------	------	------	------	------	------	------
TRINITY_DN11747_c0_g1		14.2	0.09	8.89	5.11	3.88	5.66	7.726667	4.883333	------	------	------	------	------	------	------	------	------	------	------	------	------
TRINITY_DN11754_c0_g1	putative monoglyceride lipase [Quercus suber])	2.91	17.84	2.92	13.25	0	0	7.89	4.416667	GO:0016021;GO:0016020;GO:0016298	CC:integral component of membrane;CC:membrane;MF:lipase activity;	K01054	MGLL	map00561	Glycerolipid metabolism)	COG2267	K:Transcription)	sp|O94305|MGLL_SCHPO;	Putative monoglyceride lipase OS=Schizosaccharomyces pombe;	PF12146;PF00561;PF12697	Hydrolase_4;Abhydrolase_1;Abhydrolase_6	Serine aminopeptidase, S33;alpha/beta hydrolase fold;Alpha/beta hydrolase family
TRINITY_DN11757_c0_g1		0	0	20.48	0.07	0	12.45	6.826667	4.173333	------	------	------	------	------	------	------	------	------	------	------	------	------
TRINITY_DN11757_c1_g1		0	0	15.33	0	0	6.73	5.11	2.243333	------	------	------	------	------	------	------	------	------	------	------	------	------
TRINITY_DN1176_c2_g1		13.79	0	3.45	1.43	7.45	5.79	5.746667	4.89	------	------	------	------	------	------	------	------	------	------	------	------	------
TRINITY_DN11776_c0_g1	Uridine kinase [Actinidia chinensis var. chinensis])	7.06	4.79	6.03	3.83	4.8	6.24	5.96	4.956667	GO:0009555;GO:0031146;GO:0009793;GO:0055047;GO:0019005;GO:0001673;GO:0009507;GO:0016301;GO:0005524	BP:pollen development;BP:SCF-dependent proteasomal ubiquitin-dependent protein catabolic process;BP:embryo development ending in seed dormancy;BP:generative cell mitosis;CC:SCF ubiquitin ligase complex;CC:male germ cell nucleus;CC:chloroplast;MF:kinase activity;MF:ATP binding;	------	------	------	------	COG1072	H:Coenzyme transport and metabolism)	sp|L7WRZ7|NOTR_ASPVE;	ATP-dependent kinase-like protein notR' OS=Aspergillus versicolor OX=46472 GN=notR' PE=1 SV=1;	------	------	------
TRINITY_DN117_c0_g1		10.52	9.42	1.23	4.38	0	0	7.056667	1.46	------	------	K17894;K09183	GATA2;GATA4	------	------	COG5641	K:Transcription)	sp|P43691|GATA4_CHICK;	Transcription factor GATA-4;	PF00320	GATA	GATA zinc finger
TRINITY_DN11802_c0_g2	polyadenylate-binding protein 7-like [Abrus precatorius])	6.63	15.66	1.04	6.5	0	0	7.776667	2.166667	GO:0005737;GO:0005829;GO:1990904;GO:0005634;GO:0008143;GO:0008266;GO:0003723;GO:0003730	CC:cytoplasm;CC:cytosol;CC:ribonucleoprotein complex;CC:nucleus;MF:pol;MF:pol;MF:RNA binding;MF:mRNA 3'-UTR binding;	K13126	PABPC	map03018;map03013;map03015	RNA degradation);RNA transport);mRNA surveillance pathway)	ENOG410XR5X	S:Function unknown)	sp|Q05196|PABP5_ARATH;	Polyadenylate-binding protein 5 OS=Arabidopsis thaliana OX=3702 GN=PAB5 PE=1 SV=3;	PF00076;PF00658	RRM_1;PABP	RNA recognition motif. (a.k.a. RRM, RBD, or RNP domain);Poly-adenylate binding protein, unique domain
TRINITY_DN11803_c0_g1	Pentatricopeptide repeat [Macleaya cordata])	4.44	4.28	6.8	3.44	4.05	4.15	5.173333	3.88	GO:0008270	MF:zinc ion binding;	------	------	------	------	ENOG410Z7Z7	S:Function unknown)	sp|Q9LFI1|PP280_ARATH;	Pentatricopeptide repeat-containing protein At3g53360, mitochondrial OS=Arabidopsis thaliana OX=3702 GN=PCMP-E86 PE=2 SV=1;	PF13041;PF01535;PF13812;PF12854;PF17177	PPR_2;PPR;PPR_3;PPR_1;PPR_long	PPR repeat family;PPR repeat;Pentatricopeptide repeat domain;PPR repeat;Pentacotripeptide-repeat region of PRORP
TRINITY_DN11807_c1_g1		0	5.71	10.29	1.64	10.86	1.48	5.333333	4.66	------	------	------	------	------	------	------	------	------	------	------	------	------
TRINITY_DN11837_c3_g1		9.52	29.66	0	10.62	0	0	13.06	3.54	------	------	------	------	------	------	------	------	------	------	------	------	------
TRINITY_DN11856_c0_g1		5.93	3.65	6.24	3.43	4.76	6.5	5.273333	4.896667	------	------	------	------	------	------	------	------	------	------	PF05678	VQ	VQ motif
TRINITY_DN11857_c0_g1		34.09	2.61	14.36	0	0	0	17.02	0	------	------	------	------	------	------	------	------	------	------	------	------	------
TRINITY_DN11862_c0_g1		11.5	8.96	2.64	4.32	5.1	1.6	7.7	3.673333	------	------	------	------	------	------	------	------	------	------	------	------	------
TRINITY_DN11904_c0_g2	Ribosomal_S11 domain-containing protein [Cephalotus follicularis])	18.64	34.84	5.27	12.1	1.44	0	19.583333	4.513333	GO:0000028;GO:0000462;GO:0006412;GO:0005840;GO:0070181;GO:0003735;GO:0048027	BP:ribosomal small subunit assembly;BP:maturation of SSU-rRNA from tricistronic rRNA transcrip;BP:translation;CC:ribosome;MF:small ribosomal subunit rRNA binding;MF:structural constituent of ribosome;MF:mRNA 5'-UTR binding;	K02955	RP-S14e, RPS14	map03010	Ribosome)	COG0100	J:Translation, ribosomal structure and biogenesis)	sp|P42036|RS143_ARATH;	40S ribosomal protein S14-3 OS=Arabidopsis thaliana OX=3702 GN=RPS14C PE=2 SV=2;	PF00411	Ribosomal_S11	Ribosomal protein S11
TRINITY_DN11905_c0_g5	retrotransposon protein, putative, Ty3-gypsy subclass [Oryza sativa Japonica Group])	2.44	13.86	0	5.62	3.19	0	5.433333	2.936667	GO:0015074;GO:0004190;GO:0008270;GO:0003676	BP:DNA integration;MF:aspartic-type endopeptidase activity;MF:zinc ion binding;MF:nucleic acid binding;	------	------	------	------	COG2801	L:Replication, recombination and repair)	sp|P20825|POL2_DROME;	Retrovirus-related Pol polyprotein from transposon 297 OS=Drosophila melanogaster OX=7227 GN=pol PE=4 SV=1;	PF17919;PF17917	RT_RNaseH_2;RT_RNaseH	RNase H-like domain found in reverse transcriptase;RNase H-like domain found in reverse transcriptase
TRINITY_DN11923_c1_g1		4.98	18.8	0.33	3.3	0	0	8.036667	1.1	------	------	------	------	------	------	------	------	------	------	------	------	------
TRINITY_DN11935_c1_g1		6.99	30.73	0.53	12.84	0	0	12.75	4.28	------	------	------	------	------	------	------	------	------	------	------	------	------
TRINITY_DN11963_c0_g1		4.54	6.24	6.99	6.46	2.43	4.23	5.923333	4.373333	------	------	------	------	------	------	------	------	------	------	PF00069	Pkinase	Protein kinase domain
TRINITY_DN11966_c0_g1	hypothetical protein C3L33_07718, partial [Rhododendron williamsianum])	5.68	3.11	6.35	4.31	3.85	5.05	5.046667	4.403333	GO:0016021;GO:0005634;GO:0046872;GO:0003677	CC:integral component of membrane;CC:nucleus;MF:metal ion binding;MF:DNA binding;	------	------	------	------	------	------	sp|Q9SMX9|SPL1_ARATH;	Squamosa promoter-binding-like protein 1 OS=Arabidopsis thaliana OX=3702 GN=SPL1 PE=1 SV=2;	PF03110	SBP	SBP domain
TRINITY_DN11970_c1_g1		9.52	0	17.26	0	6.26	0	8.926667	2.086667	------	------	------	------	------	------	------	------	------	------	------	------	------
TRINITY_DN11972_c0_g1	putative receptor-like protein kinase [Nymphaea thermarum])	6.35	7.42	3.29	5.61	2.58	5.19	5.686667	4.46	GO:0004674;GO:0005524	MF:protein serine/threonine kinase activity;MF:ATP binding;	------	------	------	------	COG0515	G:Carbohydrate transport and metabolism)	sp|Q9LZF8|PCRK2_ARATH;	Serine/threonine-protein kinase PCRK2 OS=Arabidopsis thaliana OX=3702 GN=PCRK2 PE=1 SV=1;	PF00069;PF07714	Pkinase;PK_Tyr_Ser-Thr	Protein kinase domain;Protein tyrosine and serine/threonine kinase
TRINITY_DN11981_c0_g1	polyubiquitin-like [Rhodamnia argentea])	6.25	1.55	10.88	0	0	0	6.226667	0	GO:0019941;GO:0016567;GO:0005737;GO:0005634;GO:0031625;GO:0031386	BP:modification-dependent protein catabolic process;BP:protein ubiquitination;CC:cytoplasm;CC:nucleus;MF:ubiquitin protein ligase binding;MF:protein tag;	K08770	UBC	------	------	COG5272	O:Posttranslational modification, protein turnover, chaperones)	sp|P0CG74|UBI4P_CANAX;	Polyubiquitin OS=Candida albicans OX=5476 GN=UBI4 PE=1 SV=1;	PF00240;PF11976;PF14560	ubiquitin;Rad60-SLD;Ubiquitin_2	Ubiquitin family;Ubiquitin-2 like Rad60 SUMO-like;Ubiquitin-like domain
TRINITY_DN11984_c1_g1		5.5	4.69	12.94	4.85	2.15	4.47	7.71	3.823333	------	------	------	------	------	------	------	------	------	------	------	------	------
TRINITY_DN11986_c1_g1		2.38	7.52	8.94	2.76	9.89	1.02	6.28	4.556667	------	------	------	------	------	------	------	------	------	------	------	------	------
TRINITY_DN11987_c0_g1	Very-long-chain 3-ketoacyl-CoA synthase [Corchorus capsularis])	10.15	3.73	17.5	1.37	3.31	7.93	10.46	4.203333	GO:0006633;GO:0016021;GO:0016020;GO:0016747	BP:fatty acid biosynthetic process;CC:integral component of membrane;CC:membrane;MF:transferase activity, transferring acyl groups other than amino-acyl groups;	K15397	KCS	map04626;map00062	Plant-pathogen interaction);Fatty acid elongation)	------	------	sp|Q9LQP8|KCS3_ARATH;	3-ketoacyl-CoA synthase 3 OS=Arabidopsis thaliana OX=3702 GN=KCS3 PE=2 SV=3;	PF08541	ACP_syn_III_C	3-Oxoacyl-[acyl-carrier-protein (ACP)] synthase III C terminal
TRINITY_DN12000_c0_g1		10.71	2.21	5.25	0	0	9.13	6.056667	3.043333	------	------	------	------	------	------	------	------	------	------	------	------	------
TRINITY_DN12003_c0_g1		12.48	4.56	5.11	1.51	1.79	0.95	7.383333	1.416667	------	------	------	------	------	------	------	------	------	------	PF00257	Dehydrin	Dehydrin
TRINITY_DN12011_c0_g1	Protein STICHEL [Dichanthelium oligosanthes])	5.16	5.68	6.01	4.58	3.27	4.55	5.616667	4.133333	GO:0006281;GO:0006261;GO:0006260;GO:0005634;GO:0005663;GO:0009360;GO:0003887;GO:0003677;GO:0005524	BP:DNA repair;BP:DNA-dependent DNA replication;BP:DNA replication;CC:nucleus;CC:DNA replication factor C complex;CC:DNA polymerase III complex;MF:DNA-directed DNA polymerase activity;MF:DNA binding;MF:ATP binding;	------	------	------	------	COG2812	L:Replication, recombination and repair)	sp|O64728|STI_ARATH;	Protein STICHEL OS=Arabidopsis thaliana OX=3702 GN=STI PE=1 SV=2;	PF13177;PF00004;PF12169	DNA_pol3_delta2;AAA;DNA_pol3_gamma3	DNA polymerase III, delta subunit;ATPase family associated with various cellular activities (AAA);DNA polymerase III subunits gamma and tau domain III
TRINITY_DN12027_c0_g1		6.38	8.44	3.12	8.22	0	0	5.98	2.74	------	------	------	------	------	------	------	------	------	------	------	------	------
TRINITY_DN1202_c0_g1		4.04	15.24	0.62	3.23	0	0	6.633333	1.076667	------	------	------	------	------	------	------	------	------	------	------	------	------
TRINITY_DN1203_c3_g1		7.61	3.94	4.62	0	0	0	5.39	0	------	------	------	------	------	------	------	------	------	------	------	------	------
TRINITY_DN12045_c0_g1		4.85	17.99	2.36	9.56	0.12	0	8.4	3.226667	------	------	------	------	------	------	------	------	------	------	------	------	------
TRINITY_DN12093_c0_g3		11.22	4.92	17.23	2.56	7.59	2.38	11.123333	4.176667	------	------	------	------	------	------	------	------	------	------	------	------	------
TRINITY_DN12117_c0_g1		4.58	5.51	4.96	2.77	2.84	2.62	5.016667	2.743333	------	------	------	------	------	------	------	------	------	------	PF13054;PF03154	DUF3915;Atrophin-1	Protein of unknown function (DUF3915);Atrophin-1 family
TRINITY_DN1211_c0_g2		13.62	30.97	0	12.68	0	0	14.863333	4.226667	------	------	------	------	------	------	------	------	------	------	------	------	------
TRINITY_DN12137_c0_g2	rho GDP-dissociation inhibitor-like [Quercus suber])	6.46	14.79	2.61	6.8	0	0	7.953333	2.266667	GO:0005737;GO:0005094	CC:cytoplasm;MF:Rho GDP-dissociation inhibitor activity;	K12462	ARHGDI, RHOGDI	------	------	ENOG4111K44	O:Posttranslational modification, protein turnover, chaperones)	sp|O14224|GDIR_SCHPO;	Rho GDP-dissociation inhibitor OS=Schizosaccharomyces pombe;	PF02115	Rho_GDI	RHO protein GDP dissociation inhibitor
TRINITY_DN12145_c0_g1		0.61	16.02	0.87	3.97	0	0	5.833333	1.323333	------	------	------	------	------	------	------	------	------	------	------	------	------
TRINITY_DN12153_c0_g2	potassium transporter 5 [Cucumis sativus])	3.69	14	1.19	7.46	0.27	0	6.293333	2.576667	GO:0016021;GO:0015079	CC:integral component of membrane;MF:potassium ion transmembrane transporter activity;	K03549	kup	------	------	COG3158	P:Inorganic ion transport and metabolism)	sp|Q9M7K4|POT5_ARATH;	Potassium transporter 5 OS=Arabidopsis thaliana OX=3702 GN=POT5 PE=1 SV=1;	PF02705	K_trans	K+ potassium transporter
TRINITY_DN12170_c0_g3		7.63	4.2	11.62	6.55	3.95	3.58	7.816667	4.693333	------	------	------	------	------	------	------	------	------	------	------	------	------
TRINITY_DN12206_c1_g1	L-type lectin-domain containing receptor kinase IX.1-like [Ziziphus jujuba])	5.19	11.37	0.24	1.23	8.7	4.71	5.6	4.88	GO:0006952;GO:0002229;GO:0042742;GO:0016021;GO:0005576;GO:0005886;GO:0004672;GO:0030246;GO:0004675;GO:0004674;GO:0005524	BP:defense response;BP:defense response to oomycetes;BP:defense response to bacterium;CC:integral component of membrane;CC:extracellular region;CC:plasma membrane;MF:protein kinase activity;MF:carbohydrate binding;MF:transmembrane receptor protein serine/threonine kinase activity;MF:protein serine/threonine kinase activity;MF:ATP binding;	------	------	------	------	COG0515;ENOG410ZY1Z	S:Function unknown);T:Signal transduction mechanisms)	sp|Q9LFH9|LRK81_ARATH;	L-type lectin-domain containing receptor kinase VIII.1 OS=Arabidopsis thaliana OX=3702 GN=LECRK81 PE=2 SV=1;	PF00069;PF07714	Pkinase;PK_Tyr_Ser-Thr	Protein kinase domain;Protein tyrosine and serine/threonine kinase
TRINITY_DN12236_c0_g1		17.68	0	18.04	0.92	6.27	1.66	11.906667	2.95	------	------	------	------	------	------	------	------	------	------	------	------	------
TRINITY_DN12250_c0_g3		0	11.89	7.09	0	5.03	0	6.326667	1.676667	------	------	------	------	------	------	------	------	------	------	------	------	------
TRINITY_DN12253_c0_g1		3.61	22.58	0	4.27	0	0	8.73	1.423333	------	------	------	------	------	------	------	------	------	------	------	------	------
TRINITY_DN12266_c0_g1	unknown [Picea sitchensis])	1.64	15.12	1.98	3.1	6.65	3.01	6.246667	4.253333	GO:0042546;GO:0006073;GO:0071555;GO:0010411;GO:0005618;GO:0048046;GO:0016762;GO:0004553	BP:cell wall biogenesis;BP:cellular glucan metabolic process;BP:cell wall organization;BP:xyloglucan metabolic process;CC:cell wall;CC:apoplast;MF:xylogluca;MF:hydrolase activity, hydrolyzing O-glycosyl compounds;	K08235	E2.4.1.207	------	------	COG2273;ENOG4111G24	G:Carbohydrate transport and metabolism);	sp|Q38909|XTH28_ARATH;	Probable xyloglucan endotransglucosylase/hydrolase protein 28 OS=Arabidopsis thaliana OX=3702 GN=XTH28 PE=2 SV=1;	PF00722;PF06955	Glyco_hydro_16;XET_C	Glycosyl hydrolases family 16;Xyloglucan endo-transglycosylase (XET) C-terminus
TRINITY_DN12296_c0_g1		5.98	13.02	1.7	6.5	6.36	0	6.9	4.286667	------	------	------	------	------	------	------	------	------	------	------	------	------
TRINITY_DN12306_c0_g1	hypothetical protein FH972_004835 [Carpinus fangiana])	2.84	22.8	1.49	12.01	0	0	9.043333	4.003333	GO:0016021;GO:0016758	CC:integral component of membrane;MF:transferase activity, transferring hexosyl groups;	------	------	------	------	------	------	sp|O75795|UDB17_HUMAN;	UDP-glucuronosyltransferase 2B17 OS=Homo sapiens OX=9606 GN=UGT2B17 PE=1 SV=1;	PF00201;PF04101	UDPGT;Glyco_tran_28_C	UDP-glucoronosyl and UDP-glucosyl transferase;Glycosyltransferase family 28 C-terminal domain
TRINITY_DN12333_c0_g1	hypothetical protein AQUCO_00500287v1 [Aquilegia coerulea])	6.2	3.81	5.07	4.09	5.58	5.28	5.026667	4.983333	GO:0080156;GO:0016554;GO:0005739;GO:0008270	BP:mitochondrial mRNA modification;BP:cytidine to uridine editing;CC:mitochondrion;MF:zinc ion binding;	------	------	------	------	ENOG410Z7Z7	S:Function unknown)	sp|Q9FWA6|PP207_ARATH;	Pentatricopeptide repeat-containing protein At3g02330, mitochondrial OS=Arabidopsis thaliana OX=3702 GN=PCMP-E90 PE=2 SV=2;	PF01535;PF13041;PF13812;PF12854	PPR;PPR_2;PPR_3;PPR_1	PPR repeat;PPR repeat family;Pentatricopeptide repeat domain;PPR repeat
TRINITY_DN12337_c0_g2	60S acidic ribosomal protein P2B isoform X3 [Sorghum bicolor])	2.42	6.47	36.1	0.41	5.47	0	14.996667	1.96	GO:0006414;GO:0016021;GO:0005840;GO:0003735	BP:translational elongation;CC:integral component of membrane;CC:ribosome;MF:structural constituent of ribosome;	K02943	RP-LP2, RPLP2	map03010	Ribosome)	COG2058	K:Transcription)	sp|Q8TFM9|RLA2_FUSCU;	60S acidic ribosomal protein P2 OS=Fusarium culmorum OX=5516 PE=1 SV=1;	PF00428	Ribosomal_60s	60s Acidic ribosomal protein
TRINITY_DN12375_c1_g1		2.84	4.35	11.64	0	6.38	3.7	6.276667	3.36	------	------	------	------	------	------	------	------	------	------	------	------	------
TRINITY_DN12411_c0_g2		2.71	11.69	5.54	4.88	3.23	2.23	6.646667	3.446667	------	------	------	------	------	------	------	------	------	------	------	------	------
TRINITY_DN12427_c0_g1		5.48	2.15	12.05	3.22	4.23	3.42	6.56	3.623333	------	------	------	------	------	------	------	------	------	------	------	------	------
TRINITY_DN12454_c1_g2		3.72	2.65	9.72	0.63	1.32	2.19	5.363333	1.38	------	------	------	------	------	------	------	------	------	------	------	------	------
TRINITY_DN12454_c1_g3		5.37	3.88	11.3	3.45	3.62	6.01	6.85	4.36	------	------	------	------	------	------	------	------	------	------	------	------	------
TRINITY_DN1245_c0_g3	cytochrome P450 734A1 [Cucurbita moschata])	3.83	31.22	2.61	10.76	0	0	12.553333	3.586667	GO:0016021;GO:0005506;GO:0016705;GO:0004497;GO:0020037	CC:integral component of membrane;MF:iron ion binding;MF:oxidoreductase activity, acting on paired donors, with incorporation or reduction of molecular oxygen;MF:monooxygenase activity;MF:heme binding;	K15001	CYP4	------	------	------	------	sp|Q9ZW95|C7352_ARATH;	Cytokinin hydroxylase OS=Arabidopsis thaliana OX=3702 GN=CYP735A2 PE=1 SV=1;	PF00067	p450	Cytochrome P450
TRINITY_DN12464_c0_g1		8.79	3.4	3.62	4.78	7.78	1.21	5.27	4.59	------	------	------	------	------	------	------	------	------	------	------	------	------
TRINITY_DN12465_c0_g1		4.4	2.93	19.69	5.69	5.42	3.6	9.006667	4.903333	------	------	------	------	------	------	------	------	------	------	------	------	------
TRINITY_DN12467_c0_g1	pentatricopeptide repeat-containing protein At4g13650 [Elaeis guineensis])	8.58	3.67	6.29	3.52	3.16	7.24	6.18	4.64	GO:0008270	MF:zinc ion binding;	------	------	------	------	ENOG410Z7Z7	S:Function unknown)	sp|Q9SVP7|PP307_ARATH;	Pentatricopeptide repeat-containing protein At4g13650 OS=Arabidopsis thaliana OX=3702 GN=PCMP-H42 PE=2 SV=2;	PF13041;PF01535;PF13812;PF12854;PF17177	PPR_2;PPR;PPR_3;PPR_1;PPR_long	PPR repeat family;PPR repeat;Pentatricopeptide repeat domain;PPR repeat;Pentacotripeptide-repeat region of PRORP
TRINITY_DN12470_c2_g1		6.03	10.6	1.49	5.98	0	0	6.04	1.993333	------	------	------	------	------	------	------	------	------	------	------	------	------
TRINITY_DN12483_c0_g1		6.37	5.58	6.18	5.11	4.13	4.25	6.043333	4.496667	------	------	------	------	------	------	------	------	------	------	PF14111	DUF4283	Domain of unknown function (DUF4283)
TRINITY_DN12486_c0_g1		3.19	2.23	11.24	3.01	8.05	0	5.553333	3.686667	------	------	------	------	------	------	------	------	------	------	------	------	------
TRINITY_DN12504_c0_g1	unknown [Picea sitchensis])	12.13	26.99	7.3	14.56	0	0	15.473333	4.853333	GO:0006979;GO:0042744;GO:0016020;GO:0012505;GO:0005576;GO:0020037;GO:0046872;GO:0004601	BP:response to oxidative stress;BP:hydrogen peroxide catabolic process;CC:membrane;CC:endomembrane system;CC:extracellular region;MF:heme binding;MF:metal ion binding;MF:peroxidase activity;	------	------	------	------	ENOG4111UG0	S:Function unknown)	sp|Q9SK39|SBP3_ARATH;	Probable steroid-binding protein 3 OS=Arabidopsis thaliana OX=3702 GN=MP3 PE=1 SV=1;	PF00173	Cyt-b5	Cytochrome b5-like Heme/Steroid binding domain
TRINITY_DN12507_c0_g1		3.28	0	15.97	7.46	0	0	6.416667	2.486667	------	------	------	------	------	------	------	------	------	------	------	------	------
TRINITY_DN12519_c0_g1		2.84	9.59	3.66	12.26	1.53	0.49	5.363333	4.76	------	------	------	------	------	------	------	------	------	------	------	------	------
TRINITY_DN1252_c0_g1		3.33	10.51	1.74	5.32	0	0	5.193333	1.773333	------	------	------	------	------	------	------	------	------	------	------	------	------
TRINITY_DN12562_c1_g1		9.06	6.24	0	0	0	0	5.1	0	------	------	------	------	------	------	------	------	------	------	------	------	------
TRINITY_DN12575_c0_g1		7.44	7.71	0	8.42	0	0	5.05	2.806667	------	------	------	------	------	------	------	------	------	------	------	------	------
TRINITY_DN1258_c0_g3	putative senescence-associated protein, partial [Pisum sativum])	3.16	5.32	9.33	0	3.1	0	5.936667	1.033333	------	------	------	------	------	------	------	------	------	------	------	------	------
TRINITY_DN125_c1_g2		0	15.54	0	11.28	0	0	5.18	3.76	------	------	------	------	------	------	------	------	------	------	------	------	------
TRINITY_DN12626_c0_g1		9.92	7.48	0.2	8.54	1.17	1.16	5.866667	3.623333	------	------	------	------	------	------	------	------	------	------	PF01419	Jacalin	Jacalin-like lectin domain
TRINITY_DN12627_c0_g1		1.41	12.66	1.16	10.83	1.38	1.94	5.076667	4.716667	------	------	------	------	------	------	------	------	------	------	------	------	------
TRINITY_DN12631_c0_g1	hypothetical protein FH972_023210 [Carpinus fangiana])	1.75	13.3	0.77	4.48	2.33	0	5.273333	2.27	GO:0009056;GO:0016787	BP:catabolic process;MF:hydrolase activity;	------	------	------	------	------	------	sp|O14158|YE76_SCHPO;	AB hydrolase superfamily protein C4A8.06c OS=Schizosaccharomyces pombe;	PF07859;PF10340	Abhydrolase_3;Say1_Mug180	alpha/beta hydrolase fold;Steryl acetyl hydrolase
TRINITY_DN12654_c0_g1		5.82	10.38	0.79	4.58	2.43	6.45	5.663333	4.486667	------	------	------	------	------	------	------	------	------	------	------	------	------
TRINITY_DN12657_c1_g2		14.46	20.76	1.96	13.19	0	0	12.393333	4.396667	------	------	------	------	------	------	------	------	------	------	PF00172	Zn_clus	Fungal Zn(2)-Cys(6) binuclear cluster domain
TRINITY_DN12667_c0_g1	protein PLASTID MOVEMENT IMPAIRED 1-RELATED 1 [Amborella trichopoda])	6.03	6.76	4.67	4.81	5.12	3.9	5.82	4.61	GO:0009902;GO:0005623	BP:chloroplast relocation;CC:cell;	------	------	------	------	ENOG410Y9MA	S:Function unknown)	sp|F4K5K6|PMIR1_ARATH;	Protein PLASTID MOVEMENT IMPAIRED 1-RELATED 1 OS=Arabidopsis thaliana OX=3702 GN=PMIR1 PE=2 SV=1;	PF10358;PF01476	NT-C2;LysM	N-terminal C2 in EEIG1 and EHBP1 proteins;LysM domain
TRINITY_DN12671_c0_g2		6.16	0	11.27	0	0	0	5.81	0	------	------	------	------	------	------	------	------	------	------	------	------	------
TRINITY_DN12675_c0_g2		7.17	13.94	1.92	8.47	0	0	7.676667	2.823333	------	------	------	------	------	------	------	------	------	------	PF07716;PF00170;PF03131	bZIP_2;bZIP_1;bZIP_Maf	Basic region leucine zipper;bZIP transcription factor;bZIP Maf transcription factor
TRINITY_DN12677_c1_g2		2.35	13.21	4.33	4.15	1.51	2.46	6.63	2.706667	------	------	------	------	------	------	------	------	------	------	------	------	------
TRINITY_DN12722_c0_g1		0	0	53.44	0	0	0	17.813333	0	------	------	------	------	------	------	------	------	------	------	------	------	------
TRINITY_DN12736_c0_g1		10.67	21.76	3.04	12.8	0	0	11.823333	4.266667	------	------	------	------	------	------	------	------	------	------	------	------	------
TRINITY_DN12736_c1_g2		0	25.91	0	0	0	0	8.636667	0	------	------	------	------	------	------	------	------	------	------	------	------	------
TRINITY_DN12762_c1_g1		3.78	6.72	4.57	0	4.86	0	5.023333	1.62	------	------	------	------	------	------	------	------	------	------	------	------	------
TRINITY_DN12790_c0_g1	hypothetical protein 0_10446_01, partial [Pinus radiata])	5.99	5.22	6	4.3	5.16	4.24	5.736667	4.566667	GO:0016279	MF:protein-lysine N-methyltransferase activity;	------	------	------	------	COG0500;ENOG4111HY4;ENOG4111IHU	Q:Secondary metabolites biosynthesis, transport and catabolism);S:Function unknown);S:Function unknown)	sp|F0NBH8|KMT_SULIR;	Protein-lysine N-methyltransferase OS=Sulfolobus islandicus;	------	------	------
TRINITY_DN12796_c1_g1		6.9	4.74	5.99	2.45	1.81	1.25	5.876667	1.836667	------	------	------	------	------	------	------	------	------	------	------	------	------
TRINITY_DN12823_c0_g1	cytochrome P450 734A1 [Cinnamomum micranthum f. kanehirae])	6.19	28.72	4.89	10.82	0.73	0	13.266667	3.85	GO:0016021;GO:0005506;GO:0016705;GO:0004497;GO:0020037	CC:integral component of membrane;MF:iron ion binding;MF:oxidoreductase activity, acting on paired donors, with incorporation or reduction of molecular oxygen;MF:monooxygenase activity;MF:heme binding;	------	------	------	------	------	------	sp|P51870|CP4F5_RAT;	Cytochrome P450 4F5 OS=Rattus norvegicus OX=10116 GN=Cyp4f5 PE=2 SV=1;	PF00067	p450	Cytochrome P450
TRINITY_DN12831_c0_g2	beta-tubulin 8, partial [Hibiscus cannabinus])	5.3	9.75	1.99	6.12	5.14	0	5.68	3.753333	GO:0007017;GO:0000278;GO:0000226;GO:0005737;GO:0005874;GO:0003924;GO:0005200;GO:0016757;GO:0005525	BP:microtubule-based process;BP:mitotic cell cycle;BP:microtubule cytoskeleton organization;CC:cytoplasm;CC:microtubule;MF:GTPase activity;MF:structural constituent of cytoskeleton;MF:transferase activity, transferring glycosyl groups;MF:GTP binding;	K07375	TUBB	map04145	Phagosome)	------	------	sp|Q9NFZ6|TBB2_ECHMU;	Tubulin beta-2 chain OS=Echinococcus multilocularis OX=6211 GN=TUB-2 PE=3 SV=1;	PF00091;PF03953;PF10644	Tubulin;Tubulin_C;Misat_Tub_SegII	Tubulin/FtsZ family, GTPase domain;Tubulin C-terminal domain;Misato Segment II tubulin-like domain
TRINITY_DN12834_c0_g1		7.94	9.09	4.21	6.52	1.02	0	7.08	2.513333	------	------	------	------	------	------	------	------	------	------	------	------	------
TRINITY_DN12839_c0_g1	alpha-gliadin, partial [Triticum aestivum])	1.56	8.21	7.64	0	2.02	3.3	5.803333	1.773333	GO:0045735	MF:nutrient reservoir activity;	------	------	------	------	------	------	sp|P04722|GDA2_WHEAT;	Alpha/beta-gliadin A-II OS=Triticum aestivum OX=4565 PE=2 SV=1;	PF00234;PF13016	Tryp_alpha_amyl;Gliadin	Protease inhibitor/seed storage/LTP family;Cys-rich Gliadin N-terminal
TRINITY_DN12839_c0_g2	alpha-gliadin, partial [Triticum macha])	5.89	18.11	15.93	2.45	5.28	2.42	13.31	3.383333	GO:0045735	MF:nutrient reservoir activity;	------	------	------	------	ENOG411268F	S:Function unknown)	sp|P04726|GDA6_WHEAT;	Alpha/beta-gliadin clone PW1215 OS=Triticum aestivum OX=4565 PE=3 SV=1;	PF00234;PF13016	Tryp_alpha_amyl;Gliadin	Protease inhibitor/seed storage/LTP family;Cys-rich Gliadin N-terminal
TRINITY_DN12867_c0_g1	PREDICTED: probable LIM domain-containing serine/threonine-protein kinase DDB_G0287001 isoform X2 [Oryza brachyantha])	1.38	14.64	0.58	4.39	0	0	5.533333	1.463333	GO:0005737;GO:0005524;GO:0004672	CC:cytoplasm;MF:ATP binding;MF:protein kinase activity;	------	------	------	------	------	------	sp|Q8NB16|MLKL_HUMAN;	Mixed lineage kinase domain-like protein OS=Homo sapiens OX=9606 GN=MLKL PE=1 SV=1;	PF07714;PF00069;PF06293	PK_Tyr_Ser-Thr;Pkinase;Kdo	Protein tyrosine and serine/threonine kinase;Protein kinase domain;Lipopolysaccharide kinase (Kdo/WaaP) family
TRINITY_DN1287_c0_g3		11.61	6.8	6.11	5.82	2.16	3.52	8.173333	3.833333	------	------	------	------	------	------	------	------	------	------	------	------	------
TRINITY_DN12884_c0_g2		9.57	11.06	10.85	5.77	4.88	2.93	10.493333	4.526667	------	------	------	------	------	------	------	------	------	------	------	------	------
TRINITY_DN12887_c0_g1	pentatricopeptide repeat-containing protein At2g33680 [Hevea brasiliensis])	4.96	4.2	6.19	4.91	4.99	3.93	5.116667	4.61	GO:0009451;GO:0043231;GO:0008270	BP:RNA modification;CC:intracellular membrane-bounded organelle;MF:zinc ion binding;	------	------	------	------	ENOG410Z7Z7	S:Function unknown)	sp|Q9SVP7|PP307_ARATH;	Pentatricopeptide repeat-containing protein At4g13650 OS=Arabidopsis thaliana OX=3702 GN=PCMP-H42 PE=2 SV=2;	PF13041;PF01535;PF13812;PF12854;PF17177	PPR_2;PPR;PPR_3;PPR_1;PPR_long	PPR repeat family;PPR repeat;Pentatricopeptide repeat domain;PPR repeat;Pentacotripeptide-repeat region of PRORP
TRINITY_DN12898_c0_g1		1.26	0	13.81	0	0	0	5.023333	0	------	------	------	------	------	------	------	------	------	------	------	------	------
TRINITY_DN12913_c0_g1	proteasome subunit beta type-3-like [Quercus suber])	7.44	12.08	1.61	5.26	8.93	0	7.043333	4.73	GO:0043161;GO:0010498;GO:0010499;GO:0005737;GO:0005839;GO:0005634;GO:0019774;GO:0004175;GO:0004298	BP:proteasome-mediated ubiquitin-dependent protein catabolic process;BP:proteasomal protein catabolic process;BP:proteasomal ubiquitin-independent protein catabolic process;CC:cytoplasm;CC:proteasome core complex;CC:nucleus;CC:proteasome core complex, beta-subunit complex;MF:endopeptidase activity;MF:threonine-type endopeptidase activity;	K02735	PSMB3	map03050	Proteasome)	------	------	sp|Q9Y7T8|PSB3_SCHPO;	Probable proteasome subunit beta type-3 OS=Schizosaccharomyces pombe;	PF00227	Proteasome	Proteasome subunit
TRINITY_DN12920_c0_g1	tubulin alpha-3 chain-like [Dorcoceras hygrometricum])	3.39	41.56	2.03	0	0	0	15.66	0	GO:0007017;GO:0000278;GO:0000226;GO:0005737;GO:0005874;GO:0003924;GO:0005200;GO:0005525	BP:microtubule-based process;BP:mitotic cell cycle;BP:microtubule cytoskeleton organization;CC:cytoplasm;CC:microtubule;MF:GTPase activity;MF:structural constituent of cytoskeleton;MF:GTP binding;	K07374	TUBA	map04145	Phagosome)	COG5023	Z:Cytoskeleton)	sp|Q02245|TBA5_MAIZE;	Tubulin alpha-5 chain OS=Zea mays OX=4577 GN=TUBA5 PE=2 SV=1;	PF00091;PF03953	Tubulin;Tubulin_C	Tubulin/FtsZ family, GTPase domain;Tubulin C-terminal domain
TRINITY_DN12924_c0_g1	unnamed protein product [Nymphaea colorata])	6.1	13.48	0.74	7.06	0	0	6.773333	2.353333	GO:0007017;GO:2000582;GO:0005737;GO:0005868;GO:0030286;GO:0005874;GO:0045505;GO:0051959;GO:0003774	BP:microtubule-based process;BP:positive regulation of ATP-dependent microtubule motor activity, plus-end-directed;CC:cytoplasm;CC:cytoplasmic dynein complex;CC:dynein complex;CC:microtubule;MF:dynein intermediate chain binding;MF:dynein light intermediate chain binding;MF:motor activity;	K10418	DYNLL	------	------	ENOG4111NK2	S:Function unknown)	sp|Q22799|DYL1_CAEEL;	Dynein light chain 1, cytoplasmic OS=Caenorhabditis elegans OX=6239 GN=dlc-1 PE=1 SV=1;	PF01221	Dynein_light	Dynein light chain type 1
TRINITY_DN12928_c0_g1	hypothetical protein FH972_023164 [Carpinus fangiana])	3.96	10.62	1.07	4.49	0.02	0	5.216667	1.503333	GO:0016021;GO:0004222	CC:integral component of membrane;MF:metalloendopeptidase activity;	------	------	------	------	------	------	sp|Q4WQ08|ADMB_ASPFU;	Disintegrin and metalloproteinase domain-containing protein B OS=Neosartorya fumigata;	PF13688;PF13583;PF13574;PF00200;PF13582;PF01562;PF17771	Reprolysin_5;Reprolysin_4;Reprolysin_2;Disintegrin;Reprolysin_3;Pep_M12B_propep;ADAM_CR_2	Metallo-peptidase family M12;Metallo-peptidase family M12B Reprolysin-like;Metallo-peptidase family M12B Reprolysin-like;Disintegrin;Metallo-peptidase family M12B Reprolysin-like;Reprolysin family propeptide;ADAM cysteine-rich domain
TRINITY_DN12929_c0_g2	aldehyde oxidase GLOX [Quercus suber])	10.15	14.74	1.59	9.09	0	0	8.826667	3.03	GO:0016021;GO:0045480	CC:integral component of membrane;MF:galactose oxidase activity;	------	------	------	------	------	------	sp|Q3HRQ2|GLOX_VITPS;	Aldehyde oxidase GLOX OS=Vitis pseudoreticulata OX=231512 GN=GLOX PE=2 SV=1;	PF07250;PF09118	Glyoxal_oxid_N;DUF1929	Glyoxal oxidase N-terminus;Domain of unknown function (DUF1929)
TRINITY_DN12947_c0_g1		10.14	5.12	3.02	5.77	1.88	5.83	6.093333	4.493333	------	------	------	------	------	------	------	------	------	------	------	------	------
TRINITY_DN1294_c0_g1		6.06	4.92	4.91	6.05	6	2.8	5.296667	4.95	------	------	------	------	------	------	------	------	------	------	------	------	------
TRINITY_DN12972_c0_g1	PREDICTED: uncharacterized protein LOC103504684 [Cucumis melo])	5.2	5.04	5.41	2.41	3.81	4.9	5.216667	3.706667	GO:0016021;GO:0005506	CC:integral component of membrane;MF:iron ion binding;	------	------	------	------	ENOG4110MKE	S:Function unknown)	sp|Q94BS2|MET1_ARATH;	Protein MET1, chloroplastic OS=Arabidopsis thaliana OX=3702 GN=MET1 PE=1 SV=1;	PF00595	PDZ	PDZ domain
TRINITY_DN12973_c1_g3	PREDICTED: uncharacterized protein LOC107867395 [Capsicum annuum])	6.95	3.07	9.41	4.67	3.84	4.85	6.476667	4.453333	------	------	------	------	------	------	ENOG410Y7TC	S:Function unknown)	------	------	------	------	------
TRINITY_DN12973_c2_g1		3.8	0	13.86	4.3	10	0	5.886667	4.766667	------	------	------	------	------	------	------	------	------	------	------	------	------
TRINITY_DN12974_c0_g1		3.56	0	13.01	0	9.37	3.82	5.523333	4.396667	------	------	------	------	------	------	------	------	------	------	------	------	------
TRINITY_DN12985_c0_g1		10.47	10.84	8.49	8.32	4.59	0	9.933333	4.303333	------	------	------	------	------	------	------	------	------	------	------	------	------
TRINITY_DN13005_c0_g1	hypothetical protein G4B88_008531 [Cannabis sativa])	5.31	5.37	14.72	4.37	4.21	4.23	8.466667	4.27	GO:0016491	MF:oxidoreductase activity;	------	------	------	------	COG0667	C:Energy production and conversion)	sp|Q27YU7|RSP5_CHLRE;	Flagellar radial spoke protein 5 OS=Chlamydomonas reinhardtii OX=3055 GN=RSP5 PE=1 SV=1;	PF00248	Aldo_ket_red	Aldo/keto reductase family
TRINITY_DN13007_c0_g1	shikimate O-hydroxycinnamoyltransferase [Capsella rubella])	4.78	11.9	0.38	0	2.45	3.64	5.686667	2.03	GO:0047672;GO:0016747	MF:anthranilate N-benzoyltransferase activity;MF:transferase activity, transferring acyl groups other than amino-acyl groups;	K13065	E2.3.1.133, HCT	map00941;map00940;map00945	Flavonoid biosynthesis);Phenylpropanoid biosynthesis);Stilbenoid, diarylheptanoid and gingerol biosynthesis)	ENOG410XPQ7;ENOG410YJ90	S:Function unknown);	sp|Q8GSM7|HST_TOBAC;	Shikimate O-hydroxycinnamoyltransferase OS=Nicotiana tabacum OX=4097 GN=HST PE=1 SV=1;	PF02458	Transferase	Transferase family
TRINITY_DN13047_c0_g1	alpha-amylase/trypsin inhibitor CM3 [Aegilops tauschii subsp. tauschii])	2.47	15.03	9.72	2.14	2.73	2.09	9.073333	2.32	GO:0005576;GO:0015066;GO:0004867	CC:extracellular region;MF:alpha-amylase inhibitor activity;MF:serine-type endopeptidase inhibitor activity;	------	------	------	------	ENOG411089M	S:Function unknown)	sp|P17314|IAAC3_WHEAT;	Alpha-amylase/trypsin inhibitor CM3 OS=Triticum aestivum OX=4565 PE=1 SV=1;	PF00234;PF13016	Tryp_alpha_amyl;Gliadin	Protease inhibitor/seed storage/LTP family;Cys-rich Gliadin N-terminal
TRINITY_DN13091_c0_g1	pentatricopeptide repeat-containing protein At2g03880, mitochondrial-like [Vitis riparia])	5.65	4.78	4.99	5.16	4.8	4.93	5.14	4.963333	GO:0008270	MF:zinc ion binding;	------	------	------	------	ENOG410Z7Z7	S:Function unknown)	sp|Q9SIT7|PP151_ARATH;	Pentatricopeptide repeat-containing protein At2g13600 OS=Arabidopsis thaliana OX=3702 GN=PCMP-E76 PE=3 SV=1;	PF13041;PF01535;PF12854;PF13812;PF17177	PPR_2;PPR;PPR_1;PPR_3;PPR_long	PPR repeat family;PPR repeat;PPR repeat;Pentatricopeptide repeat domain;Pentacotripeptide-repeat region of PRORP
TRINITY_DN13101_c0_g1	protein SYG1 homolog [Quercus suber])	1.5	13.23	0.87	3.01	0	0	5.2	1.003333	GO:0016021	CC:integral component of membrane;	------	------	------	------	COG5409	S:Function unknown)	sp|Q6DD44|XPR1_XENLA;	Xenotropic and polytropic retrovirus receptor 1 homolog OS=Xenopus laevis OX=8355 GN=xpr1 PE=2 SV=1;	PF03124;PF03105	EXS;SPX	EXS family;SPX domain
TRINITY_DN13102_c0_g2	hypothetical protein E6C27_scaffold138G002460 [Cucumis melo var. makuwa])	5.28	7.54	2.98	0	3.19	7.8	5.266667	3.663333	GO:0009507	CC:chloroplast;	------	------	------	------	ENOG411244F	S:Function unknown)	------	------	------	------	------
TRINITY_DN13106_c0_g1		15.59	0	0	0	0	0	5.196667	0	------	------	------	------	------	------	------	------	------	------	------	------	------
TRINITY_DN1310_c5_g2		5.28	10.21	2.77	3.01	3.81	4.88	6.086667	3.9	------	------	------	------	------	------	------	------	------	------	------	------	------
TRINITY_DN13111_c0_g1	hypothetical protein FH972_024669 [Carpinus fangiana])	3.73	13.74	1.24	5.48	8.98	0	6.236667	4.82	GO:0016021	CC:integral component of membrane;	------	------	------	------	------	------	sp|P0CM72|CHS7_CRYNJ;	Chitin synthase export chaperone OS=Cryptococcus neoformans var. neoformans serotype D;	PF12271	Chs7	Chitin synthase export chaperone
TRINITY_DN13115_c5_g3		7.74	21.29	6.3	5.94	0	2.75	11.776667	2.896667	------	------	------	------	------	------	------	------	------	------	------	------	------
TRINITY_DN1311_c0_g2		0	15.76	0	0	0	0	5.253333	0	------	------	------	------	------	------	------	------	------	------	------	------	------
TRINITY_DN13127_c0_g1		5.06	1.57	13.19	5.37	2.17	2.93	6.606667	3.49	------	------	------	------	------	------	------	------	------	------	------	------	------
TRINITY_DN13135_c0_g2		3.79	13.97	1.83	7.77	0	0	6.53	2.59	------	------	------	------	------	------	ENOG4111NR8	S:Function unknown)	------	------	------	------	------
TRINITY_DN13136_c1_g1		14.28	4.94	5.75	5.31	0	5.11	8.323333	3.473333	------	------	------	------	------	------	------	------	------	------	------	------	------
TRINITY_DN13144_c1_g1		3.84	5.53	8.04	2.99	4.2	3.53	5.803333	3.573333	------	------	------	------	------	------	------	------	------	------	------	------	------
TRINITY_DN13149_c0_g3		16.99	0	5.15	0	0	0	7.38	0	------	------	------	------	------	------	------	------	------	------	------	------	------
TRINITY_DN13158_c0_g2		8.21	3.08	6.12	1.03	4.92	0.8	5.803333	2.25	------	------	------	------	------	------	------	------	------	------	PF13054	DUF3915	Protein of unknown function (DUF3915)
TRINITY_DN13167_c0_g2		30.07	13.5	3.36	2.43	1.51	7.13	15.643333	3.69	------	------	------	------	------	------	------	------	------	------	------	------	------
TRINITY_DN13170_c0_g3		6.43	5.21	7.15	5.86	4.93	3.22	6.263333	4.67	------	------	------	------	------	------	------	------	------	------	------	------	------
TRINITY_DN13202_c2_g1	uncharacterized protein LOC110111872 [Dendrobium catenatum])	17.69	6.59	1.97	3.12	4.02	6.88	8.75	4.673333	------	------	------	------	------	------	------	------	------	------	PF00098;PF14111	zf-CCHC;DUF4283	Zinc knuckle;Domain of unknown function (DUF4283)
TRINITY_DN13202_c5_g1		2.97	4.34	9.77	6.67	2.19	4.49	5.693333	4.45	------	------	------	------	------	------	------	------	------	------	------	------	------
TRINITY_DN13204_c0_g3	Villin-2 [Hibiscus syriacus])	1.25	35.36	1.48	2.14	0.36	0	12.696667	0.833333	GO:0007010;GO:0051015	BP:cytoskeleton organization;MF:actin filament binding;	K05768	GSN	------	------	ENOG410XR0A	S:Function unknown)	sp|P10733|SEVE_DICDI;	Severin OS=Dictyostelium discoideum OX=44689 GN=sevA PE=1 SV=1;	PF00626	Gelsolin	Gelsolin repeat
TRINITY_DN13210_c0_g2		5.15	14.69	19.72	1.83	0.86	7.69	13.186667	3.46	------	------	------	------	------	------	------	------	------	------	------	------	------
TRINITY_DN13223_c0_g2		4.61	15.54	1.79	6.64	0	0	7.313333	2.213333	------	------	------	------	------	------	------	------	------	------	PF13349	DUF4097	Putative adhesin
TRINITY_DN13246_c0_g1		11	8.43	9.48	6.1	5.68	2.68	9.636667	4.82	------	------	------	------	------	------	------	------	------	------	------	------	------
TRINITY_DN13258_c0_g1	Pentatricopeptide repeat [Macleaya cordata])	5.52	4.81	5.12	2.77	5.05	5.68	5.15	4.5	GO:0008270	MF:zinc ion binding;	------	------	------	------	ENOG410Z7Z7	S:Function unknown)	sp|Q9SVP7|PP307_ARATH;	Pentatricopeptide repeat-containing protein At4g13650 OS=Arabidopsis thaliana OX=3702 GN=PCMP-H42 PE=2 SV=2;	PF13041;PF01535;PF13812;PF17177	PPR_2;PPR;PPR_3;PPR_long	PPR repeat family;PPR repeat;Pentatricopeptide repeat domain;Pentacotripeptide-repeat region of PRORP
TRINITY_DN13265_c0_g2	F-box/LRR-repeat protein 17 [Solanum pennellii])	8.27	24.65	1.22	8.08	0	0	11.38	2.693333	GO:0009555;GO:0031146;GO:0009793;GO:0055047;GO:0019005;GO:0001673	BP:pollen development;BP:SCF-dependent proteasomal ubiquitin-dependent protein catabolic process;BP:embryo development ending in seed dormancy;BP:generative cell mitosis;CC:SCF ubiquitin ligase complex;CC:male germ cell nucleus;	------	------	------	------	ENOG4110I9J	S:Function unknown)	sp|Q8W104|FBL17_ARATH;	F-box/LRR-repeat protein 17 OS=Arabidopsis thaliana OX=3702 GN=FBL17 PE=1 SV=1;	PF12799	LRR_4	Leucine Rich repeats (2 copies)
TRINITY_DN13265_c0_g3		6.74	9.74	1.9	9.11	0	0	6.126667	3.036667	------	------	------	------	------	------	ENOG4110I9J	S:Function unknown)	------	------	PF12799;PF12937	LRR_4;F-box-like	Leucine Rich repeats (2 copies);F-box-like
TRINITY_DN13268_c0_g2	vacuolar transporter chaperone 1-like [Quercus suber])	11.31	11.32	7.67	4.44	0	0	10.1	1.48	GO:0016021	CC:integral component of membrane;	------	------	------	------	COG5264	O:Posttranslational modification, protein turnover, chaperones)	sp|P40046|VTC1_YEAST;	Vacuolar transporter chaperone 1 OS=Saccharomyces cerevisiae;	PF02656	DUF202	Domain of unknown function (DUF202)
TRINITY_DN13272_c0_g1		7.43	1.14	6.49	5.39	2.14	3.53	5.02	3.686667	------	------	------	------	------	------	------	------	------	------	------	------	------
TRINITY_DN13300_c0_g1	uncharacterized protein C20F10.03-like [Quercus suber])	1.13	14.93	0.44	4.25	0	0	5.5	1.416667	------	------	------	------	------	------	ENOG410XSIZ	Q:Secondary metabolites biosynthesis, transport and catabolism)	sp|Q12894|IFRD2_HUMAN;	Interferon-related developmental regulator 2 OS=Homo sapiens OX=9606 GN=IFRD2 PE=1 SV=3;	PF05004	IFRD	Interferon-related developmental regulator (IFRD)
TRINITY_DN13339_c0_g2		8.46	4.77	5.56	0.47	4.93	3.7	6.263333	3.033333	------	------	------	------	------	------	------	------	------	------	------	------	------
TRINITY_DN13341_c0_g1		0	9.66	5.94	0	0	1.27	5.2	0.423333	------	------	------	------	------	------	------	------	------	------	------	------	------
TRINITY_DN13342_c0_g3	unknown [Picea sitchensis])	4.9	4.79	6.04	3.76	2.16	3.06	5.243333	2.993333	GO:0010019;GO:0009507;GO:0046906	BP:chloroplast-nucleus signaling pathway;CC:chloroplast;MF:tetrapyrrole binding;	------	------	------	------	ENOG410XQHG	S:Function unknown)	sp|Q9LX31|GUN4C_ARATH;	Tetrapyrrole-binding protein, chloroplastic OS=Arabidopsis thaliana OX=3702 GN=GUN4 PE=1 SV=1;	PF05419	GUN4	GUN4-like
TRINITY_DN13352_c0_g1	unnamed protein product [Triticum turgidum subsp. durum])	3.32	10.36	10.77	1.52	1.85	1.87	8.15	1.746667	GO:0045735	MF:nutrient reservoir activity;	------	------	------	------	ENOG411268F	S:Function unknown)	sp|P80356|AVE3_AVESA;	Avenin-3 OS=Avena sativa OX=4498 PE=1 SV=1;	PF13016;PF00234	Gliadin;Tryp_alpha_amyl	Cys-rich Gliadin N-terminal;Protease inhibitor/seed storage/LTP family
TRINITY_DN13365_c0_g1	Piezo-type mechanosensitive ion channel-like protein [Hibiscus syriacus])	6.81	6.11	3.28	4.21	4.65	4.73	5.4	4.53	GO:0015074;GO:0004491;GO:0004519;GO:0004190;GO:0008270;GO:0003676;GO:0003964	BP:DNA integration;MF:methylmalonate-semialdehyde dehydrogenas;MF:endonuclease activity;MF:aspartic-type endopeptidase activity;MF:zinc ion binding;MF:nucleic acid binding;MF:RNA-directed DNA polymerase activity;	------	------	------	------	ENOG410XS4D;COG2801	S:Function unknown);L:Replication, recombination and repair)	sp|P10978|POLX_TOBAC;	Retrovirus-related Pol polyprotein from transposon TNT 1-94 OS=Nicotiana tabacum OX=4097 PE=2 SV=1;	PF07727;PF13683	RVT_2;rve_3	Reverse transcriptase (RNA-dependent DNA polymerase);Integrase core domain
TRINITY_DN13365_c3_g1	Gag-Pol polyprotein [Medicago truncatula])	6.69	6.93	4.07	11.42	0	0	5.896667	3.806667	GO:0015074;GO:0008113;GO:0016301;GO:0008270;GO:0003676;GO:0003964	BP:DNA integration;MF:peptide-methionin;MF:kinase activity;MF:zinc ion binding;MF:nucleic acid binding;MF:RNA-directed DNA polymerase activity;	K00430	E1.11.1.7	map00940	Phenylpropanoid biosynthesis)	ENOG410XS4D;COG2801;ENOG4111WQF	S:Function unknown);L:Replication, recombination and repair);S:Function unknown)	sp|P10978|POLX_TOBAC;	Retrovirus-related Pol polyprotein from transposon TNT 1-94 OS=Nicotiana tabacum OX=4097 PE=2 SV=1;	------	------	------
TRINITY_DN13368_c0_g1		10.1	9.31	6.78	3.78	0	0	8.73	1.26	------	------	------	------	------	------	------	------	------	------	------	------	------
TRINITY_DN13387_c0_g2	proteasome subunit beta type-5-B [Eutrema salsugineum])	5.45	13.72	2.09	5.82	0.37	0	7.086667	2.063333	GO:0051603;GO:0043161;GO:0010498;GO:0010499;GO:0005737;GO:0005839;GO:0005634;GO:0019774;GO:0004175;GO:0004298	BP:proteolysis involved in cellular protein catabolic process;BP:proteasome-mediated ubiquitin-dependent protein catabolic process;BP:proteasomal protein catabolic process;BP:proteasomal ubiquitin-independent protein catabolic process;CC:cytoplasm;CC:proteasome core complex;CC:nucleus;CC:proteasome core complex, beta-subunit complex;MF:endopeptidase activity;MF:threonine-type endopeptidase activi…	K02737	PSMB5	map03050	Proteasome)	------	------	sp|P30656|PSB5_YEAST;	Proteasome subunit beta type-5 OS=Saccharomyces cerevisiae;	PF00227	Proteasome	Proteasome subunit
TRINITY_DN13389_c0_g1		0	0	89.03	5.42	0	0	29.676667	1.806667	------	------	------	------	------	------	------	------	------	------	------	------	------
TRINITY_DN13391_c0_g1		6.06	10	4.12	4.75	6.75	2.78	6.726667	4.76	------	------	------	------	------	------	------	------	------	------	------	------	------
TRINITY_DN13402_c0_g1	Superoxide dismutase [Mn], mitochondrial [Apostasia shenzhenica])	11.55	10.62	1.68	4.66	0	0	7.95	1.553333	GO:0009793;GO:0042742;GO:0010043;GO:0005829;GO:0005739;GO:0005759;GO:0046872;GO:0030145;GO:0004784;GO:0005507	BP:embryo development ending in seed dormancy;BP:defense response to bacterium;BP:response to zinc ion;CC:cytosol;CC:mitochondrion;CC:mitochondrial matrix;MF:metal ion binding;MF:manganese ion binding;MF:superoxide dismutase activity;MF:copper ion binding;	K04564	SOD2	map04146	Peroxisome)	COG0605	J:Translation, ribosomal structure and biogenesis)	sp|Q9XS41|SODM_HORSE;	Superoxide dismutase [Mn], mitochondrial OS=Equus caballus OX=9796 GN=SOD2 PE=2 SV=1;	PF02777;PF00081	Sod_Fe_C;Sod_Fe_N	Iron/manganese superoxide dismutases, C-terminal domain;Iron/manganese superoxide dismutases, alpha-hairpin domain
TRINITY_DN13413_c0_g1		4.81	7.37	3.76	5.21	2.66	3.05	5.313333	3.64	------	------	------	------	------	------	------	------	------	------	------	------	------
TRINITY_DN13414_c0_g1	hypothetical protein FH972_021818 [Carpinus fangiana])	21.25	0	0	0	0	11.57	7.083333	3.856667	GO:0003723	MF:RNA binding;	------	------	------	------	------	------	sp|P87216|VIPI_SCHPO;	Protein vip1 OS=Schizosaccharomyces pombe;	PF16842;PF00076;PF14605	RRM_occluded;RRM_1;Nup35_RRM_2	Occluded RNA-recognition motif;RNA recognition motif. (a.k.a. RRM, RBD, or RNP domain);Nup53/35/40-type RNA recognition motif
TRINITY_DN13445_c1_g1		3.99	1.76	17.12	1.68	5.21	4	7.623333	3.63	------	------	------	------	------	------	------	------	------	------	------	------	------
TRINITY_DN13460_c0_g1	splicing factor U2AF 50 kDa subunit-like [Rhodamnia argentea])	7.67	13.57	4.15	7.87	7.04	0	8.463333	4.97	GO:0046660;GO:0008380;GO:0006397;GO:0016607;GO:0000243;GO:0005634;GO:0071004;GO:0089701;GO:0042025;GO:0030628;GO:0003723;GO:0008187	BP:female sex differentiation;BP:RNA splicing;BP:mRNA processing;CC:nuclear speck;CC:commitment complex;CC:nucleus;CC:U2-type prespliceosome;CC:U2AF;CC:host cell nucleus;MF:pre-mRNA 3'-splice site binding;MF:RNA binding;MF:poly-pyrimidine tract binding;	K12837	U2AF2	map03040	Spliceosome)	ENOG410XP92	S:Function unknown)	sp|P26369|U2AF2_MOUSE;	Splicing factor U2AF 65 kDa subunit OS=Mus musculus OX=10090 GN=U2af2 PE=1 SV=3;	PF00076;PF16842;PF16367	RRM_1;RRM_occluded;RRM_7	RNA recognition motif. (a.k.a. RRM, RBD, or RNP domain);Occluded RNA-recognition motif;RNA recognition motif
TRINITY_DN13463_c0_g1	Pentatricopeptide repeat [Macleaya cordata])	5.5	4.13	5.69	3.98	5.53	5.17	5.106667	4.893333	GO:0009451;GO:0043231;GO:0008270	BP:RNA modification;CC:intracellular membrane-bounded organelle;MF:zinc ion binding;	------	------	------	------	ENOG410Z7Z7	S:Function unknown)	sp|Q9SVP7|PP307_ARATH;	Pentatricopeptide repeat-containing protein At4g13650 OS=Arabidopsis thaliana OX=3702 GN=PCMP-H42 PE=2 SV=2;	PF13041;PF01535;PF13812;PF12854;PF17177	PPR_2;PPR;PPR_3;PPR_1;PPR_long	PPR repeat family;PPR repeat;Pentatricopeptide repeat domain;PPR repeat;Pentacotripeptide-repeat region of PRORP
TRINITY_DN13471_c0_g2		7.61	3.35	4.62	0	0	0	5.193333	0	------	------	------	------	------	------	------	------	------	------	------	------	------
TRINITY_DN13476_c0_g2	PREDICTED: uncharacterized acetyltransferase At3g50280 [Raphanus sativus])	5.54	15.83	2.87	3.1	3.84	6.31	8.08	4.416667	GO:0016747	MF:transferase activity, transferring acyl groups other than amino-acyl groups;	K13065	E2.3.1.133, HCT	map00941;map00940;map00945	Flavonoid biosynthesis);Phenylpropanoid biosynthesis);Stilbenoid, diarylheptanoid and gingerol biosynthesis)	ENOG410YEZS	S:Function unknown)	sp|Q9SND9|Y3028_ARATH;	Uncharacterized acetyltransferase At3g50280 OS=Arabidopsis thaliana OX=3702 GN=At3g50280 PE=3 SV=1;	PF02458	Transferase	Transferase family
TRINITY_DN134_c0_g4		6.41	1.8	9.63	2.45	3.18	4.23	5.946667	3.286667	------	------	------	------	------	------	------	------	------	------	------	------	------
TRINITY_DN134_c2_g1		8.24	6.6	2.13	0	5.73	4.21	5.656667	3.313333	------	------	------	------	------	------	------	------	------	------	------	------	------
TRINITY_DN13501_c0_g1		0.19	20.52	0	0	0	0	6.903333	0	------	------	------	------	------	------	------	------	------	------	PF04886	PT	PT repeat
TRINITY_DN13508_c0_g1		3.16	6.3	8.35	8.76	3.3	2.71	5.936667	4.923333	------	------	------	------	------	------	------	------	------	------	------	------	------
TRINITY_DN13514_c0_g1		13.27	0	8.14	0	0	0	7.136667	0	------	------	------	------	------	------	------	------	------	------	------	------	------
TRINITY_DN13533_c0_g1		6.93	9.04	8.5	2.34	5.06	5.19	8.156667	4.196667	------	------	------	------	------	------	------	------	------	------	------	------	------
TRINITY_DN13534_c0_g1		18.61	0	0	0	0	0	6.203333	0	------	------	------	------	------	------	------	------	------	------	------	------	------
TRINITY_DN13539_c0_g1	mitochondrial intermembrane space cysteine motif-containing protein MIX17-like [Quercus suber])	3.99	24.01	1.01	7.81	0	0	9.67	2.603333	------	------	------	------	------	------	ENOG41126E7;ENOG41126E7	B:Chromatin structure and dynamics);K:Transcription)	sp|Q03667|MIX17_YEAST;	Mitochondrial intermembrane space cysteine motif-containing protein MIX17 OS=Saccharomyces cerevisiae;	PF09849;PF06747	DUF2076;CHCH	Uncharacterized protein conserved in bacteria (DUF2076);CHCH domain
TRINITY_DN13541_c0_g1	hypothetical protein C1H46_009859 [Malus baccata])	4.25	14.6	0.23	8.77	0	0	6.36	2.923333	GO:0006869;GO:0016021;GO:0008289	BP:lipid transport;CC:integral component of membrane;MF:lipid binding;	------	------	------	------	COG5038;ENOG410Y4IE	S:Function unknown);	sp|Q25AG5|ERG3_ORYSI;	Elicitor-responsive protein 3 OS=Oryza sativa subsp. indica OX=39946 GN=ERG3 PE=2 SV=1;	PF00168	C2	C2 domain
TRINITY_DN1357_c0_g2		6.01	3.46	9.57	4.38	2.66	3.54	6.346667	3.526667	------	------	------	------	------	------	------	------	------	------	------	------	------
TRINITY_DN13585_c0_g1	peptidyl-prolyl cis-trans isomerase FKBP15-2-like isoform X1 [Cucurbita pepo subsp. pepo])	5.95	10.75	1.32	5.6	0	0	6.006667	1.866667	GO:0016021;GO:0003755	CC:integral component of membrane;MF:peptidyl-prolyl cis-trans isomerase activity;	K09569	FKBP2	------	------	COG0545	O:Posttranslational modification, protein turnover, chaperones)	sp|P0C1J5|FKB2B_RHIO9;	FK506-binding protein 2B OS=Rhizopus delemar;	PF00254	FKBP_C	FKBP-type peptidyl-prolyl cis-trans isomerase
TRINITY_DN13595_c0_g1		5.14	8.95	4.68	8.86	3.86	2.24	6.256667	4.986667	------	------	------	------	------	------	------	------	------	------	------	------	------
TRINITY_DN1359_c0_g1		6.69	15.25	2.34	10.79	0	0	8.093333	3.596667	------	------	------	------	------	------	------	------	------	------	PF14200;PF00652	RicinB_lectin_2;Ricin_B_lectin	Ricin-type beta-trefoil lectin domain-like;Ricin-type beta-trefoil lectin domain
TRINITY_DN13604_c2_g1		7.21	18.5	0	0	2.39	0	8.57	0.796667	------	------	------	------	------	------	------	------	------	------	------	------	------
TRINITY_DN13605_c0_g1		32.15	0	1.24	0	0	0	11.13	0	------	------	------	------	------	------	------	------	------	------	------	------	------
TRINITY_DN13609_c0_g2		7.34	9.82	1.52	4.28	0.02	0	6.226667	1.433333	------	------	K21543	CRZ1, CRZA	------	------	ENOG410Y2UB	S:Function unknown)	sp|Q10938|YWS2_CAEEL;	Putative zinc finger protein B0310.2 OS=Caenorhabditis elegans OX=6239 GN=B0310.2 PE=4 SV=1;	PF00096;PF13894;PF13465	zf-C2H2;zf-C2H2_4;zf-H2C2_2	Zinc finger, C2H2 type;C2H2-type zinc finger;Zinc-finger double domain
TRINITY_DN13613_c0_g1		0	10.86	12.85	6.05	0	0	7.903333	2.016667	------	------	------	------	------	------	------	------	------	------	------	------	------
TRINITY_DN13634_c0_g1		5.83	2.41	8.93	2.06	0.69	6.55	5.723333	3.1	------	------	------	------	------	------	------	------	------	------	------	------	------
TRINITY_DN13636_c0_g1		4.44	9.69	1.65	7.8	0	0	5.26	2.6	------	------	------	------	------	------	------	------	------	------	------	------	------
TRINITY_DN1363_c1_g1		6.72	2.97	9.05	4.1	7.37	3.21	6.246667	4.893333	------	------	------	------	------	------	------	------	------	------	------	------	------
TRINITY_DN13641_c0_g2	hypothetical protein FH972_021475 [Carpinus fangiana])	4.07	19.59	1.85	9.07	0	0	8.503333	3.023333	GO:0055129;GO:0004587;GO:0030170	BP:L-proline biosynthetic process;MF:ornithine-oxo-acid transaminase activity;MF:pyridoxal phosphate binding;	K00819	rocD, OAT	map00330	Arginine and proline metabolism)	------	------	sp|Q9P7L5|OAT_SCHPO;	Ornithine aminotransferase car2 OS=Schizosaccharomyces pombe;	PF00202	Aminotran_3	Aminotransferase class-III
TRINITY_DN13667_c0_g1	Endonuclease/exonuclease/phosphatase [Artemisia annua])	4.46	4.24	7.91	5.94	1.01	3.82	5.536667	3.59	GO:0046856;GO:0007165;GO:0004519;GO:0004527;GO:0043531	BP:phosphatidylinositol dephosphorylation;BP:signal transduction;MF:endonuclease activity;MF:exonuclease activity;MF:ADP binding;	------	------	------	------	COG5411	T:Signal transduction mechanisms)	sp|Q9LR47|IP5P6_ARATH;	Type IV inositol polyphosphate 5-phosphatase 6 OS=Arabidopsis thaliana OX=3702 GN=IP5P6 PE=1 SV=2;	------	------	------
TRINITY_DN13677_c0_g1		1.86	3.83	9.65	6.9	4.86	1.98	5.113333	4.58	------	------	------	------	------	------	------	------	------	------	PF00098	zf-CCHC	Zinc knuckle
TRINITY_DN13712_c0_g1		15	0	0	0	0	11.41	5	3.803333	------	------	------	------	------	------	------	------	------	------	------	------	------
TRINITY_DN13713_c0_g1	Auxin response factor 4 [Vitis vinifera])	5.17	7.57	7.68	6.42	4.63	1.25	6.806667	4.1	GO:0006355;GO:0009725;GO:0009734;GO:0005634;GO:0003677	BP:regulation of transcription, DNA-templated;BP:response to hormone;BP:auxin-activated signaling pathway;CC:nucleus;MF:DNA binding;	------	------	------	------	ENOG4111D9H	K:Transcription)	sp|Q9ZTX9|ARFD_ARATH;	Auxin response factor 4 OS=Arabidopsis thaliana OX=3702 GN=ARF4 PE=1 SV=1;	PF02309	AUX_IAA	AUX/IAA family
TRINITY_DN13715_c0_g1		5.19	6.97	4.61	3.96	2.98	4.94	5.59	3.96	------	------	------	------	------	------	------	------	------	------	------	------	------
TRINITY_DN13734_c0_g1	hypothetical protein FH972_023641 [Carpinus fangiana])	10.14	24.8	6.48	3.47	0.57	0	13.806667	1.346667	GO:0019509;GO:0006555;GO:0005737;GO:0005634;GO:0010309;GO:0005506	BP:L-methionine biosynthetic process from methylthioadenosine;BP:methionine metabolic process;CC:cytoplasm;CC:nucleus;MF:acireductone dioxygenase [iro;MF:iron ion binding;	K08967	mtnD, mtnZ, ADI1	map00270	Cysteine and methionine metabolism)	COG1791	S:Function unknown)	sp|Q4WDE1|MTND_ASPFU;	1,2-dihydroxy-3-keto-5-methylthiopentene dioxygenase OS=Neosartorya fumigata;	PF03079;PF07883	ARD;Cupin_2	ARD/ARD' family;Cupin domain
TRINITY_DN13750_c0_g1		11.51	15.34	2.5	6.99	0	0	9.783333	2.33	------	------	------	------	------	------	------	------	------	------	------	------	------
TRINITY_DN13750_c1_g1		12.32	3.19	0	0	0	0	5.17	0	------	------	------	------	------	------	------	------	------	------	------	------	------
TRINITY_DN13753_c0_g1		0	17.51	1.42	0	0	0	6.31	0	------	------	------	------	------	------	------	------	------	------	------	------	------
TRINITY_DN13755_c0_g1		0	0	22.56	0	0	12.28	7.52	4.093333	------	------	------	------	------	------	------	------	------	------	------	------	------
TRINITY_DN1375_c1_g3		9.54	10.36	3.32	2.67	0	0	7.74	0.89	------	------	------	------	------	------	------	------	------	------	------	------	------
TRINITY_DN1375_c3_g1		4.25	16.72	2.05	7.01	0	0	7.673333	2.336667	------	------	------	------	------	------	------	------	------	------	------	------	------
TRINITY_DN1375_c4_g1	mating-type protein MAT-2-like [Quercus suber])	10.49	11.64	2.02	8.08	0	0	8.05	2.693333	------	------	------	------	------	------	ENOG410XUWN	B:Chromatin structure and dynamics)	sp|Q6WRX6|MATMC_SCHKA;	Mating-type M-specific polypeptide Mc OS=Schizosaccharomyces kambucha OX=204045 GN=matMc PE=3 SV=1;	PF00505;PF09011	HMG_box;HMG_box_2	HMG (high mobility group) box;HMG-box domain
TRINITY_DN1375_c5_g1		8.39	11.9	2.46	3.09	0	0	7.583333	1.03	------	------	------	------	------	------	------	------	------	------	------	------	------
TRINITY_DN13763_c0_g1		13.59	4.68	7.01	2.46	5.19	5.91	8.426667	4.52	------	------	K14332	psaO	map00195	Photosynthesis)	ENOG4112CG2	S:Function unknown)	------	------	------	------	------
TRINITY_DN13766_c0_g2		1.84	24.31	4.07	10.03	0	0	10.073333	3.343333	------	------	------	------	------	------	------	------	------	------	PF00096;PF13465;PF13894	zf-C2H2;zf-H2C2_2;zf-C2H2_4	Zinc finger, C2H2 type;Zinc-finger double domain;C2H2-type zinc finger
TRINITY_DN13810_c0_g1	hypothetical protein C4D60_Mb04t29590 [Musa balbisiana])	3.64	0.4	12.99	0.12	4.09	1.34	5.676667	1.85	GO:0045454;GO:0006662;GO:0005623;GO:0015035	BP:cell redox homeostasis;BP:glycerol ether metabolic process;CC:cell;MF:protein disulfide oxidoreductase activity;	K03671	trxA	------	------	COG0526	S:Function unknown)	sp|O65049|TRXH_PICMA;	Thioredoxin H-type OS=Picea mariana OX=3335 GN=SB09 PE=2 SV=1;	PF00085;PF13098;PF13899	Thioredoxin;Thioredoxin_2;Thioredoxin_7	Thioredoxin;Thioredoxin-like domain;Thioredoxin-like
TRINITY_DN13813_c0_g1		13.43	9.42	1.77	4.7	0	0	8.206667	1.566667	------	------	------	------	------	------	------	------	------	------	------	------	------
TRINITY_DN13817_c0_g1		7.14	9.6	0.85	2.14	1.34	2.27	5.863333	1.916667	------	------	------	------	------	------	------	------	------	------	------	------	------
TRINITY_DN13823_c0_g1		4.34	13.52	15.78	0	0	0	11.213333	0	------	------	------	------	------	------	------	------	------	------	------	------	------
TRINITY_DN13824_c0_g1	hydroxyacylglutathione hydrolase cytoplasmic-like isoform X1 [Carex littledalei])	7.76	9.08	1.92	5.66	0	0	6.253333	1.886667	GO:0019243;GO:0004416	BP:methylglyoxal catabolic process to D-lactate via S-lactoyl-glutathione;MF:hydroxyacylglutathione hydrolase activity;	K01069	gloB, gloC, HAGH	map00620	Pyruvate metabolism)	COG0491	S:Function unknown)	sp|Q3B7M2|GLO2_BOVIN;	Hydroxyacylglutathione hydrolase, mitochondrial OS=Bos taurus OX=9913 GN=HAGH PE=2 SV=3;	PF16123;PF00753	HAGH_C;Lactamase_B	Hydroxyacylglutathione hydrolase C-terminus;Metallo-beta-lactamase superfamily
TRINITY_DN13831_c0_g1	IST1 homolog [Carica papaya])	4.93	14.1	3.28	6.49	5.64	1.35	7.436667	4.493333	GO:0015031;GO:0008104	BP:protein transport;BP:protein localization;	K19476	IST1	map04144	Endocytosis)	ENOG410YG52	S:Function unknown)	sp|Q54I39|IST1L_DICDI;	IST1-like protein OS=Dictyostelium discoideum OX=44689 GN=DDB_G0289029 PE=3 SV=1;	PF03398	Ist1	Regulator of Vps4 activity in the MVB pathway
TRINITY_DN13844_c0_g1		9.75	11.71	0	3.82	6.4	3.46	7.153333	4.56	------	------	------	------	------	------	------	------	------	------	PF13054	DUF3915	Protein of unknown function (DUF3915)
TRINITY_DN13848_c0_g1		0	9.15	13.6	0	0	0	7.583333	0	------	------	------	------	------	------	------	------	------	------	------	------	------
TRINITY_DN13864_c0_g1		6.54	6.74	2.67	0	8.56	2.32	5.316667	3.626667	------	------	------	------	------	------	------	------	------	------	------	------	------
TRINITY_DN13871_c0_g2		4.3	3.83	8.37	6.07	4.76	3.52	5.5	4.783333	------	------	------	------	------	------	------	------	------	------	------	------	------
TRINITY_DN13891_c0_g1		5.18	13.19	5.33	2.37	5.84	4.62	7.9	4.276667	------	------	------	------	------	------	COG5253	T:Signal transduction mechanisms)	------	------	------	------	------
TRINITY_DN13903_c0_g1	pentatricopeptide repeat-containing protein At5g42310, mitochondrial [Prunus persica])	8.1	4.43	5.14	4.73	3.9	5.3	5.89	4.643333	GO:0010239;GO:0009658;GO:0042644;GO:0042651;GO:0009507;GO:0003727;GO:0016747	BP:chloroplast mRNA processing;BP:chloroplast organization;CC:chloroplast nucleoid;CC:thylakoid membrane;CC:chloroplast;MF:single-stranded RNA binding;MF:transferase activity, transferring acyl groups other than amino-acyl groups;	------	------	------	------	ENOG410Z7Z7	L:Replication, recombination and repair)	sp|Q8L844|PP413_ARATH;	Pentatricopeptide repeat-containing protein At5g42310, chloroplastic OS=Arabidopsis thaliana OX=3702 GN=CRP1 PE=1 SV=1;	PF13041;PF01535;PF13812;PF12854;PF17177	PPR_2;PPR;PPR_3;PPR_1;PPR_long	PPR repeat family;PPR repeat;Pentatricopeptide repeat domain;PPR repeat;Pentacotripeptide-repeat region of PRORP
TRINITY_DN13912_c0_g1		5.45	2.15	12.32	3.7	0.65	2.38	6.64	2.243333	------	------	------	------	------	------	------	------	------	------	------	------	------
TRINITY_DN13917_c0_g2	cytochrome c oxidase subunit 6B-like [Quercus suber])	12.02	20.15	4	10.94	3.4	0.56	12.056667	4.966667	GO:0005739	CC:mitochondrion;	K02267	COX6B	map00190	Oxidative phosphorylation)	ENOG41121WM	O:Posttranslational modification, protein turnover, chaperones)	sp|Q1K8U2|COX12_NEUCR;	Cytochrome c oxidase subunit 12, mitochondrial OS=Neurospora crassa;	PF02297	COX6B	Cytochrome oxidase c subunit VIb
TRINITY_DN13932_c0_g1		6.33	8.1	1.94	1.85	2.05	10.74	5.456667	4.88	------	------	------	------	------	------	------	------	------	------	------	------	------
TRINITY_DN13939_c1_g1		8.12	4.21	9.85	4.57	5.34	0	7.393333	3.303333	------	------	------	------	------	------	------	------	------	------	------	------	------
TRINITY_DN13965_c0_g2	hypothetical protein FH972_024612 [Carpinus fangiana])	5.09	13.52	1.12	4.51	0	0	6.576667	1.503333	GO:0006289;GO:0006367;GO:0003678;GO:0005524;GO:0003677	BP:nucleotide-excision repair;BP:transcription initiation from RNA polymerase II promoter;MF:DNA helicase activity;MF:ATP binding;MF:DNA binding;	K10843	ERCC3, XPB	map03022;map03420	Basal transcription factors);Nucleotide excision repair)	------	------	sp|O13768|ERCC3_SCHPO;	General transcription and DNA repair factor IIH helicase subunit XPB OS=Schizosaccharomyces pombe;	PF16203;PF13625;PF04851;PF00271;PF00176;PF00270	ERCC3_RAD25_C;Helicase_C_3;ResIII;Helicase_C;SNF2_N;DEAD	ERCC3/RAD25/XPB C-terminal helicase;Helicase conserved C-terminal domain;Type III restriction enzyme, res subunit;Helicase conserved C-terminal domain;SNF2 family N-terminal domain;DEAD/DEAH box helicase
TRINITY_DN13990_c0_g1		7.96	5.02	5.49	2.34	1.27	7.4	6.156667	3.67	------	------	------	------	------	------	------	------	------	------	------	------	------
TRINITY_DN1400_c1_g1		5.81	1.81	8.45	2.57	2.72	3.26	5.356667	2.85	------	------	------	------	------	------	------	------	------	------	------	------	------
TRINITY_DN14018_c0_g1		3.21	8.23	7.89	0	4.18	1.7	6.443333	1.96	------	------	------	------	------	------	------	------	------	------	------	------	------
TRINITY_DN14025_c0_g2	predicted protein [Hordeum vulgare subsp. vulgare])	5.69	12.93	1.9	5.36	0	0	6.84	1.786667	GO:0000028;GO:0002181;GO:0006412;GO:0022627;GO:0003735	BP:ribosomal small subunit assembly;BP:cytoplasmic translation;BP:translation;CC:cytosolic small ribosomal subunit;MF:structural constituent of ribosome;	K02998	RP-SAe, RPSA	map03010	Ribosome)	------	------	sp|B0D174|RSSA_LACBS;	40S ribosomal protein S0 OS=Laccaria bicolor;	PF00318	Ribosomal_S2	Ribosomal protein S2
TRINITY_DN14027_c0_g1		8.79	8.94	0	3.88	0	2.31	5.91	2.063333	------	------	------	------	------	------	------	------	------	------	------	------	------
TRINITY_DN14031_c0_g1		5.47	8.47	6.68	3.14	7.17	2.92	6.873333	4.41	------	------	------	------	------	------	------	------	------	------	------	------	------
TRINITY_DN14062_c0_g1	reverse transcriptase [Corchorus capsularis])	7.2	5.89	5.3	3.38	1.87	5.26	6.13	3.503333	GO:0015074;GO:0016021;GO:0005634;GO:0004190;GO:0008270;GO:0003676;GO:0004672;GO:0003964	BP:DNA integration;CC:integral component of membrane;CC:nucleus;MF:aspartic-type endopeptidase activity;MF:zinc ion binding;MF:nucleic acid binding;MF:protein kinase activity;MF:RNA-directed DNA polymerase activity;	------	------	------	------	------	------	sp|P20825|POL2_DROME;	Retrovirus-related Pol polyprotein from transposon 297 OS=Drosophila melanogaster OX=7227 GN=pol PE=4 SV=1;	PF17919;PF17917	RT_RNaseH_2;RT_RNaseH	RNase H-like domain found in reverse transcriptase;RNase H-like domain found in reverse transcriptase
TRINITY_DN14063_c0_g2	transaldolase-like [Quercus suber])	6.25	9.35	1.42	3.73	0.14	0	5.673333	1.29	GO:0005975;GO:0006098;GO:0005737;GO:0004801;GO:0016887;GO:0005524	BP:carbohydrate metabolic process;BP:pentose-phosphate shunt;CC:cytoplasm;MF:sedoheptulose-7-phosphat;MF:ATPase activity;MF:ATP binding;	K00616	E2.2.1.2, talA, talB	map00030	Pentose phosphate pathway)	------	------	sp|A8FSH3|TAL_SHESH;	Transaldolase OS=Shewanella sediminis;	PF00923	TAL_FSA	Transaldolase/Fructose-6-phosphate aldolase
TRINITY_DN14090_c0_g1		14.26	23.98	0	0	0	3.1	12.746667	1.033333	------	------	------	------	------	------	------	------	------	------	------	------	------
TRINITY_DN14128_c0_g1		0	59	0	0	0	0	19.666667	0	------	------	------	------	------	------	------	------	------	------	PF00005;PF13671;PF03193	ABC_tran;AAA_33;RsgA_GTPase	ABC transporter;AAA domain;RsgA GTPase
TRINITY_DN14140_c0_g1		6.6	2.84	7.97	3.37	4.2	4.53	5.803333	4.033333	------	------	------	------	------	------	------	------	------	------	------	------	------
TRINITY_DN1415_c0_g2		3.31	3.99	8.12	7.1	2.52	3.96	5.14	4.526667	------	------	------	------	------	------	------	------	------	------	------	------	------
TRINITY_DN14163_c0_g1	reverse transcriptase, partial [Leersia perrieri])	1.03	23.65	1.64	6.66	2.13	2.97	8.773333	3.92	GO:0000723;GO:0006310;GO:0006281;GO:0016255;GO:0042765;GO:0003678;GO:0003964;GO:0005524	BP:telomere maintenance;BP:DNA recombination;BP:DNA repair;BP:attachment of GPI anchor to protein;CC:GPI-anchor transamidase complex;MF:DNA helicase activity;MF:RNA-directed DNA polymerase activity;MF:ATP binding;	------	------	------	------	ENOG410YADE;ENOG410Y65V;ENOG410XS82	S:Function unknown);	sp|P14381|YTX2_XENLA;	Transposon TX1 uncharacterized 149 kDa protein OS=Xenopus laevis OX=8355 PE=4 SV=1;	PF00078	RVT_1	Reverse transcriptase (RNA-dependent DNA polymerase)
TRINITY_DN14194_c0_g1	PREDICTED: pentatricopeptide repeat-containing protein At1g56690, mitochondrial-like [Fragaria vesca subsp. vesca])	0	2.17	12.89	2.44	2.75	4.48	5.02	3.223333	GO:0008270	MF:zinc ion binding;	------	------	------	------	ENOG410Z7Z7	S:Function unknown)	sp|Q9SVP7|PP307_ARATH;	Pentatricopeptide repeat-containing protein At4g13650 OS=Arabidopsis thaliana OX=3702 GN=PCMP-H42 PE=2 SV=2;	PF01535;PF13041;PF12854;PF13812	PPR;PPR_2;PPR_1;PPR_3	PPR repeat;PPR repeat family;PPR repeat;Pentatricopeptide repeat domain
TRINITY_DN14201_c0_g2		4.28	4.19	18.85	0	3.1	8.84	9.106667	3.98	------	------	------	------	------	------	------	------	------	------	------	------	------
TRINITY_DN14211_c0_g1		12.18	0	30.54	0	0	7.64	14.24	2.546667	------	------	------	------	------	------	------	------	------	------	------	------	------
TRINITY_DN14223_c0_g1	uncharacterized protein E5676_scaffold152G00440 [Cucumis melo var. makuwa])	8.13	2.3	5.54	2.82	6.09	5.94	5.323333	4.95	GO:0015031;GO:0072583;GO:0009555;GO:0016020;GO:0005886	BP:protein transport;BP:clathrin-dependent endocytosis;BP:pollen development;CC:membrane;CC:plasma membrane;	------	------	------	------	ENOG4111F1F	S:Function unknown)	------	------	------	------	------
TRINITY_DN14237_c0_g1	Pentatricopeptide repeat [Macleaya cordata])	4.63	4.82	5.65	4.71	4.73	3.81	5.033333	4.416667	GO:0009451;GO:0043231;GO:0008270	BP:RNA modification;CC:intracellular membrane-bounded organelle;MF:zinc ion binding;	------	------	------	------	ENOG410Z7Z7	S:Function unknown)	sp|Q9SVP7|PP307_ARATH;	Pentatricopeptide repeat-containing protein At4g13650 OS=Arabidopsis thaliana OX=3702 GN=PCMP-H42 PE=2 SV=2;	PF13041;PF01535;PF13812	PPR_2;PPR;PPR_3	PPR repeat family;PPR repeat;Pentatricopeptide repeat domain
TRINITY_DN14242_c0_g1	uncharacterized protein LOC109847051 [Asparagus officinalis])	11.02	3.45	4.67	4	4.8	5.91	6.38	4.903333	GO:0015074;GO:0016301;GO:0008270;GO:0003676	BP:DNA integration;MF:kinase activity;MF:zinc ion binding;MF:nucleic acid binding;	------	------	------	------	------	------	------	------	------	------	------
TRINITY_DN14258_c1_g1		0	0	24.75	0	0	12.78	8.25	4.26	------	------	------	------	------	------	------	------	------	------	------	------	------
TRINITY_DN14263_c0_g1	putative pentatricopeptide repeat-containing protein [Populus alba])	5.29	8.86	2.89	3.41	5.38	5.26	5.68	4.683333	GO:0009451;GO:0043231;GO:0008270;GO:0003676	BP:RNA modification;CC:intracellular membrane-bounded organelle;MF:zinc ion binding;MF:nucleic acid binding;	------	------	------	------	ENOG410Z7Z7	S:Function unknown)	sp|P0C899|PP271_ARATH;	Putative pentatricopeptide repeat-containing protein At3g49142 OS=Arabidopsis thaliana OX=3702 GN=PCMP-H77 PE=3 SV=1;	PF13041;PF01535	PPR_2;PPR	PPR repeat family;PPR repeat
TRINITY_DN14289_c0_g3	PREDICTED: beta-galactosidase 9-like isoform X2 [Daucus carota subsp. sativus])	0.39	0.56	14.68	0.45	0.23	0.78	5.21	0.486667	GO:0005975;GO:0004565;GO:0030246	BP:carbohydrate metabolic process;MF:beta-galactosidase activity;MF:carbohydrate binding;	------	------	------	------	ENOG4111BWI	S:Function unknown)	sp|O97817|AGRL2_BOVIN;	Adhesion G protein-coupled receptor L2 OS=Bos taurus OX=9913 GN=ADGRL2 PE=2 SV=1;	PF02140	Gal_Lectin	Galactose binding lectin domain
TRINITY_DN14290_c0_g1		1.1	13.4	0.81	7.22	0	0	5.103333	2.406667	------	------	------	------	------	------	ENOG4111HI7	S:Function unknown)	------	------	------	------	------
TRINITY_DN14295_c0_g2		0	48.05	0	0	0	0	16.016667	0	------	------	------	------	------	------	------	------	------	------	------	------	------
TRINITY_DN1429_c0_g2		11.18	4.7	1.81	6.92	4.26	2.77	5.896667	4.65	------	------	------	------	------	------	------	------	------	------	------	------	------
TRINITY_DN14310_c0_g1	kynureninase 1-like [Quercus suber])	2.6	16.46	1.69	6.52	0.21	0	6.916667	2.243333	GO:0009435;GO:0006569;GO:0005737;GO:0030429;GO:0030170	BP:NAD biosynthetic process;BP:tryptophan catabolic process;CC:cytoplasm;MF:kynureninase activity;MF:pyridoxal phosphate binding;	K01556	KYNU, kynU	map00380	Tryptophan metabolism)	COG3844	U:Intracellular trafficking, secretion, and vesicular transport)	sp|A7SCH8|KYNU_NEMVE;	Kynureninase OS=Nematostella vectensis OX=45351 GN=kynu PE=3 SV=1;	PF00266	Aminotran_5	Aminotransferase class-V
TRINITY_DN14311_c1_g1		15.97	1.83	1.2	2.04	0	0.2	6.333333	0.746667	------	------	------	------	------	------	------	------	------	------	------	------	------
TRINITY_DN14325_c0_g1		11.18	6.92	0.27	4.71	9.68	0	6.123333	4.796667	------	------	------	------	------	------	ENOG410ZUVX	S:Function unknown)	------	------	PF03101	FAR1	FAR1 DNA-binding domain
TRINITY_DN14330_c0_g1	unknown [Picea sitchensis])	3.2	6.2	9.77	4.77	1.66	2.41	6.39	2.946667	GO:0045454;GO:0035556;GO:0005623;GO:0046872;GO:0016301	BP:cell redox homeostasis;BP:intracellular signal transduction;CC:cell;MF:metal ion binding;MF:kinase activity;	K17609	NXN	------	------	ENOG410ZIWC	O:Posttranslational modification, protein turnover, chaperones)	sp|O80763|NRX1_ARATH;	Probable nucleoredoxin 1 OS=Arabidopsis thaliana OX=3702 GN=At1g60420 PE=1 SV=1;	PF13905;PF00085;PF00578;PF13098;PF03107;PF08534	Thioredoxin_8;Thioredoxin;AhpC-TSA;Thioredoxin_2;C1_2;Redoxin	Thioredoxin-like;Thioredoxin;AhpC/TSA family;Thioredoxin-like domain;C1 domain;Redoxin
TRINITY_DN14347_c0_g1	serine/arginine-rich splicing factor RS2Z33 [Brachypodium distachyon])	5.86	7.16	2.22	5.91	8.09	0	5.08	4.666667	GO:0000381;GO:0045292;GO:0016607;GO:0005634;GO:0008270;GO:0003729;GO:0003723	BP:regulation of alternative mRNA splicing, via spliceosome;BP:mRNA cis splicing, via spliceosome;CC:nuclear speck;CC:nucleus;MF:zinc ion binding;MF:mRNA binding;MF:RNA binding;	K12896	SFRS7	map03040	Spliceosome)	ENOG4111N8Y	S:Function unknown)	sp|Q8VYA5|RSZ33_ARATH;	Serine/arginine-rich splicing factor RS2Z33 OS=Arabidopsis thaliana OX=3702 GN=RS2Z33 PE=1 SV=1;	PF00076	RRM_1	RNA recognition motif. (a.k.a. RRM, RBD, or RNP domain)
TRINITY_DN14365_c0_g1		0	6.93	69.14	0	0	0	25.356667	0	------	------	------	------	------	------	------	------	------	------	------	------	------
TRINITY_DN14365_c0_g2		10.38	17.97	49.28	11.58	3.4	0	25.876667	4.993333	------	------	------	------	------	------	------	------	------	------	------	------	------
TRINITY_DN14371_c0_g1		4.62	2.65	10.48	6.23	2.48	0.68	5.916667	3.13	------	------	------	------	------	------	------	------	------	------	------	------	------
TRINITY_DN14386_c0_g1	uncharacterized protein LOC111497286 [Cucurbita maxima])	3.68	7.75	5.03	2.58	4.62	5.43	5.486667	4.21	GO:0033014;GO:0004852	BP:tetrapyrrole biosynthetic process;MF:uroporphyrinogen-III synthase activity;	------	------	------	------	COG1587	H:Coenzyme transport and metabolism)	------	------	PF02602	HEM4	Uroporphyrinogen-III synthase HemD
TRINITY_DN14398_c0_g3		25.48	4.41	0	0	5.58	0	9.963333	1.86	------	------	------	------	------	------	------	------	------	------	------	------	------
TRINITY_DN14409_c0_g1		5.43	9.41	2.79	3.15	0	0	5.876667	1.05	------	------	------	------	------	------	------	------	------	------	------	------	------
TRINITY_DN1441_c0_g2	putative lipid phosphate phosphatase 4 [Hibiscus syriacus])	2.94	8.76	3.49	7.33	0	0	5.063333	2.443333	GO:0006644;GO:0016021;GO:0008195;GO:0004601	BP:phospholipid metabolic process;CC:integral component of membrane;MF:phosphatidate phosphatase activity;MF:peroxidase activity;	K18693	DPP1, DPPL, PLPP4_5	map00564;map00561	Glycerophospholipid metabolism);Glycerolipid metabolism)	COG0671	I:Lipid transport and metabolism)	sp|Q9XI60|LPP2_ARATH;	Lipid phosphate phosphatase 2 OS=Arabidopsis thaliana OX=3702 GN=LPP2 PE=2 SV=1;	PF01569	PAP2	PAP2 superfamily
TRINITY_DN14448_c0_g1	cytochrome P450 83A1 [Capsella rubella])	7.01	14.55	0.96	5.54	0.04	0	7.506667	1.86	GO:0019761;GO:0009625;GO:0016020;GO:0005829;GO:0005789;GO:0016021;GO:0004497;GO:0020037;GO:0016709;GO:0016705;GO:0005506	BP:glucosinolate biosynthetic process;BP:response to insect;CC:membrane;CC:cytosol;CC:endoplasmic reticulum membrane;CC:integral component of membrane;MF:monooxygenase activity;MF:heme binding;MF:oxidoreductase activity, acting on paired donors, with incorporation or reduction of molecular oxygen, NA;MF:oxidoreductase activity, acting on paired donors, with incorporation or reduction of molecular…	K12156;K15001	CYP83A1;CYP4	map00966	Glucosinolate biosynthesis)	------	------	sp|P48421|C83A1_ARATH;	Cytochrome P450 83A1 OS=Arabidopsis thaliana OX=3702 GN=CYP83A1 PE=1 SV=2;	PF00067	p450	Cytochrome P450
TRINITY_DN14449_c0_g1	hypothetical protein AQUCO_03900084v1 [Aquilegia coerulea])	6.13	5.6	6.86	3.54	5.99	5.37	6.196667	4.966667	GO:0009451;GO:0043231;GO:0016787;GO:0008270	BP:RNA modification;CC:intracellular membrane-bounded organelle;MF:hydrolase activity;MF:zinc ion binding;	------	------	------	------	ENOG410Z7Z7	S:Function unknown)	sp|Q9SN39|PP320_ARATH;	Pentatricopeptide repeat-containing protein DOT4, chloroplastic OS=Arabidopsis thaliana OX=3702 GN=DOT4 PE=2 SV=1;	PF13041;PF01535;PF12854;PF13812;PF17177	PPR_2;PPR;PPR_1;PPR_3;PPR_long	PPR repeat family;PPR repeat;PPR repeat;Pentatricopeptide repeat domain;Pentacotripeptide-repeat region of PRORP
TRINITY_DN14451_c0_g1		8.77	4.64	5.49	6.31	3.68	2.94	6.3	4.31	------	------	------	------	------	------	------	------	------	------	------	------	------
TRINITY_DN14470_c0_g1		1.51	20.08	0	1.77	0	0	7.196667	0.59	------	------	------	------	------	------	------	------	------	------	------	------	------
TRINITY_DN14483_c0_g1		5.8	3.92	9.96	0	8.63	6.07	6.56	4.9	------	------	------	------	------	------	------	------	------	------	------	------	------
TRINITY_DN14506_c0_g1		0	12.49	7.36	3.45	0	6.46	6.616667	3.303333	------	------	------	------	------	------	------	------	------	------	------	------	------
TRINITY_DN14518_c0_g1		29.07	0	30.21	0	0	0	19.76	0	------	------	------	------	------	------	------	------	------	------	------	------	------
TRINITY_DN14550_c0_g1	probable disease resistance protein At4g27220 [Ipomoea triloba])	5.06	7.63	4.45	2.69	5.12	1.15	5.713333	2.986667	GO:0016021;GO:0043531	CC:integral component of membrane;MF:ADP binding;	K13459;K13457	RPS2;RPM1, RPS3	map04626	Plant-pathogen interaction)	COG4886	S:Function unknown)	sp|Q42484|RPS2_ARATH;	Disease resistance protein RPS2 OS=Arabidopsis thaliana OX=3702 GN=RPS2 PE=1 SV=1;	PF00931;PF12799;PF13855	NB-ARC;LRR_4;LRR_8	NB-ARC domain;Leucine Rich repeats (2 copies);Leucine rich repeat
TRINITY_DN14555_c0_g1		13.03	0	26.31	9.74	0	0	13.113333	3.246667	------	------	------	------	------	------	------	------	------	------	------	------	------
TRINITY_DN14560_c0_g1		12.01	11.74	7.61	4.79	5.19	3.06	10.453333	4.346667	------	------	------	------	------	------	------	------	------	------	------	------	------
TRINITY_DN14594_c0_g2	elongation factor 1-beta-like [Quercus suber])	7.51	15.37	2.54	9.18	0	0	8.473333	3.06	GO:0006414;GO:0005853;GO:0005829;GO:0003746;GO:0005085	BP:translational elongation;CC:eukaryotic translation elongation factor 1 complex;CC:cytosol;MF:translation elongation factor activity;MF:guanyl-nucleotide exchange factor activity;	K03232	EEF1B	------	------	COG2092	J:Translation, ribosomal structure and biogenesis)	sp|Q9YGQ1|EF1B_CHICK;	Elongation factor 1-beta OS=Gallus gallus OX=9031 GN=EEF1B PE=2 SV=3;	PF00736;PF10587	EF1_GNE;EF-1_beta_acid	EF-1 guanine nucleotide exchange domain;Eukaryotic elongation factor 1 beta central acidic region
TRINITY_DN14599_c0_g1		2.33	17.37	1	6.05	8.74	0	6.9	4.93	------	------	------	------	------	------	ENOG410YEP0	K:Transcription)	------	------	PF00010	HLH	Helix-loop-helix DNA-binding domain
TRINITY_DN14621_c0_g2	hypothetical protein C4D60_Mb01t29780 [Musa balbisiana])	6.72	15.92	20.54	0.45	6.25	3.31	14.393333	3.336667	------	------	------	------	------	------	ENOG41117RD;ENOG410ZQPG;ENOG410Y1GU	S:Function unknown);	------	------	------	------	------
TRINITY_DN14625_c0_g1	uncharacterized protein LOC107634109 [Arachis ipaensis])	2.42	6.28	7.53	3.71	0.35	1	5.41	1.686667	GO:0016301	MF:kinase activity;	------	------	------	------	ENOG4111XKQ	S:Function unknown)	------	------	PF12681;PF18029;PF00903	Glyoxalase_2;Glyoxalase_6;Glyoxalase	Glyoxalase-like domain;Glyoxalase-like domain;Glyoxalase/Bleomycin resistance protein/Dioxygenase superfamily
TRINITY_DN14626_c0_g2	hypothetical protein FH972_021769 [Carpinus fangiana])	7.5	10.67	0.93	4.27	0	0	6.366667	1.423333	GO:0006281;GO:0006511;GO:0016021;GO:0030915;GO:0008270;GO:0061630	BP:DNA repair;BP:ubiquitin-dependent protein catabolic process;CC:integral component of membrane;CC:Smc5-Smc6 complex;MF:zinc ion binding;MF:ubiquitin protein ligase activity;	------	------	------	------	ENOG41121N2	O:Posttranslational modification, protein turnover, chaperones)	sp|F4HZZ5|RMR5_ARATH;	Receptor homology region, transmembrane domain- and RING domain-containing protein 5 OS=Arabidopsis thaliana OX=3702 GN=RMR5 PE=2 SV=1;	PF13639;PF17123;PF13923;PF00097;PF14634;PF12678;PF13445	zf-RING_2;zf-RING_11;zf-C3HC4_2;zf-C3HC4;zf-RING_5;zf-rbx1;zf-RING_UBOX	Ring finger domain;RING-like zinc finger;Zinc finger, C3HC4 type (RING finger);Zinc finger, C3HC4 type (RING finger);zinc-RING finger domain;RING-H2 zinc finger domain;RING-type zinc-finger
TRINITY_DN14629_c1_g1		8.7	11.99	0	0	0	0	6.896667	0	------	------	------	------	------	------	------	------	------	------	PF03732	Retrotrans_gag	Retrotransposon gag protein
TRINITY_DN14636_c0_g1	PREDICTED: plasma membrane ATPase 1 [Beta vulgaris subsp. vulgaris])	6.83	0	8.82	0.34	0.28	11.66	5.216667	4.093333	GO:1902600;GO:0120029;GO:0051453;GO:0016021;GO:0005623;GO:0005886;GO:0008553;GO:0005524	BP:hydrogen ion transmembrane transport;BP:proton export across plasma membrane;BP:regulation of intracellular pH;CC:integral component of membrane;CC:cell;CC:plasma membrane;MF:hydrogen-exporting ATPase activity, phosphorylative mechanism;MF:ATP binding;	K01535	PMA1, PMA2	map00190	Oxidative phosphorylation)	------	------	sp|Q9M2A0|PMA8_ARATH;	ATPase 8, plasma membrane-type OS=Arabidopsis thaliana OX=3702 GN=AHA8 PE=3 SV=1;	PF00122;PF00690;PF00702	E1-E2_ATPase;Cation_ATPase_N;Hydrolase	E1-E2 ATPase;Cation transporter/ATPase, N-terminus;haloacid dehalogenase-like hydrolase
TRINITY_DN14645_c0_g1		46.5	51.56	3.21	0	0	2.81	33.756667	0.936667	------	------	------	------	------	------	------	------	------	------	------	------	------
TRINITY_DN14651_c0_g1		3.67	6.27	13.54	7.56	3	2.17	7.826667	4.243333	------	------	------	------	------	------	------	------	------	------	------	------	------
TRINITY_DN14655_c0_g2		7.61	0	13.86	0	0	0	7.156667	0	------	------	------	------	------	------	------	------	------	------	------	------	------
TRINITY_DN14657_c0_g1		3.44	9.5	3.41	3.39	7.24	1.61	5.45	4.08	------	------	------	------	------	------	------	------	------	------	------	------	------
TRINITY_DN14672_c0_g1		0.19	100.71	0	0	0	0	33.633333	0	------	------	------	------	------	------	------	------	------	------	------	------	------
TRINITY_DN14697_c0_g1		2.99	6.6	13.78	3.7	5.27	2.73	7.79	3.9	------	------	------	------	------	------	------	------	------	------	------	------	------
TRINITY_DN1469_c4_g1		4.66	1.74	9.94	8.23	2.9	3.6	5.446667	4.91	------	------	------	------	------	------	------	------	------	------	------	------	------
TRINITY_DN14700_c0_g1		19.51	11.63	21.04	0	11.68	3.28	17.393333	4.986667	------	------	------	------	------	------	------	------	------	------	------	------	------
TRINITY_DN14726_c0_g3	PREDICTED: cyclin-D4-1-like [Musa acuminata subsp. malaccensis])	6.31	4.14	8.08	3.97	4.93	5.47	6.176667	4.79	GO:0006468;GO:0000079;GO:0044772;GO:0005737;GO:0042025;GO:0005634;GO:0000307;GO:0019901;GO:0016538	BP:protein phosphorylation;BP:regulation of cyclin-dependent protein serine/threonine kinase activity;BP:mitotic cell cycle phase transition;CC:cytoplasm;CC:host cell nucleus;CC:nucleus;CC:cyclin-dependent protein kinase holoenzyme complex;MF:protein kinase binding;MF:cyclin-dependent protein serine/threonine kinase regulator activity;	K18810	CYCD1_2_4	------	------	ENOG410XRKC	D:Cell cycle control, cell division, chromosome partitioning)	sp|Q8H339|CCD12_ORYSJ;	Cyclin-D1-2 OS=Oryza sativa subsp. japonica OX=39947 GN=CYCD1-2 PE=3 SV=2;	PF00134;PF02984	Cyclin_N;Cyclin_C	Cyclin, N-terminal domain;Cyclin, C-terminal domain
TRINITY_DN14727_c0_g1		7.29	3.67	4.25	4.4	3.69	3.53	5.07	3.873333	------	------	------	------	------	------	------	------	sp|Q9FKF7|MSRA1_ARATH;	Peptide methionine sulfoxide reductase A1 OS=Arabidopsis thaliana OX=3702 GN=MSRA1 PE=2 SV=1;	------	------	------
TRINITY_DN14739_c2_g1		0	6.83	11.49	3.17	0	3.92	6.106667	2.363333	------	------	------	------	------	------	------	------	------	------	------	------	------
TRINITY_DN14739_c2_g2		10.93	18.86	4.66	12.37	0	0	11.483333	4.123333	------	------	------	------	------	------	------	------	------	------	PF03732	Retrotrans_gag	Retrotransposon gag protein
TRINITY_DN14746_c0_g1		11.5	7.84	5.33	1.49	6.48	2.72	8.223333	3.563333	------	------	------	------	------	------	------	------	------	------	------	------	------
TRINITY_DN14748_c0_g1		3.86	0	11.82	0	0	0	5.226667	0	------	------	------	------	------	------	------	------	------	------	------	------	------
TRINITY_DN14750_c0_g1		20.23	0.93	4.05	0	6.26	2.88	8.403333	3.046667	------	------	------	------	------	------	------	------	------	------	------	------	------
TRINITY_DN14761_c0_g1	hypothetical protein FH972_025116 [Carpinus fangiana])	2.48	26.57	2.16	7.7	4.76	0	10.403333	4.153333	GO:0007015;GO:0030050;GO:0005737;GO:0015629;GO:0031982;GO:0005623;GO:0016459;GO:0016853;GO:0051015;GO:0003779;GO:0030898;GO:0003774;GO:0005524;GO:0000146	BP:actin filament organization;BP:vesicle transport along actin filament;CC:cytoplasm;CC:actin cytoskeleton;CC:vesicle;CC:cell;CC:myosin complex;MF:isomerase activity;MF:actin filament binding;MF:actin binding;MF:actin-dependent ATPase activity;MF:motor activity;MF:ATP binding;MF:microfilament motor activity;	K10352	MYH	------	------	COG5022	Z:Cytoskeleton)	sp|Q9USI6|MYO2_SCHPO;	Myosin type-2 heavy chain 1 OS=Schizosaccharomyces pombe;	PF00063;PF02736;PF01576	Myosin_head;Myosin_N;Myosin_tail_1	Myosin head (motor domain);Myosin N-terminal SH3-like domain;Myosin tail
TRINITY_DN14763_c0_g1	aldehyde oxidase GLOX-like [Papaver somniferum])	3.93	1.91	9.26	3.64	3.87	2.71	5.033333	3.406667	------	------	------	------	------	------	ENOG410XS0J;ENOG41110V0	S:Function unknown);	sp|Q3HRQ2|GLOX_VITPS;	Aldehyde oxidase GLOX OS=Vitis pseudoreticulata OX=231512 GN=GLOX PE=2 SV=1;	PF07250;PF09118	Glyoxal_oxid_N;DUF1929	Glyoxal oxidase N-terminus;Domain of unknown function (DUF1929)
TRINITY_DN14766_c0_g1		0	0	16.03	0	0	0	5.343333	0	------	------	------	------	------	------	------	------	------	------	------	------	------
TRINITY_DN14772_c0_g1	WEB family protein At5g55860 [Cucumis sativus])	4.81	9.94	2.1	7.67	3.76	0.06	5.616667	3.83	GO:0071260;GO:0009903;GO:0009904;GO:0005623;GO:0005886;GO:0005829	BP:cellular response to mechanical stimulus;BP:chloroplast avoidance movement;BP:chloroplast accumulation movement;CC:cell;CC:plasma membrane;CC:cytosol;	------	------	------	------	ENOG410YG1U	S:Function unknown)	sp|Q9FWW5|Y1215_ARATH;	WEB family protein At1g12150 OS=Arabidopsis thaliana OX=3702 GN=At1g12150 PE=2 SV=1;	PF05701;PF08317	WEMBL;Spc7	Weak chloroplast movement under blue light;Spc7 kinetochore protein
TRINITY_DN14772_c0_g2	WEB family protein At5g55860 [Cucumis sativus])	4.03	8.49	2.95	6.31	3.6	0	5.156667	3.303333	GO:0071260;GO:0009903;GO:0009904;GO:0005623;GO:0005886;GO:0005829	BP:cellular response to mechanical stimulus;BP:chloroplast avoidance movement;BP:chloroplast accumulation movement;CC:cell;CC:plasma membrane;CC:cytosol;	------	------	------	------	ENOG410YG1U	S:Function unknown)	sp|Q9FWW5|Y1215_ARATH;	WEB family protein At1g12150 OS=Arabidopsis thaliana OX=3702 GN=At1g12150 PE=2 SV=1;	PF05701;PF08317	WEMBL;Spc7	Weak chloroplast movement under blue light;Spc7 kinetochore protein
TRINITY_DN14813_c0_g1	glutamate receptor 3.5-like protein [Carex littledalei])	8.49	0.49	10.5	5.93	2.94	0.58	6.493333	3.15	GO:0016021;GO:0005886;GO:0038023;GO:0015276;GO:0004930	CC:integral component of membrane;CC:plasma membrane;MF:signaling receptor activity;MF:ligand-gated ion channel activity;MF:G-protein coupled receptor activity;	K05387	GRIP	------	------	ENOG410XQQV;ENOG410ZZ8P	S:Function unknown);U:Intracellular trafficking, secretion, and vesicular transport)	sp|Q9C8E7|GLR33_ARATH;	Glutamate receptor 3.3 OS=Arabidopsis thaliana OX=3702 GN=GLR3.3 PE=1 SV=1;	------	------	------
TRINITY_DN14853_c0_g2		0	0	21.24	0.08	3.87	0.07	7.08	1.34	------	------	------	------	------	------	------	------	------	------	------	------	------
TRINITY_DN14856_c0_g1	hypothetical protein EJB05_08764, partial [Eragrostis curvula])	7.67	3.35	4.15	1.38	5.15	4.37	5.056667	3.633333	GO:0016021	CC:integral component of membrane;	K18167	SDHAF1	------	------	ENOG41125QX	S:Function unknown)	sp|Q54HG5|SDHFA_DICDI;	Succinate dehydrogenase assembly factor 1A, mitochondrial OS=Dictyostelium discoideum OX=44689 GN=sdhaf1A PE=3 SV=1;	PF05347;PF13233	Complex1_LYR;Complex1_LYR_2	Complex 1 protein (LYR family);Complex1_LYR-like
TRINITY_DN14890_c0_g2	uncharacterized protein LOC106405631 [Brassica napus])	6.74	3.61	4.85	3.24	5.3	4.4	5.066667	4.313333	GO:0017150;GO:0050660	MF:tRNA dihydrouridine synthase activity;MF:flavin adenine dinucleotide binding;	K05539	dusA	------	------	COG0042	S:Function unknown)	sp|Q8ZKH4|DUSA_SALTY;	tRNA-dihydrouridin;	PF01207	Dus	Dihydrouridine synthase (Dus)
TRINITY_DN14895_c0_g1	predicted protein [Hordeum vulgare subsp. vulgare])	4.87	12.11	0.72	5.13	1.85	0	5.9	2.326667	GO:0015986;GO:0045261;GO:0005739;GO:0005524;GO:0046933	BP:ATP synthesis coupled proton transport;CC:proton-transporting ATP synthase complex, catalytic core;CC:mitochondrion;MF:ATP binding;MF:proton-transporting ATP synthase activity, rotational mechanism;	K02132	ATPeF1A, ATP5A1, ATP1	map00190	Oxidative phosphorylation)	------	------	sp|P24487|ATPA_SCHPO;	ATP synthase subunit alpha, mitochondrial OS=Schizosaccharomyces pombe;	PF00006;PF00306;PF02874	ATP-synt_ab;ATP-synt_ab_C;ATP-synt_ab_N	ATP synthase alpha/beta family, nucleotide-binding domain;ATP synthase alpha/beta chain, C terminal domain;ATP synthase alpha/beta family, beta-barrel domain
TRINITY_DN14896_c2_g2		0	11.57	4.52	0	0	0	5.363333	0	------	------	------	------	------	------	------	------	------	------	------	------	------
TRINITY_DN14905_c0_g2		5.97	18.72	4.06	10.94	0	0	9.583333	3.646667	------	------	K18041	PTP4A	------	------	ENOG4111I7J	T:Signal transduction mechanisms)	sp|Q54DU9|TP4AA_DICDI;	Probable protein tyrosine phosphatase type IVA A OS=Dictyostelium discoideum OX=44689 GN=DDB_G0292024 PE=3 SV=1;	PF00102;PF00782	Y_phosphatase;DSPc	Protein-tyrosine phosphatase;Dual specificity phosphatase, catalytic domain
TRINITY_DN14911_c0_g2	hypothetical protein FH972_025721 [Carpinus fangiana])	10.63	9.07	4.9	6.25	0	0	8.2	2.083333	GO:0019722;GO:0005737;GO:0005634;GO:0016787;GO:0003676	BP:calcium-mediated signaling;CC:cytoplasm;CC:nucleus;MF:hydrolase activity;MF:nucleic acid binding;	K07766	E3.6.1.52	------	------	------	------	sp|Q9LE73|NUDT4_ARATH;	Nudix hydrolase 4 OS=Arabidopsis thaliana OX=3702 GN=NUDT4 PE=1 SV=1;	PF00293	NUDIX	NUDIX domain
TRINITY_DN14917_c0_g1	V-type proton ATPase subunit E-like [Quercus suber])	3.94	9.86	1.87	4.32	0	0	5.223333	1.44	GO:0033178;GO:0016787;GO:0008553;GO:0046961	CC:proton-transporting two-sector ATPase complex, catalytic domain;MF:hydrolase activity;MF:hydrogen-exporting ATPase activity, phosphorylative mechanism;MF:proton-transporting ATPase activity, rotational mechanism;	K02150	ATPeV1E, ATP6E	map04145;map00190	Phagosome);Oxidative phosphorylation)	COG1390	G:Carbohydrate transport and metabolism)	sp|Q01278|VATE_NEUCR;	V-type proton ATPase subunit E OS=Neurospora crassa;	PF01991	vATP-synt_E	ATP synthase (E/31 kDa) subunit
TRINITY_DN14935_c0_g2		11.27	1.56	3.44	2.37	5.07	6.98	5.423333	4.806667	------	------	------	------	------	------	------	------	------	------	------	------	------
TRINITY_DN14945_c0_g1	enolase 1, chloroplastic [Glycine max])	2.82	10.61	2.01	4.52	2.85	0	5.146667	2.456667	GO:0006096;GO:0000015;GO:0000287;GO:0004634	BP:glycolytic process;CC:phosphopyruvate hydratase complex;MF:magnesium ion binding;MF:phosphopyruvate hydratase activity;	K01689	ENO, eno	map03018;map00010	RNA degradation);Glycolysis / Gluconeogenesis)	COG0148	G:Carbohydrate transport and metabolism)	sp|P42894|ENO_NEOFR;	Enolase OS=Neocallimastix frontalis OX=4757 PE=3 SV=1;	PF00113;PF03952;PF13378	Enolase_C;Enolase_N;MR_MLE_C	Enolase, C-terminal TIM barrel domain;Enolase, N-terminal domain;Enolase C-terminal domain-like
TRINITY_DN1494_c0_g1		8.14	5.3	4.91	4.56	3.9	1.65	6.116667	3.37	------	------	------	------	------	------	------	------	------	------	------	------	------
TRINITY_DN14975_c0_g1	divinyl chlorophyllide a 8-vinyl-reductase, chloroplastic [Nicotiana tomentosiformis])	5.31	6.8	4.05	3.94	5.05	5.39	5.386667	4.793333	------	------	K19073	DVR	map00860	Porphyrin and chlorophyll metabolism)	COG0702;COG0702	G:Carbohydrate transport and metabolism);M:Cell wall/membrane/envelope biogenesis)	sp|J9RYI6|DCVR_CUCSA;	Divinyl chlorophyllide a 8-vinyl-reductase, chloroplastic OS=Cucumis sativus OX=3659 GN=DVR PE=1 SV=1;	PF13460;PF05368;PF01370;PF00106;PF01073;PF16363;PF08659	NAD_binding_10;NmrA;Epimerase;adh_short;3Beta_HSD;GDP_Man_Dehyd;KR	NAD(P)H-binding;NmrA-like family;NAD dependent epimerase/dehydratase family;short chain dehydrogenase;3-beta hydroxysteroid dehydrogenase/isomerase family;GDP-mannose 4,6 dehydratase;KR domain
TRINITY_DN14983_c0_g1		5.51	8.44	3.38	3.39	8.91	1.45	5.776667	4.583333	------	------	------	------	------	------	------	------	------	------	------	------	------
TRINITY_DN15016_c0_g1	hypothetical protein CARUB_v10000601mg [Capsella rubella])	12.82	32.62	7.71	14.15	0	0	17.716667	4.716667	GO:0006869;GO:0016021;GO:0008289	BP:lipid transport;CC:integral component of membrane;MF:lipid binding;	K19662	PRKCB	map04070;map04933	Phosphatidylinositol signaling system);AGE-RAGE signaling pathway in diabetic complications)	------	------	sp|Q7SY24|KPCB_DANRE;	Protein kinase C beta type OS=Danio rerio OX=7955 GN=prkcbb PE=2 SV=1;	PF00168	C2	C2 domain
TRINITY_DN15019_c0_g1	sphingolipid long chain base-responsive protein PIL1-like [Quercus suber])	10.68	24.45	2.29	11.59	1.46	0	12.473333	4.35	------	------	------	------	------	------	ENOG410XXX7	S:Function unknown)	sp|P53252|PIL1_YEAST;	Sphingolipid long chain base-responsive protein PIL1 OS=Saccharomyces cerevisiae;	PF13805;PF07889;PF12329	Pil1;DUF1664;TMF_DNA_bd	Eisosome component PIL1;Protein of unknown function (DUF1664);TATA element modulatory factor 1 DNA binding
TRINITY_DN15020_c0_g4		4.66	13.8	2.36	6.38	0	0	6.94	2.126667	------	------	------	------	------	------	------	------	------	------	------	------	------
TRINITY_DN15031_c0_g3		10.16	0	4.98	0	0	4.32	5.046667	1.44	------	------	------	------	------	------	------	------	------	------	------	------	------
TRINITY_DN15035_c0_g1		2.47	18.89	1.84	3.33	2.74	1.6	7.733333	2.556667	------	------	------	------	------	------	ENOG410ZV3Z;ENOG411201C;COG5048;ENOG410ZI9G;ENOG410XSSW;ENOG410YHW2;ENOG410ZFIU;ENOG410ZSKF;ENOG4111KAH	S:Function unknown);	------	------	------	------	------
TRINITY_DN15039_c0_g3	ketol-acid reductoisomerase, mitochondrial-like [Quercus suber])	4.39	12.61	1.87	4.71	0	0	6.29	1.57	GO:0009099;GO:0009082;GO:0009097;GO:0005739;GO:0009507;GO:0016853;GO:0000287;GO:0004455;GO:0070402;GO:0046872;GO:0042803	BP:valine biosynthetic process;BP:branched-chain amino acid biosynthetic process;BP:isoleucine biosynthetic process;CC:mitochondrion;CC:chloroplast;MF:isomerase activity;MF:magnesium ion binding;MF:ketol-acid reductoisomerase activity;MF:NADPH binding;MF:metal ion binding;MF:protein homodimerization activity;	K00053	ilvC	map00770;map00290	Pantothenate and CoA biosynthesis);Valine, leucine and isoleucine biosynthesis)	------	------	sp|P38674|ILV5_NEUCR;	Ketol-acid reductoisomerase, mitochondrial OS=Neurospora crassa;	PF07991;PF01450	IlvN;IlvC	Acetohydroxy acid isomeroreductase, NADPH-binding domain;Acetohydroxy acid isomeroreductase, catalytic domain
TRINITY_DN15055_c0_g5		0	0	20.14	0	0	0	6.713333	0	------	------	------	------	------	------	------	------	------	------	------	------	------
TRINITY_DN15060_c0_g1		0	14.79	19.41	3.1	0	0	11.4	1.033333	------	------	------	------	------	------	------	------	------	------	------	------	------
TRINITY_DN15062_c0_g1	PREDICTED: RING-box protein 1a-like [Nicotiana attenuata])	10.08	19.58	2.16	8.87	0	0	10.606667	2.956667	GO:0008270	MF:zinc ion binding;	K03868	RBX1, ROC1	map04120;map03420;map04141	Ubiquitin mediated proteolysis);Nucleotide excision repair);Protein processing in endoplasmic reticulum)	COG5194	S:Function unknown)	sp|P62877|RBX1_HUMAN;	E3 ubiquitin-protein ligase RBX1 OS=Homo sapiens OX=9606 GN=RBX1 PE=1 SV=1;	PF12678;PF12861;PF13639	zf-rbx1;zf-ANAPC11;zf-RING_2	RING-H2 zinc finger domain;Anaphase-promoting complex subunit 11 RING-H2 finger;Ring finger domain
TRINITY_DN15082_c0_g1		13.94	3.58	0	2.03	0	0	5.84	0.676667	------	------	------	------	------	------	------	------	------	------	------	------	------
TRINITY_DN15083_c0_g1		5.43	4.16	6.66	0	0	5.59	5.416667	1.863333	------	------	------	------	------	------	------	------	------	------	------	------	------
TRINITY_DN15084_c0_g1		17.43	0	0	0	0	0	5.81	0	------	------	------	------	------	------	------	------	------	------	------	------	------
TRINITY_DN15089_c0_g1		7.89	7.93	4.57	4.65	3.63	5.11	6.796667	4.463333	------	------	K10419	DYNLRB, DNCL2	------	------	ENOG4111NDV	S:Function unknown)	sp|Q3T140|DLRB1_BOVIN;	Dynein light chain roadblock-type 1 OS=Bos taurus OX=9913 GN=DYNLRB1 PE=3 SV=1;	PF03259	Robl_LC7	Roadblock/LC7 domain
TRINITY_DN15090_c0_g2		8.57	5.28	2.1	0	0	0	5.316667	0	------	------	------	------	------	------	------	------	------	------	------	------	------
TRINITY_DN15093_c0_g2		12.46	9.85	0	0	5.46	0	7.436667	1.82	------	------	------	------	------	------	------	------	------	------	------	------	------
TRINITY_DN15099_c0_g2		2.31	17.79	1.9	8.44	0	0	7.333333	2.813333	------	------	------	------	------	------	------	------	------	------	------	------	------
TRINITY_DN15127_c0_g1		6.12	15.02	1.66	1.61	8.55	2.12	7.6	4.093333	------	------	------	------	------	------	------	------	------	------	------	------	------
TRINITY_DN15128_c0_g1	uncharacterized protein LOC112521707 [Cynara cardunculus var. scolymus])	5.6	6.29	3.38	6.87	3.03	3.96	5.09	4.62	GO:0003964;GO:0004523;GO:0003676	MF:RNA-directed DNA polymerase activity;MF:RNA-DNA hybrid ribonuclease activity;MF:nucleic acid binding;	------	------	------	------	------	------	------	------	------	------	------
TRINITY_DN15145_c1_g1		4.01	6.68	5.07	3.36	2.38	4.01	5.253333	3.25	------	------	------	------	------	------	------	------	------	------	------	------	------
TRINITY_DN15149_c0_g1	PREDICTED: uncharacterized protein LOC109341091 [Lupinus angustifolius])	5.75	3.52	8.55	3	3.88	2.31	5.94	3.063333	GO:0015074;GO:0004523;GO:0003676	BP:DNA integration;MF:RNA-DNA hybrid ribonuclease activity;MF:nucleic acid binding;	------	------	------	------	------	------	sp|P20825|POL2_DROME;	Retrovirus-related Pol polyprotein from transposon 297 OS=Drosophila melanogaster OX=7227 GN=pol PE=4 SV=1;	PF00078	RVT_1	Reverse transcriptase (RNA-dependent DNA polymerase)
TRINITY_DN15210_c0_g1		2.96	32.84	1.23	1.49	0	0	12.343333	0.496667	------	------	------	------	------	------	------	------	------	------	PF02221	E1_DerP2_DerF2	ML domain
TRINITY_DN15231_c0_g1		7.55	9.9	2.75	5.83	4.03	4.58	6.733333	4.813333	------	------	------	------	------	------	------	------	------	------	------	------	------
TRINITY_DN15241_c0_g1	uncharacterized protein LOC116004693 [Ipomoea triloba])	7.69	5.02	3.55	4.8	3.63	4.38	5.42	4.27	------	------	------	------	------	------	ENOG4111004	S:Function unknown)	------	------	PF00514;PF13646;PF13513	Arm;HEAT_2;HEAT_EZ	Armadillo/beta-catenin-like repeat;HEAT repeats;HEAT-like repeat
TRINITY_DN15286_c0_g1		21.87	20.49	4.1	12.99	0	0	15.486667	4.33	------	------	K11365	SGF73	------	------	ENOG4111ZIZ	S:Function unknown)	sp|P53165|SGF73_YEAST;	SAGA-associated factor 73 OS=Saccharomyces cerevisiae;	PF08313	SCA7	SCA7, zinc-binding domain
TRINITY_DN15294_c0_g1		18.53	0	17.18	0	0	0	11.903333	0	------	------	------	------	------	------	------	------	------	------	------	------	------
TRINITY_DN15305_c0_g1		1.62	12.02	1.93	5.59	4.58	1.08	5.19	3.75	------	------	------	------	------	------	------	------	------	------	------	------	------
TRINITY_DN15328_c0_g1		8.98	7.28	6.16	3.97	2.79	3.47	7.473333	3.41	------	------	------	------	------	------	------	------	------	------	------	------	------
TRINITY_DN15330_c0_g1		12.47	34.69	14.74	11.49	0	0	20.633333	3.83	------	------	K02218;K14758;ptm	CSNK1, CKI;HRR25;	map03008	Ribosome biogenesis in eukaryotes)	------	------	------	------	PF00069;PF07714;PF17667;PF01636;PF01163;PF06293	Pkinase;PK_Tyr_Ser-Thr;Pkinase_fungal;APH;RIO1;Kdo	Protein kinase domain;Protein tyrosine and serine/threonine kinase;Fungal protein kinase;Phosphotransferase enzyme family;RIO1 family;Lipopolysaccharide kinase (Kdo/WaaP) family
TRINITY_DN15357_c0_g2		4.8	4.46	8.49	7.65	3.01	3.13	5.916667	4.596667	------	------	------	------	------	------	------	------	------	------	------	------	------
TRINITY_DN15367_c0_g2	PREDICTED: subtilisin-like protease SBT1.4 [Tarenaya hassleriana])	0	14.9	1.13	0	1.17	7.69	5.343333	2.953333	GO:0010150;GO:0010223;GO:0099503;GO:0005773;GO:0005829;GO:0005774;GO:0048046;GO:0004252	BP:leaf senescence;BP:secondary shoot formation;CC:secretory vesicle;CC:vacuole;CC:cytosol;CC:vacuolar membrane;CC:apoplast;MF:serine-type endopeptidase activity;	------	------	------	------	COG1404	O:Posttranslational modification, protein turnover, chaperones)	sp|Q9LVJ1|SBT14_ARATH;	Subtilisin-like protease SBT1.4 OS=Arabidopsis thaliana OX=3702 GN=SBT1.4 PE=2 SV=1;	PF02225	PA	PA domain
TRINITY_DN15382_c0_g1	hypothetical protein FH972_021851 [Carpinus fangiana])	20.48	0	0	0	0	12.73	6.826667	4.243333	GO:0006979;GO:0004602	BP:response to oxidative stress;MF:glutathione peroxidase activity;	K23856	GPX	------	------	------	------	sp|P38143|GPX2_YEAST;	Glutathione peroxidase-like peroxiredoxin 2 OS=Saccharomyces cerevisiae;	PF00255;PF00578	GSHPx;AhpC-TSA	Glutathione peroxidase;AhpC/TSA family
TRINITY_DN15393_c1_g1		13.09	0	2.67	2.53	0	0	5.253333	0.843333	------	------	------	------	------	------	------	------	------	------	------	------	------
TRINITY_DN15394_c0_g1		1.89	28.49	1.69	9.86	0	0	10.69	3.286667	------	------	------	------	------	------	------	------	------	------	------	------	------
TRINITY_DN15413_c0_g1	Riboflavin kinase [Zostera marina])	5.55	5.58	5.27	4.31	4.87	4.31	5.466667	4.496667	GO:0006771;GO:0009398;GO:0009231;GO:0016787;GO:0008531	BP:riboflavin metabolic process;BP:FMN biosynthetic process;BP:riboflavin biosynthetic process;MF:hydrolase activity;MF:riboflavin kinase activity;	K00861;ppp	RFK, FMN1;	map00740	Riboflavin metabolism)	ENOG410YMBU;COG0196	S:Function unknown);	sp|O76206|RIFK_DROME;	Putative riboflavin kinase OS=Drosophila melanogaster OX=7227 GN=anon-84Ea PE=2 SV=1;	PF01687	Flavokinase	Riboflavin kinase
TRINITY_DN15417_c0_g1	carboxypeptidase Y homolog A-like [Quercus suber])	2.85	13.82	2.18	8.04	0	0	6.283333	2.68	GO:0051603;GO:0005773;GO:0046872;GO:0004185;GO:0003993	BP:proteolysis involved in cellular protein catabolic process;CC:vacuole;MF:metal ion binding;MF:serine-type carboxypeptidase activity;MF:acid phosphatase activity;	K13289	CTSA, CPY	------	------	------	------	sp|P30574|CBPY_CANAX;	Carboxypeptidase Y OS=Candida albicans OX=5476 GN=CPY1 PE=2 SV=2;	PF00450	Peptidase_S10	Serine carboxypeptidase
TRINITY_DN15421_c1_g1	ATP synthase subunit 4, mitochondrial-like [Quercus suber])	4.84	10.27	1.98	4.85	0.18	0	5.696667	1.676667	------	------	K02127	ATPeF0B, ATP5F1, ATP4	map00190	Oxidative phosphorylation)	ENOG410ZUQH	I:Lipid transport and metabolism)	sp|Q870C4|ATPF_PARBR;	ATP synthase subunit 4, mitochondrial OS=Paracoccidioides brasiliensis OX=121759 GN=ATP4 PE=2 SV=1;	PF05405	Mt_ATP-synt_B	Mitochondrial ATP synthase B chain precursor (ATP-synt_B)
TRINITY_DN15422_c0_g1		14.96	3.16	2.24	3.24	1.71	6.56	6.786667	3.836667	------	------	------	------	------	------	------	------	------	------	------	------	------
TRINITY_DN15428_c1_g1		2.13	13.25	0	8.77	0	1.09	5.126667	3.286667	------	------	------	------	------	------	------	------	------	------	------	------	------
TRINITY_DN15429_c0_g2		2.79	0	23.83	0	10.98	0	8.873333	3.66	------	------	------	------	------	------	------	------	------	------	------	------	------
TRINITY_DN1542_c2_g1		2.35	12.1	2.87	0	0	12.52	5.773333	4.173333	------	------	------	------	------	------	------	------	------	------	------	------	------
TRINITY_DN15434_c0_g1	hypothetical protein MIMGU_mgv1a021178mg, partial [Erythranthe guttata])	4.51	10.04	3.21	12.31	0.66	0	5.92	4.323333	GO:0016021;GO:0004674;GO:0005524;GO:0004672	CC:integral component of membrane;MF:protein serine/threonine kinase activity;MF:ATP binding;MF:protein kinase activity;	------	------	------	------	COG0515	T:Signal transduction mechanisms)	sp|C0LGD7|Y1684_ARATH;	Probable LRR receptor-like serine/threonine-protein kinase At1g06840 OS=Arabidopsis thaliana OX=3702 GN=At1g06840 PE=1 SV=2;	PF00069;PF07714	Pkinase;PK_Tyr_Ser-Thr	Protein kinase domain;Protein tyrosine and serine/threonine kinase
TRINITY_DN15458_c0_g1		13.47	0	3.3	0	10.35	0	5.59	3.45	------	------	------	------	------	------	------	------	------	------	------	------	------
TRINITY_DN15460_c0_g1		0	20.24	0	5.43	0	0	6.746667	1.81	------	------	------	------	------	------	------	------	------	------	------	------	------
TRINITY_DN15462_c0_g1		0	19.08	0	0	0	0	6.36	0	------	------	------	------	------	------	------	------	------	------	------	------	------
TRINITY_DN15504_c0_g1	FAD linked oxidase [Macleaya cordata])	13.27	3.4	2.04	3.88	0	5.67	6.236667	3.183333	GO:0071949;GO:0016491	MF:FAD binding;MF:oxidoreductase activity;	K22395	K22395	map00940	Phenylpropanoid biosynthesis)	COG0277	I:Lipid transport and metabolism)	sp|Q9FKU8|BBE26_ARATH;	Berberine bridge enzyme-like 26 OS=Arabidopsis thaliana OX=3702 GN=At5g44400 PE=2 SV=1;	------	------	------
TRINITY_DN15505_c0_g1	cell division cycle protein 48 homolog [Elaeis guineensis])	4.35	14.14	1.6	5.85	6.69	0	6.696667	4.18	GO:0030433;GO:0016236;GO:0030970;GO:0051228;GO:0071712;GO:0097352;GO:0051301;GO:0005737;GO:0005829;GO:0034098;GO:0005634;GO:0016787;GO:0005524;GO:0016887;GO:0031593	BP:ER-associated ubiquitin-dependent protein catabolic process;BP:macroautophagy;BP:retrograde protein transport, ER to cytosol;BP:mitotic spindle disassembly;BP:ER-associated misfolded protein catabolic process;BP:autophagosome maturation;BP:cell division;CC:cytoplasm;CC:cytosol;CC:VCP-NPL4-UFD1 AAA ATPase complex;CC:nucleus;MF:hydrolase activity;MF:ATP binding;MF:ATPase activity;MF:polyubiquiti…	K13525	VCP, CDC48	map04141	Protein processing in endoplasmic reticulum)	------	------	sp|Q6GL04|TERA_XENTR;	Transitional endoplasmic reticulum ATPase OS=Xenopus tropicalis OX=8364 GN=vcp PE=2 SV=1;	PF00004;PF17862;PF02359;PF05496;PF07724;PF02933;PF13191;PF07728;PF13671;PF06068;PF09336	AAA;AAA_lid_3;CDC48_N;RuvB_N;AAA_2;CDC48_2;AAA_16;AAA_5;AAA_33;TIP49;Vps4_C	ATPase family associated with various cellular activities (AAA);AAA+ lid domain;Cell division protein 48 (CDC48), N-terminal domain;Holliday junction DNA helicase RuvB P-loop domain;AAA domain (Cdc48 subfamily);Cell division protein 48 (CDC48), domain 2;AAA ATPase domain;AAA domain (dynein-related subfamily);AAA domain;TIP49 P-loop domain;Vps4 C terminal oligomerisation domain
TRINITY_DN15507_c0_g3		14.36	3.63	6.6	2.12	5.71	3.75	8.196667	3.86	------	------	------	------	------	------	------	------	------	------	------	------	------
TRINITY_DN15511_c0_g2		12.44	3.8	4.58	13.17	1.6	0	6.94	4.923333	------	------	------	------	------	------	------	------	------	------	------	------	------
TRINITY_DN15520_c1_g2		5.79	0	13.85	10.74	0	2.41	6.546667	4.383333	------	------	------	------	------	------	------	------	------	------	------	------	------
TRINITY_DN15534_c0_g3		3.01	11.57	0.72	3.1	0.35	0	5.1	1.15	------	------	------	------	------	------	------	------	------	------	PF13516	LRR_6	Leucine Rich repeat
TRINITY_DN15551_c0_g1		2.96	10.05	5.43	2.6	2.8	3.07	6.146667	2.823333	------	------	------	------	------	------	------	------	------	------	------	------	------
TRINITY_DN1555_c1_g2	hypothetical protein ES332_A07G151400v1 [Gossypium tomentosum])	37.24	25.84	10.07	0	0	0	24.383333	0	GO:0006412;GO:0016021;GO:0005840;GO:0003735	BP:translation;CC:integral component of membrane;CC:ribosome;MF:structural constituent of ribosome;	K08770;K02977;K15219	UBC;RP-S27Ae, RPS27A;RRN7	map03010	Ribosome)	COG5272;COG1552;COG1998	O:Posttranslational modification, protein turnover, chaperones);J:Translation, ribosomal structure and biogenesis);O:Posttranslational modification, protein turnover, chaperones)	sp|P0CH06|RL401_SCHPO;	Ubiquitin-60S ribosomal protein L40 OS=Schizosaccharomyces pombe;	PF00240;PF11976	ubiquitin;Rad60-SLD	Ubiquitin family;Ubiquitin-2 like Rad60 SUMO-like
TRINITY_DN15581_c0_g1		3.43	14.07	0	2	2.23	0	5.833333	1.41	------	------	------	------	------	------	------	------	------	------	------	------	------
TRINITY_DN15588_c0_g4	predicted protein [Hordeum vulgare subsp. vulgare])	19.23	0	0	0	0	5.43	6.41	1.81	GO:0019941;GO:0016567;GO:0006412;GO:0005737;GO:0005840;GO:0005634;GO:0031625;GO:0003735;GO:0031386	BP:modification-dependent protein catabolic process;BP:protein ubiquitination;BP:translation;CC:cytoplasm;CC:ribosome;CC:nucleus;MF:ubiquitin protein ligase binding;MF:structural constituent of ribosome;MF:protein tag;	K02927	RP-L40e, RPL40	map03010	Ribosome)	COG1552	S:Function unknown)	sp|P40909|RL40_CRYNJ;	Ubiquitin-60S ribosomal protein L40 OS=Cryptococcus neoformans var. neoformans serotype D;	PF00240;PF01020;PF11976;PF14560	ubiquitin;Ribosomal_L40e;Rad60-SLD;Ubiquitin_2	Ubiquitin family;Ribosomal L40e family;Ubiquitin-2 like Rad60 SUMO-like;Ubiquitin-like domain
TRINITY_DN15601_c0_g1	probable ubiquitin-conjugating enzyme E2 24 [Cucurbita moschata])	4.08	5.85	5.62	4.98	4.83	3.91	5.183333	4.573333	------	------	ppp;K10586	;BIRC6, BRUCE	map04120	Ubiquitin mediated proteolysis)	ENOG410XP8C	O:Posttranslational modification, protein turnover, chaperones)	sp|Q9NR09|BIRC6_HUMAN;	Baculoviral IAP repeat-containing protein 6 OS=Homo sapiens OX=9606 GN=BIRC6 PE=1 SV=2;	PF00179	UQ_con	Ubiquitin-conjugating enzyme
TRINITY_DN15650_c0_g2		3.15	22.71	1.27	3.4	0	0	9.043333	1.133333	------	------	------	------	------	------	COG2940	S:Function unknown)	sp|Q5UNT8|YL678_MIMIV;	Putative SET domain-containing protein L678 OS=Acanthamoeba polyphaga mimivirus OX=212035 GN=MIMI_L678 PE=3 SV=1;	PF00856	SET	SET domain
TRINITY_DN15657_c0_g3	cytochrome b-c1 complex subunit 6-like [Quercus suber])	15.81	26.91	3.36	10.54	0	0	15.36	3.513333	------	------	K00416	QCR6, UQCRH	map00190	Oxidative phosphorylation)	ENOG41126W8	I:Lipid transport and metabolism)	sp|O42932|QCR6_SCHPO;	Cytochrome b-c1 complex subunit 6 OS=Schizosaccharomyces pombe;	PF02320	UCR_hinge	Ubiquinol-cytochrome C reductase hinge protein
TRINITY_DN15659_c0_g1		4.22	22.98	2.72	3.44	0	0	9.973333	1.146667	------	------	------	------	------	------	------	------	------	------	------	------	------
TRINITY_DN15663_c0_g2	transcriptional regulator CBF1-like [Quercus suber])	4.94	9.57	1.6	4.62	0.06	0	5.37	1.56	GO:0046983	MF:protein dimerization activity;	K22484	CBF1	------	------	ENOG4110SME	K:Transcription)	sp|Q5A1E3|CBF1_CANAL;	Transcriptional regulator CBF1 OS=Candida albicans;	PF00010;PF16331	HLH;TolA_bind_tri	Helix-loop-helix DNA-binding domain;TolA binding protein trimerisation
TRINITY_DN15691_c1_g1		6.11	1.21	18.96	2.98	4.51	2.68	8.76	3.39	------	------	------	------	------	------	------	------	------	------	------	------	------
TRINITY_DN15692_c0_g1	ABSCISIC ACID-INSENSITIVE 5-like protein 2 [Cicer arietinum])	5.32	4.35	5.42	3.82	4.28	4.58	5.03	4.226667	GO:0016021;GO:0003700	CC:integral component of membrane;MF:transcription factor activity, sequence-specific DNA binding;	K14432	ABF	map04075	Plant hormone signal transduction)	ENOG410YFZJ	K:Transcription)	sp|Q9M7Q5|AI5L4_ARATH;	ABSCISIC ACID-INSENSITIVE 5-like protein 4 OS=Arabidopsis thaliana OX=3702 GN=ABF1 PE=1 SV=1;	PF00170	bZIP_1	bZIP transcription factor
TRINITY_DN1570_c0_g1	Retrovirus-related Pol polyprotein from transposon TNT 1-94 [Cajanus cajan])	5.39	8.15	11.89	8.69	2.56	3.38	8.476667	4.876667	GO:0006952;GO:0015074;GO:0016787;GO:0003676;GO:0008270;GO:0043531;GO:0003964;GO:0005524	BP:defense response;BP:DNA integration;MF:hydrolase activity;MF:nucleic acid binding;MF:zinc ion binding;MF:ADP binding;MF:RNA-directed DNA polymerase activity;MF:ATP binding;	K03006;K13217	RPB1, POLR2A;PRPF39, PRP39	map03020	RNA polymerase)	ENOG410XS4D;COG2801	S:Function unknown);L:Replication, recombination and repair)	sp|P10978|POLX_TOBAC;	Retrovirus-related Pol polyprotein from transposon TNT 1-94 OS=Nicotiana tabacum OX=4097 PE=2 SV=1;	PF07727;PF00665	RVT_2;rve	Reverse transcriptase (RNA-dependent DNA polymerase);Integrase core domain
TRINITY_DN15721_c0_g1	hypothetical protein TSUD_319520 [Trifolium subterraneum])	2.35	1.42	15.95	0.87	3.08	9.04	6.573333	4.33	GO:0016021	CC:integral component of membrane;	K19040	ATL76S	------	------	ENOG41121N2	O:Posttranslational modification, protein turnover, chaperones)	sp|P0C034|ATL10_ARATH;	RING-H2 finger protein ATL10 OS=Arabidopsis thaliana OX=3702 GN=ATL10 PE=2 SV=1;	PF13639;PF17123;PF12678;PF13923;PF00097;PF13445;PF12861;PF13920;PF14634;PF14446	zf-RING_2;zf-RING_11;zf-rbx1;zf-C3HC4_2;zf-C3HC4;zf-RING_UBOX;zf-ANAPC11;zf-C3HC4_3;zf-RING_5;Prok-RING_1	Ring finger domain;RING-like zinc finger;RING-H2 zinc finger domain;Zinc finger, C3HC4 type (RING finger);Zinc finger, C3HC4 type (RING finger);RING-type zinc-finger;Anaphase-promoting complex subunit 11 RING-H2 finger;Zinc finger, C3HC4 type (RING finger);zinc-RING finger domain;Prokaryotic RING finger family 1
TRINITY_DN15722_c0_g1		0	0	32.28	4.98	5.84	0	10.76	3.606667	------	------	------	------	------	------	------	------	------	------	------	------	------
TRINITY_DN15725_c0_g1	uncharacterized protein LOC113305228 [Papaver somniferum])	9.95	5.07	0	2.93	0	0	5.006667	0.976667	GO:0009734;GO:0015074;GO:0005634;GO:0004491;GO:0008270;GO:0003676	BP:auxin-activated signaling pathway;BP:DNA integration;CC:nucleus;MF:methylmalonate-semialdehyde dehydrogenas;MF:zinc ion binding;MF:nucleic acid binding;	------	------	------	------	COG2801;ENOG410ZJD5;ENOG410YA0V;ENOG410YB0F;ENOG410XS4D;ENOG4111WQF	L:Replication, recombination and repair);S:Function unknown);S:Function unknown);S:Function unknown);S:Function unknown)	sp|P0CV72|RL161_PLAVT;	Secreted RxLR effector protein 161 OS=Plasmopara viticola OX=143451 GN=RXLR161 PE=2 SV=1;	------	------	------
TRINITY_DN15729_c0_g1		21.71	4.76	0	5.35	2.61	2.12	8.823333	3.36	------	------	------	------	------	------	------	------	------	------	------	------	------
TRINITY_DN15740_c0_g1	Transposon Ty3-I Gag-Pol polyprotein [Cajanus cajan])	7.36	2.63	6.48	1.45	3.07	2	5.49	2.173333	GO:0015074;GO:0004190;GO:0003676	BP:DNA integration;MF:aspartic-type endopeptidase activity;MF:nucleic acid binding;	------	------	------	------	COG2801	L:Replication, recombination and repair)	------	------	PF00385	Chromo	Chromo (CHRromatin Organisation MOdifier) domain
TRINITY_DN15741_c0_g2		3.72	15.42	10.13	12.63	0	0	9.756667	4.21	------	------	------	------	------	------	------	------	------	------	------	------	------
TRINITY_DN15772_c0_g2		8.53	3.62	3.28	0	1.73	2.82	5.143333	1.516667	------	------	------	------	------	------	------	------	------	------	------	------	------
TRINITY_DN15786_c0_g1	hypothetical protein Lalb_Chr02g0147711 [Lupinus albus])	4.5	1.66	11.23	1.79	0.74	0.63	5.796667	1.053333	GO:0009733	BP:response to auxin;	------	------	------	------	ENOG410YJJA;ENOG4111URZ	S:Function unknown);	------	------	PF04398	DUF538	Protein of unknown function, DUF538
TRINITY_DN15821_c0_g1	pathogen-related protein-like [Asparagus officinalis])	5.53	3.6	7.22	3.95	2.76	2.17	5.45	2.96	------	------	------	------	------	------	ENOG4111JSH;ENOG410YA3P	S:Function unknown);	sp|P16273|PRPX_HORVU;	Pathogen-related protein OS=Hordeum vulgare OX=4513 PE=2 SV=2;	------	------	------
TRINITY_DN15844_c0_g1	transcription factor PIF3 isoform X2 [Vigna radiata var. radiata])	5.01	4.65	5.47	4.03	4.28	4.23	5.043333	4.18	GO:0046983	MF:protein dimerization activity;	K12126	PIF3	map04712;map04075	Circadian rhythm - plant);Plant hormone signal transduction)	ENOG4111SYS	K:Transcription)	sp|Q0JNI9|PIL15_ORYSJ;	Transcription factor PHYTOCHROME INTERACTING FACTOR-LIKE 15 OS=Oryza sativa subsp. japonica OX=39947 GN=PIL15 PE=1 SV=2;	PF00010	HLH	Helix-loop-helix DNA-binding domain
TRINITY_DN15845_c0_g1	hypothetical protein FCM35_KLT18582 [Carex littledalei])	5.72	5.18	6.61	5.78	4.8	2.82	5.836667	4.466667	GO:0032259;GO:0008168	BP:methylation;MF:methyltransferase activity;	------	------	------	------	ENOG410XP5G	S:Function unknown)	------	------	PF08241;PF08242;PF13649;PF13847;PF13489;PF07021	Methyltransf_11;Methyltransf_12;Methyltransf_25;Methyltransf_31;Methyltransf_23;MetW	Methyltransferase domain;Methyltransferase domain;Methyltransferase domain;Methyltransferase domain;Methyltransferase domain;Methionine biosynthesis protein MetW
TRINITY_DN15870_c0_g3	PX domain-containing protein C1450.12-like [Quercus suber])	4.66	10.01	1.31	4.84	0	0	5.326667	1.613333	GO:0035091;GO:0050660;GO:0016614	MF:phosphatidylinositol binding;MF:flavin adenine dinucleotide binding;MF:oxidoreductase activity, acting on CH-OH group of donors;	------	------	------	------	ENOG410YZRQ	S:Function unknown)	sp|Q9Y7N9|YCKC_SCHPO;	PX domain-containing protein C1450.12 OS=Schizosaccharomyces pombe;	PF12825;PF12828;PF00787	DUF3818;PXB;PX	Domain of unknown function in PX-proteins (DUF3818);PX-associated;PX domain
TRINITY_DN15874_c0_g1		5.52	7.12	9.28	4.02	4.04	5.49	7.306667	4.516667	------	------	------	------	------	------	------	------	------	------	------	------	------
TRINITY_DN15888_c0_g1	PREDICTED: glycerol-3-phosphate 2-O-acyltransferase 6-like [Daucus carota subsp. sativus])	8.12	0	14.78	9.15	5.34	0	7.633333	4.83	GO:0016021;GO:0016746	CC:integral component of membrane;MF:transferase activity, transferring acyl groups;	------	------	------	------	ENOG4111F6Z	S:Function unknown)	sp|K7PEY4|RAM2_MEDTR;	Glycerol-3-phosphate acyltransferase RAM2 OS=Medicago truncatula OX=3880 GN=RAM2 PE=2 SV=1;	------	------	------
TRINITY_DN15893_c0_g1		1.86	8.48	6.85	7.69	1.19	3.89	5.73	4.256667	------	------	------	------	------	------	------	------	------	------	------	------	------
TRINITY_DN15910_c0_g1		4.08	35.51	11.64	11.24	1.71	0	17.076667	4.316667	------	------	------	------	------	------	------	------	------	------	------	------	------
TRINITY_DN1591_c2_g1		9.1	2.99	5.76	3.61	4.53	5.67	5.95	4.603333	------	------	------	------	------	------	------	------	------	------	------	------	------
TRINITY_DN15921_c0_g1		5.74	4.18	5.74	3.84	5.29	4.73	5.22	4.62	------	------	------	------	------	------	------	------	------	------	PF00385	Chromo	Chromo (CHRromatin Organisation MOdifier) domain
TRINITY_DN15921_c5_g1		3.97	8.24	4.82	0	10.45	0	5.676667	3.483333	------	------	------	------	------	------	------	------	------	------	------	------	------
TRINITY_DN15936_c0_g3		10.68	10.49	0	0	0	9.54	7.056667	3.18	------	------	------	------	------	------	------	------	------	------	------	------	------
TRINITY_DN15956_c0_g1	hypothetical protein CDL15_Pgr005006 [Punica granatum])	5.76	6.62	16.75	3.22	2.48	3.79	9.71	3.163333	GO:0055085;GO:0016021;GO:0016020;GO:0000325;GO:0005774;GO:0042626;GO:0016887;GO:0032440;GO:0005524	BP:transmembrane transport;CC:integral component of membrane;CC:membrane;CC:plant-type vacuole;CC:vacuolar membrane;MF:ATPase activity, coupled to transmembrane movement of substances;MF:ATPase activity;MF:2-alkenal reductase [NA;MF:ATP binding;	------	------	------	------	COG1132	V:Defense mechanisms)	sp|Q8LGU1|AB8C_ARATH;	ABC transporter C family member 8 OS=Arabidopsis thaliana OX=3702 GN=ABCC8 PE=2 SV=3;	------	------	------
TRINITY_DN15982_c0_g2		1.63	28.45	2	0	0	0	10.693333	0	------	------	------	------	------	------	------	------	------	------	------	------	------
TRINITY_DN15984_c3_g1		5.06	10.44	0	0	0	2.92	5.166667	0.973333	------	------	------	------	------	------	------	------	------	------	------	------	------
TRINITY_DN1599_c0_g2		6.65	38.62	4.27	11.48	0	0	16.513333	3.826667	------	------	------	------	------	------	------	------	------	------	------	------	------
TRINITY_DN16000_c0_g1		10.9	2.76	7.79	4.29	2.31	3.8	7.15	3.466667	------	------	------	------	------	------	------	------	------	------	------	------	------
TRINITY_DN16023_c1_g1		10.3	5.01	3.75	6.31	4.23	3.84	6.353333	4.793333	------	------	------	------	------	------	------	------	------	------	------	------	------
TRINITY_DN16026_c0_g1	NEDD8-conjugating enzyme UBC12-like [Quercus suber])	5.29	11.32	2.92	6.36	8.06	0	6.51	4.806667	GO:0045116;GO:0016740;GO:0061631;GO:0005524;GO:0019788	BP:protein neddylation;MF:transferase activity;MF:ubiquitin conjugating enzyme activity;MF:ATP binding;MF:NEDD8 transferase activity;	K10579	UBE2M, UBC12	map04120	Ubiquitin mediated proteolysis)	------	------	sp|Q6C9W0|UBC12_YARLI;	NEDD8-conjugating enzyme UBC12 OS=Yarrowia lipolytica;	PF00179	UQ_con	Ubiquitin-conjugating enzyme
TRINITY_DN16040_c1_g1		2.64	8.98	3.4	3.63	2.97	3.92	5.006667	3.506667	------	------	------	------	------	------	------	------	------	------	------	------	------
TRINITY_DN16048_c0_g1		3.92	6.53	5.27	0.6	0.55	0.83	5.24	0.66	------	------	------	------	------	------	------	------	------	------	------	------	------
TRINITY_DN16071_c0_g2	30S ribosomal protein S12, chloroplastic [Capsicum annuum])	9.73	4.43	3.42	1.43	4.49	4.11	5.86	3.343333	GO:0009507;GO:0005524	CC:chloroplast;MF:ATP binding;	------	------	------	------	ENOG410Y13W	S:Function unknown)	------	------	------	------	------
TRINITY_DN16089_c3_g1	Retrovirus-related Pol polyprotein from transposon TNT 1-94 [Vitis vinifera])	7.18	5.87	6.86	5.64	3.64	4.32	6.636667	4.533333	GO:0015074;GO:0016021;GO:0008270;GO:0003676;GO:0008519	BP:DNA integration;CC:integral component of membrane;MF:zinc ion binding;MF:nucleic acid binding;MF:ammonium transmembrane transporter activity;	------	------	------	------	ENOG410XS4D;COG2801;ENOG410YA0V	S:Function unknown);L:Replication, recombination and repair);S:Function unknown)	sp|P10978|POLX_TOBAC;	Retrovirus-related Pol polyprotein from transposon TNT 1-94 OS=Nicotiana tabacum OX=4097 PE=2 SV=1;	------	------	------
TRINITY_DN16090_c0_g1		2.5	9.96	4.58	1.64	1.92	5.05	5.68	2.87	------	------	------	------	------	------	------	------	------	------	------	------	------
TRINITY_DN1609_c0_g2	LOW QUALITY PROTEIN: pentatricopeptide repeat-containing protein At1g15510, chloroplastic-like [Phoenix dactylifera])	5.4	5.15	5.67	4.49	5.5	4.83	5.406667	4.94	GO:0008270	MF:zinc ion binding;	------	------	------	------	ENOG410Z7Z7	S:Function unknown)	sp|Q9M9E2|PPR45_ARATH;	Pentatricopeptide repeat-containing protein At1g15510, chloroplastic OS=Arabidopsis thaliana OX=3702 GN=PCMP-H73 PE=1 SV=1;	PF13041;PF01535;PF13812;PF12854;PF17177	PPR_2;PPR;PPR_3;PPR_1;PPR_long	PPR repeat family;PPR repeat;Pentatricopeptide repeat domain;PPR repeat;Pentacotripeptide-repeat region of PRORP
TRINITY_DN16101_c0_g2		6.49	6.86	1.99	6.66	0	0	5.113333	2.22	------	------	------	------	------	------	------	------	------	------	------	------	------
TRINITY_DN16118_c0_g1		14.89	2.56	18.22	11.45	3.25	0	11.89	4.9	------	------	------	------	------	------	------	------	------	------	------	------	------
TRINITY_DN16203_c0_g1	CDPK-related kinase 5-like isoform X1 [Rosa chinensis])	5.72	5.26	28.02	3.78	4.42	5.99	13	4.73	GO:0010150;GO:0018105;GO:0046777;GO:0071215;GO:0035556;GO:0005737;GO:0005634;GO:0009931;GO:0004674;GO:0005509;GO:0004672;GO:0005524;GO:0005516	BP:leaf senescence;BP:peptidyl-serine phosphorylation;BP:protein autophosphorylation;BP:cellular response to abscisic acid stimulus;BP:intracellular signal transduction;CC:cytoplasm;CC:nucleus;MF:calcium-dependent protein serine/threonine kinase activity;MF:protein serine/threonine kinase activity;MF:calcium ion binding;MF:protein kinase activity;MF:ATP binding;MF:calmodulin binding;	------	------	------	------	ENOG410XRMJ	T:Signal transduction mechanisms)	sp|Q9LJL9|CAMK2_ARATH;	CDPK-related kinase 2 OS=Arabidopsis thaliana OX=3702 GN=CRK2 PE=1 SV=1;	PF00069	Pkinase	Protein kinase domain
TRINITY_DN16242_c0_g2		2.01	11.53	1.51	6.72	0	0	5.016667	2.24	------	------	------	------	------	------	ENOG4111QX2	S:Function unknown)	------	------	PF10242	L_HMGIC_fpl	Lipoma HMGIC fusion partner-like protein
TRINITY_DN16246_c1_g3	hypothetical protein BC332_21985 [Capsicum chinense])	4.13	4.83	8.56	0.83	1.01	5.67	5.84	2.503333	------	------	------	------	------	------	ENOG410XYMV	S:Function unknown)	------	------	------	------	------
TRINITY_DN16288_c0_g1		5.14	11.71	1.75	9.64	0	0	6.2	3.213333	------	------	------	------	------	------	------	------	------	------	------	------	------
TRINITY_DN16294_c0_g1		4.45	9.32	7.95	0	1.91	3.11	7.24	1.673333	------	------	------	------	------	------	------	------	------	------	------	------	------
TRINITY_DN16307_c0_g2		5.33	5.25	7.54	2.08	2.16	3.2	6.04	2.48	------	------	------	------	------	------	------	------	------	------	------	------	------
TRINITY_DN16323_c0_g2		6.84	9.6	6.98	5.79	6.84	1.25	7.806667	4.626667	------	------	------	------	------	------	------	------	------	------	------	------	------
TRINITY_DN16342_c0_g1		0.59	19.06	0	12.27	0	0	6.55	4.09	------	------	------	------	------	------	------	------	------	------	------	------	------
TRINITY_DN16351_c0_g1		0	37.72	3.72	14.99	0	0	13.813333	4.996667	------	------	------	------	------	------	------	------	------	------	------	------	------
TRINITY_DN16366_c0_g2	kinesin-like protein KIN-14I [Sesamum indicum])	2.82	11.54	1.05	3.89	0.07	0	5.136667	1.32	GO:0007018;GO:0005856;GO:0008017;GO:0005524;GO:0003777;GO:0016491	BP:microtubule-based movement;CC:cytoskeleton;MF:microtubule binding;MF:ATP binding;MF:microtubule motor activity;MF:oxidoreductase activity;	K20649	ARHGAP39	------	------	------	------	sp|Q9C0H5|RHG39_HUMAN;	Rho GTPase-activating protein 39 OS=Homo sapiens OX=9606 GN=ARHGAP39 PE=1 SV=2;	PF00620;PF00784	RhoGAP;MyTH4	RhoGAP domain;MyTH4 domain
TRINITY_DN16386_c0_g1		41.73	21.85	3.92	0	0	0	22.5	0	------	------	------	------	------	------	------	------	------	------	------	------	------
TRINITY_DN16387_c0_g1	protein SNA4-like [Quercus suber])	16.51	0	0	0	0	7.07	5.503333	2.356667	GO:0016021	CC:integral component of membrane;	------	------	------	------	------	------	sp|P34655|YOT0_CAEEL;	UPF0057 membrane protein ZK632.10 OS=Caenorhabditis elegans OX=6239 GN=ZK632.10 PE=3 SV=2;	PF01679	Pmp3	Proteolipid membrane potential modulator
TRINITY_DN16393_c0_g2	40S ribosomal protein S5-like [Quercus suber])	9.92	23.05	2.57	10.2	0.46	0	11.846667	3.553333	GO:0000028;GO:0006412;GO:0015935;GO:0005840;GO:0022627;GO:0019843;GO:0003735;GO:0003723;GO:0003729	BP:ribosomal small subunit assembly;BP:translation;CC:small ribosomal subunit;CC:ribosome;CC:cytosolic small ribosomal subunit;MF:rRNA binding;MF:structural constituent of ribosome;MF:RNA binding;MF:mRNA binding;	K02989	RP-S5e, RPS5	map03010	Ribosome)	COG0049	J:Translation, ribosomal structure and biogenesis)	sp|Q7RVI1|RS5_NEUCR;	40S ribosomal protein S5 OS=Neurospora crassa;	PF00177	Ribosomal_S7	Ribosomal protein S7p/S5e
TRINITY_DN16415_c0_g1		15	5.02	0	0	0	0	6.673333	0	------	------	------	------	------	------	------	------	------	------	------	------	------
TRINITY_DN16419_c0_g2	uncharacterized protein LOC117134456 isoform X1 [Brassica rapa])	5.53	5.56	4.09	7.38	2.84	4.55	5.06	4.923333	GO:0015074;GO:0004190;GO:0008270;GO:0003676	BP:DNA integration;MF:aspartic-type endopeptidase activity;MF:zinc ion binding;MF:nucleic acid binding;	------	------	------	------	------	------	------	------	------	------	------
TRINITY_DN16438_c0_g1	cytochrome P450 85A-like [Cucurbita moschata])	3.79	29.61	2.75	9.95	0	0	12.05	3.316667	GO:0010268;GO:0016132;GO:0048366;GO:0016125;GO:0007275;GO:0055114;GO:0016021;GO:0004497;GO:0020037;GO:0016705;GO:0080132;GO:0005506;GO:0016491	BP:brassinosteroid homeostasis;BP:brassinosteroid biosynthetic process;BP:leaf development;BP:sterol metabolic process;BP:multicellular organism development;BP:oxidation-reduction process;CC:integral component of membrane;MF:monooxygenase activity;MF:heme binding;MF:oxidoreductase activity, acting on paired donors, with incorporation or reduction of molecular oxygen;MF:fatty acid alpha-hydroxylas…	------	------	------	------	------	------	sp|Q9UVC3|CP51_CUNEL;	Lanosterol 14-alpha demethylase OS=Cunninghamella elegans OX=4853 GN=CYP51 PE=3 SV=1;	PF00067	p450	Cytochrome P450
TRINITY_DN16445_c0_g1		17.8	0	0	1.62	0	0	5.933333	0.54	------	------	------	------	------	------	------	------	------	------	------	------	------
TRINITY_DN16454_c0_g2		5.79	7.58	4.32	0	6.76	3.43	5.896667	3.396667	------	------	------	------	------	------	------	------	------	------	PF00385	Chromo	Chromo (CHRromatin Organisation MOdifier) domain
TRINITY_DN16458_c0_g3		9.8	6.46	9.92	7.68	1	5	8.726667	4.56	------	------	------	------	------	------	------	------	------	------	------	------	------
TRINITY_DN16461_c0_g1	STE24 endopeptidase [Salvia splendens])	1.17	8.24	6.63	1.44	0.87	0	5.346667	0.77	GO:0071586;GO:0016021;GO:0005789;GO:0030176;GO:0004222;GO:0046872	BP:CAAX-box protein processing;CC:integral component of membrane;CC:endoplasmic reticulum membrane;CC:integral component of endoplasmic reticulum membrane;MF:metalloendopeptidase activity;MF:metal ion binding;	K06013	STE24	map00900	Terpenoid backbone biosynthesis)	------	------	sp|Q6EPN8|FACE1_ORYSJ;	CAAX prenyl protease 1 homolog OS=Oryza sativa subsp. japonica OX=39947 GN=FACE1 PE=2 SV=1;	PF16491;PF01435	Peptidase_M48_N;Peptidase_M48	CAAX prenyl protease N-terminal, five membrane helices;Peptidase family M48
TRINITY_DN16467_c0_g2		5.21	10.73	6.41	0	11.35	1.85	7.45	4.4	------	------	------	------	------	------	------	------	------	------	PF00098	zf-CCHC	Zinc knuckle
TRINITY_DN16467_c0_g3		0	0	18.49	0	0	0	6.163333	0	------	------	------	------	------	------	------	------	------	------	------	------	------
TRINITY_DN16478_c0_g3		1.05	14.41	0.52	0.74	2.32	0.63	5.326667	1.23	------	------	------	------	------	------	------	------	------	------	------	------	------
TRINITY_DN16483_c0_g1	ethylene-responsive transcription factor CRF4-like [Ipomoea triloba])	4.64	5.45	5.12	7.15	5.05	2.36	5.07	4.853333	GO:0005634;GO:0003700;GO:0016740;GO:0005524;GO:0003677	CC:nucleus;MF:transcription factor activity, sequence-specific DNA binding;MF:transferase activity;MF:ATP binding;MF:DNA binding;	K13434	PTI6	map04626	Plant-pathogen interaction)	ENOG410YM3E	K:Transcription)	sp|Q9FK12|CRF3_ARATH;	Ethylene-responsive transcription factor CRF3 OS=Arabidopsis thaliana OX=3702 GN=CRF3 PE=1 SV=1;	PF00847	AP2	AP2 domain
TRINITY_DN16492_c0_g4		1.21	14.59	0	0	0	0	5.266667	0	------	------	------	------	------	------	------	------	------	------	------	------	------
TRINITY_DN16495_c0_g1		5.08	4.83	5.17	6.04	3.82	4.82	5.026667	4.893333	------	------	------	------	------	------	------	------	------	------	------	------	------
TRINITY_DN16506_c0_g1		2.59	14.59	5.84	4.78	0	0	7.673333	1.593333	------	------	------	------	------	------	------	------	------	------	------	------	------
TRINITY_DN16528_c0_g1		1.03	10.55	6.72	1.97	0.94	1.43	6.1	1.446667	------	------	------	------	------	------	------	------	------	------	------	------	------
TRINITY_DN16543_c0_g1		3.84	0.31	17.42	0	0	2.59	7.19	0.863333	------	------	------	------	------	------	------	------	------	------	------	------	------
TRINITY_DN16548_c0_g1	pheophytinase, chloroplastic isoform X2 [Abrus precatorius])	5.52	10.68	11.35	1.49	2.58	2.76	9.183333	2.276667	GO:0016787	MF:hydrolase activity;	------	------	------	------	COG0596	S:Function unknown)	sp|P19076|DMPD_PSEUF;	2-hydroxymuconate semialdehyde hydrolase OS=Pseudomonas sp.;	PF12697	Abhydrolase_6	Alpha/beta hydrolase family
TRINITY_DN16569_c0_g1		5.69	13.65	4.31	6.25	0	0	7.883333	2.083333	------	------	------	------	------	------	ENOG4110T3I	S:Function unknown)	------	------	PF06140	Ifi-6-16	Interferon-induced 6-16 family
TRINITY_DN16571_c0_g1		9.3	14.05	5.63	10.39	0	0	9.66	3.463333	------	------	------	------	------	------	------	------	------	------	PF13041;PF13812;PF12854;PF01535;PF17177	PPR_2;PPR_3;PPR_1;PPR;PPR_long	PPR repeat family;Pentatricopeptide repeat domain;PPR repeat;PPR repeat;Pentacotripeptide-repeat region of PRORP
TRINITY_DN16586_c0_g1	potassium transporter 7 [Asparagus officinalis])	5.89	5.24	5.73	3.6	5.04	6.14	5.62	4.926667	GO:0006813;GO:0009932;GO:0016021;GO:0016020;GO:0005774;GO:0015079	BP:potassium ion transport;BP:cell tip growth;CC:integral component of membrane;CC:membrane;CC:vacuolar membrane;MF:potassium ion transmembrane transporter activity;	K03549	kup	------	------	COG3158	P:Inorganic ion transport and metabolism)	sp|Q8H3P9|HAK7_ORYSJ;	Potassium transporter 7 OS=Oryza sativa subsp. japonica OX=39947 GN=HAK7 PE=2 SV=3;	PF02705	K_trans	K+ potassium transporter
TRINITY_DN16604_c0_g1		4.15	17.23	10.07	0	0	0	10.483333	0	------	------	------	------	------	------	------	------	------	------	------	------	------
TRINITY_DN16613_c0_g1		5.53	3.42	12.34	2.36	0.95	6.48	7.096667	3.263333	------	------	------	------	------	------	------	------	------	------	------	------	------
TRINITY_DN16616_c0_g1	hypothetical protein FH972_022721 [Carpinus fangiana])	3.89	18.87	1.98	8.43	0.45	0	8.246667	2.96	GO:0006606;GO:0016021;GO:0008536	BP:protein import into nucleus;CC:integral component of membrane;MF:Ran GTPase binding;	------	------	------	------	COG0517	S:Function unknown)	sp|Q9LF97|Y3295_ARATH;	CBS domain-containing protein CBSCBSPB3 OS=Arabidopsis thaliana OX=3702 GN=CBSCBSPB3 PE=1 SV=1;	PF00571;PF00564;PF17618	CBS;PB1;SL4P	CBS domain;PB1 domain;Uncharacterized Strongylid L4 protein
TRINITY_DN16628_c0_g1		5.2	6.81	4	5.36	5.06	3.83	5.336667	4.75	------	------	------	------	------	------	------	------	------	------	------	------	------
TRINITY_DN16637_c0_g1	RecName: Full=Retrovirus-related Pol polyprotein from transposon TNT 1-94;Includes: RecName: Full=Protease;Includes: RecName: Full=Reverse transcriptase;Includes: RecName: Full=Endonuclease [Nicotiana tabacum])	14.61	10.23	6.27	2.51	2.1	5.05	10.37	3.22	GO:0015074;GO:0004252;GO:0004519;GO:0004190;GO:0008270;GO:0003676;GO:0003964	BP:DNA integration;MF:serine-type endopeptidase activity;MF:endonuclease activity;MF:aspartic-type endopeptidase activity;MF:zinc ion binding;MF:nucleic acid binding;MF:RNA-directed DNA polymerase activity;	K04257	OLFR	------	------	COG2801;ENOG41109KS;ENOG410YB0F	L:Replication, recombination and repair);S:Function unknown);S:Function unknown)	sp|P10978|POLX_TOBAC;	Retrovirus-related Pol polyprotein from transposon TNT 1-94 OS=Nicotiana tabacum OX=4097 PE=2 SV=1;	PF14223;PF00098;PF13961	Retrotran_gag_2;zf-CCHC;DUF4219	gag-polypeptide of LTR copia-type;Zinc knuckle;Domain of unknown function (DUF4219)
TRINITY_DN16646_c0_g2	ATP synthase subunit beta, mitochondrial-like, partial [Quercus suber])	6.39	15.45	1.78	6.98	0.07	0	7.873333	2.35	GO:0015986;GO:0042776;GO:0045261;GO:0000275;GO:0005753;GO:0046933;GO:0016887;GO:0005524	BP:ATP synthesis coupled proton transport;BP:mitochondrial ATP synthesis coupled proton transport;CC:proton-transporting ATP synthase complex, catalytic core;CC:mitochondrial proton-transporting ATP synthase complex, catalytic core;CC:mitochondrial proton-transporting ATP synthase complex;MF:proton-transporting ATP synthase activity, rotational mechanism;MF:ATPase activity;MF:ATP binding;	K02133	ATPeF1B, ATP5B, ATP2	map00190	Oxidative phosphorylation)	------	------	sp|P22068|ATPB_SCHPO;	ATP synthase subunit beta, mitochondrial OS=Schizosaccharomyces pombe;	PF00006;PF02874	ATP-synt_ab;ATP-synt_ab_N	ATP synthase alpha/beta family, nucleotide-binding domain;ATP synthase alpha/beta family, beta-barrel domain
TRINITY_DN16660_c2_g1		22.73	4.3	0	0	0	0	9.01	0	------	------	------	------	------	------	------	------	------	------	------	------	------
TRINITY_DN16664_c0_g1	Pentatricopeptide repeat [Macleaya cordata])	6.12	4.93	5.12	2.79	3.9	3.53	5.39	3.406667	GO:0008270	MF:zinc ion binding;	------	------	------	------	ENOG410Z7Z7	S:Function unknown)	sp|Q9SS97|PP205_ARATH;	Putative pentatricopeptide repeat-containing protein At3g01580 OS=Arabidopsis thaliana OX=3702 GN=PCMP-E87 PE=3 SV=2;	PF13041;PF01535;PF13812;PF17177	PPR_2;PPR;PPR_3;PPR_long	PPR repeat family;PPR repeat;Pentatricopeptide repeat domain;Pentacotripeptide-repeat region of PRORP
TRINITY_DN16665_c0_g2	putative heme-binding peroxidase [Quercus suber])	6.91	18.05	1.7	11.08	0	0	8.886667	3.693333	GO:0000302;GO:0006979;GO:0042744;GO:0034599;GO:0005778;GO:0016021;GO:0005634;GO:0009507;GO:0020037;GO:0008270;GO:0016688;GO:0046872;GO:0004601;GO:0000981	BP:response to reactive oxygen species;BP:response to oxidative stress;BP:hydrogen peroxide catabolic process;BP:cellular response to oxidative stress;CC:peroxisomal membrane;CC:integral component of membrane;CC:nucleus;CC:chloroplast;MF:heme binding;MF:zinc ion binding;MF:L-ascorbate peroxidase activity;MF:metal ion binding;MF:peroxidase activity;MF:RNA polymerase II transcription factor activit…	K00428	E1.11.1.5	------	------	COG0376	P:Inorganic ion transport and metabolism)	sp|Q6CAB5|CCPR2_YARLI;	Putative cytochrome c peroxidase, mitochondrial OS=Yarrowia lipolytica;	PF00141	peroxidase	Peroxidase
TRINITY_DN16667_c0_g1		7.71	6.92	4.19	0	3.26	3.57	6.273333	2.276667	------	------	------	------	------	------	------	------	------	------	------	------	------
TRINITY_DN16688_c0_g1		14.5	4.36	21.02	0	5.11	9.73	13.293333	4.946667	------	------	------	------	------	------	------	------	------	------	------	------	------
TRINITY_DN16689_c0_g2		9.41	2.35	9.32	3.63	5.13	1.82	7.026667	3.526667	------	------	------	------	------	------	------	------	------	------	------	------	------
TRINITY_DN1669_c2_g2		6.54	5.26	11.7	7.4	0	7.5	7.833333	4.966667	------	------	------	------	------	------	------	------	------	------	------	------	------
TRINITY_DN16704_c0_g1	unnamed protein product [Digitaria exilis])	4.83	10.9	1.83	5.7	7.03	0	5.853333	4.243333	GO:0006511;GO:0000209;GO:0016740;GO:0061631;GO:0005524	BP:ubiquitin-dependent protein catabolic process;BP:protein polyubiquitination;MF:transferase activity;MF:ubiquitin conjugating enzyme activity;MF:ATP binding;	K10575	UBE2G1, UBC7	map04120;map04141	Ubiquitin mediated proteolysis);Protein processing in endoplasmic reticulum)	COG5078	S:Function unknown)	sp|Q9Y818|UBC15_SCHPO;	Ubiquitin-conjugating enzyme E2 15 OS=Schizosaccharomyces pombe;	PF00179	UQ_con	Ubiquitin-conjugating enzyme
TRINITY_DN16708_c0_g1		8.53	0	6.94	0	0	9.12	5.156667	3.04	------	------	------	------	------	------	------	------	------	------	------	------	------
TRINITY_DN16750_c0_g1	PREDICTED: pentatricopeptide repeat-containing protein At3g02330 [Nelumbo nucifera])	5.51	4.67	5.53	4.34	3.94	4.58	5.236667	4.286667	GO:0008270	MF:zinc ion binding;	------	------	------	------	ENOG410Z7Z7	S:Function unknown)	sp|O04659|PP398_ARATH;	Pentatricopeptide repeat-containing protein At5g27110 OS=Arabidopsis thaliana OX=3702 GN=PCMP-E14 PE=2 SV=2;	PF13041;PF01535;PF13812;PF12854;PF17177	PPR_2;PPR;PPR_3;PPR_1;PPR_long	PPR repeat family;PPR repeat;Pentatricopeptide repeat domain;PPR repeat;Pentacotripeptide-repeat region of PRORP
TRINITY_DN16778_c0_g1		7.46	0.69	8.54	4.87	4.32	2.95	5.563333	4.046667	------	------	------	------	------	------	------	------	------	------	------	------	------
TRINITY_DN16785_c0_g1		12.61	9.25	4.42	2.1	0	0	8.76	0.7	------	------	------	------	------	------	------	------	------	------	------	------	------
TRINITY_DN16789_c0_g3		7.5	5.69	3.08	2.16	5.91	4.68	5.423333	4.25	------	------	------	------	------	------	------	------	------	------	------	------	------
TRINITY_DN1679_c0_g1		10.8	15.42	2.43	8.84	0	0	9.55	2.946667	------	------	------	------	------	------	------	------	------	------	------	------	------
TRINITY_DN16810_c3_g2		4.39	1.33	10.22	5.14	2.87	4.46	5.313333	4.156667	------	------	------	------	------	------	------	------	------	------	------	------	------
TRINITY_DN16837_c0_g2		16.36	4.5	4.8	2.12	2.15	7.99	8.553333	4.086667	------	------	------	------	------	------	------	------	------	------	------	------	------
TRINITY_DN16855_c0_g1		4.7	5.87	6.45	2.08	3.67	1.85	5.673333	2.533333	------	------	------	------	------	------	------	------	------	------	------	------	------
TRINITY_DN16859_c0_g1		0	17.79	0.3	0.29	2.07	0	6.03	0.786667	------	------	------	------	------	------	------	------	------	------	------	------	------
TRINITY_DN16870_c2_g1		3.14	3.25	11.5	3.59	8.26	0	5.963333	3.95	------	------	------	------	------	------	------	------	------	------	------	------	------
TRINITY_DN16871_c0_g1	unnamed protein product [Triticum turgidum subsp. durum])	2.89	56.64	1.93	0	0	0	20.486667	0	GO:0019941;GO:0016567;GO:0005737;GO:0005634;GO:0031625;GO:0031386	BP:modification-dependent protein catabolic process;BP:protein ubiquitination;CC:cytoplasm;CC:nucleus;MF:ubiquitin protein ligase binding;MF:protein tag;	K08770	UBC	------	------	COG5272	O:Posttranslational modification, protein turnover, chaperones)	sp|P0CH28|UBC_BOVIN;	Polyubiquitin-C OS=Bos taurus OX=9913 GN=UBC PE=1 SV=1;	PF00240;PF11976;PF14560;PF18396	ubiquitin;Rad60-SLD;Ubiquitin_2;TBK1_ULD	Ubiquitin family;Ubiquitin-2 like Rad60 SUMO-like;Ubiquitin-like domain;TANK binding kinase 1 ubiquitin-like domain
TRINITY_DN16884_c0_g1		3.2	3.21	9.39	6.04	4.01	2.65	5.266667	4.233333	------	------	------	------	------	------	------	------	------	------	------	------	------
TRINITY_DN16894_c0_g1		11.75	8.22	0	0	0	3.03	6.656667	1.01	------	------	------	------	------	------	------	------	------	------	------	------	------
TRINITY_DN16908_c0_g3	ABC transporter C family member 8-like [Phalaenopsis equestris])	0	0	16.5	0	0	0	5.5	0	GO:0055085;GO:0016021;GO:0016020;GO:0000325;GO:0005774;GO:0042626;GO:0016887;GO:0005524	BP:transmembrane transport;CC:integral component of membrane;CC:membrane;CC:plant-type vacuole;CC:vacuolar membrane;MF:ATPase activity, coupled to transmembrane movement of substances;MF:ATPase activity;MF:ATP binding;	K05665;K05666	ABCC1;ABCC2	map02010	ABC transporters)	COG1132	V:Defense mechanisms)	sp|Q8LGU1|AB8C_ARATH;	ABC transporter C family member 8 OS=Arabidopsis thaliana OX=3702 GN=ABCC8 PE=2 SV=3;	------	------	------
TRINITY_DN16947_c0_g1	unknown [Picea sitchensis])	4.98	6.69	7.07	3.14	5.73	5.79	6.246667	4.886667	GO:0048193;GO:0016021	BP:Golgi vesicle transport;CC:integral component of membrane;	------	------	------	------	ENOG410YADG	S:Function unknown)	------	------	PF09177	Syntaxin-6_N	Syntaxin 6, N-terminal
TRINITY_DN16948_c0_g1		14.73	8.31	5.47	0.55	9.95	3.82	9.503333	4.773333	------	------	------	------	------	------	------	------	------	------	------	------	------
TRINITY_DN16960_c0_g1	grain softness protein [Triticum dicoccon])	5.1	17.05	17.93	2.4	3.18	2.07	13.36	2.55	------	------	------	------	------	------	ENOG41107V3;ENOG411268F	S:Function unknown);	sp|Q10464|PUIB_WHEAT;	Puroindoline-B OS=Triticum aestivum OX=4565 GN=PINB PE=1 SV=1;	PF00234;PF13016	Tryp_alpha_amyl;Gliadin	Protease inhibitor/seed storage/LTP family;Cys-rich Gliadin N-terminal
TRINITY_DN16987_c0_g3		4.62	6.29	6.7	3.98	3.64	7.09	5.87	4.903333	------	------	------	------	------	------	------	------	------	------	------	------	------
TRINITY_DN16995_c2_g1		5.32	0.43	15.52	0	4.77	1.68	7.09	2.15	------	------	------	------	------	------	------	------	------	------	------	------	------
TRINITY_DN17000_c0_g2		13.75	8.33	4.03	5.43	5.54	3.42	8.703333	4.796667	------	------	------	------	------	------	------	------	------	------	------	------	------
TRINITY_DN17005_c0_g1		0	8.36	14.94	4.72	2.65	0	7.766667	2.456667	------	------	------	------	------	------	------	------	------	------	------	------	------
TRINITY_DN17006_c0_g2		7.51	2.96	8.61	4.16	6	4.24	6.36	4.8	------	------	------	------	------	------	------	------	------	------	------	------	------
TRINITY_DN17006_c0_g4		6.43	4.94	3.94	0	2.09	1.7	5.103333	1.263333	------	------	------	------	------	------	------	------	------	------	------	------	------
TRINITY_DN17007_c1_g2		10.16	10.45	2.49	0	0	2.16	7.7	0.72	------	------	------	------	------	------	------	------	------	------	------	------	------
TRINITY_DN17016_c0_g2		6.84	2.91	5.64	2.78	6.06	5.17	5.13	4.67	------	------	------	------	------	------	------	------	------	------	------	------	------
TRINITY_DN17044_c0_g1	Tetratricopeptide-like helical domain containing protein [Trema orientale])	4.88	5.29	5.17	4.68	4.74	5.19	5.113333	4.87	GO:0005739;GO:0022626;GO:0005509;GO:0005524;GO:0004672	CC:mitochondrion;CC:cytosolic ribosome;MF:calcium ion binding;MF:ATP binding;MF:protein kinase activity;	------	------	------	------	ENOG410Z7Z7	S:Function unknown)	sp|Q84VG6|PP160_ARATH;	Pentatricopeptide repeat-containing protein At2g17525, mitochondrial OS=Arabidopsis thaliana OX=3702 GN=At2g17525 PE=2 SV=2;	PF13041;PF12854;PF01535;PF13812;PF17177	PPR_2;PPR_1;PPR;PPR_3;PPR_long	PPR repeat family;PPR repeat;PPR repeat;Pentatricopeptide repeat domain;Pentacotripeptide-repeat region of PRORP
TRINITY_DN17092_c0_g1		1.8	2.22	17.93	1.79	3.3	2.3	7.316667	2.463333	------	------	------	------	------	------	------	------	------	------	PF00011	HSP20	Hsp20/alpha crystallin family
TRINITY_DN17119_c0_g1		4.01	7.56	4.73	2.72	1.26	2.16	5.433333	2.046667	------	------	------	------	------	------	------	------	------	------	------	------	------
TRINITY_DN1711_c2_g1		6.69	7.73	1.64	3.14	3.46	4.23	5.353333	3.61	------	------	------	------	------	------	------	------	------	------	------	------	------
TRINITY_DN17149_c0_g1		0	16.56	0	3.39	0	0	5.52	1.13	------	------	------	------	------	------	------	------	------	------	------	------	------
TRINITY_DN1714_c0_g2		12.69	7.69	2.07	5.99	1.07	0	7.483333	2.353333	------	------	------	------	------	------	------	------	------	------	------	------	------
TRINITY_DN17208_c0_g1		5.86	13.51	18.44	1.98	8.49	1.74	12.603333	4.07	------	------	------	------	------	------	------	------	------	------	------	------	------
TRINITY_DN17217_c0_g2		0	11.87	4.34	8.98	0	0.13	5.403333	3.036667	------	------	------	------	------	------	------	------	------	------	------	------	------
TRINITY_DN17239_c0_g1		6.2	6.46	4.75	3.35	4.33	4.85	5.803333	4.176667	------	------	------	------	------	------	------	------	------	------	------	------	------
TRINITY_DN17256_c0_g2	PREDICTED: RNA-directed DNA polymerase homolog [Brassica oleracea var. oleracea])	7.1	8.88	0.85	1.14	1.24	5.56	5.61	2.646667	GO:0015074;GO:0003678;GO:0004601;GO:0003676	BP:DNA integration;MF:DNA helicase activity;MF:peroxidase activity;MF:nucleic acid binding;	------	------	------	------	------	------	sp|P19199|POL_COYMV;	Polyprotein P3 OS=Commelina yellow mottle virus OX=10653 PE=3 SV=2;	PF00078	RVT_1	Reverse transcriptase (RNA-dependent DNA polymerase)
TRINITY_DN1725_c0_g1	Pentatricopeptide repeat [Macleaya cordata])	5.87	4.74	7.06	3.34	4.81	5.75	5.89	4.633333	GO:0008270	MF:zinc ion binding;	------	------	------	------	ENOG410Z7Z7	S:Function unknown)	sp|Q9SVP7|PP307_ARATH;	Pentatricopeptide repeat-containing protein At4g13650 OS=Arabidopsis thaliana OX=3702 GN=PCMP-H42 PE=2 SV=2;	PF13041;PF01535;PF13812;PF12854	PPR_2;PPR;PPR_3;PPR_1	PPR repeat family;PPR repeat;Pentatricopeptide repeat domain;PPR repeat
TRINITY_DN17261_c0_g1	hypothetical protein AQUCO_01300185v1 [Aquilegia coerulea])	6.24	7.45	2.53	7.18	3.98	3.25	5.406667	4.803333	GO:0048544;GO:0016021;GO:0004674;GO:0030246;GO:0005524	BP:recognition of pollen;CC:integral component of membrane;MF:protein serine/threonine kinase activity;MF:carbohydrate binding;MF:ATP binding;	------	------	------	------	COG0515;ENOG410YAJI	S:Function unknown);T:Signal transduction mechanisms)	sp|Q9FLV4|Y5248_ARATH;	G-type lectin S-receptor-like serine/threonine-protein kinase At5g24080 OS=Arabidopsis thaliana OX=3702 GN=At5g24080 PE=2 SV=1;	PF00069;PF07714;PF01453;PF00954;PF14531;PF08276	Pkinase;PK_Tyr_Ser-Thr;B_lectin;S_locus_glycop;Kinase-like;PAN_2	Protein kinase domain;Protein tyrosine and serine/threonine kinase;D-mannose binding lectin;S-locus glycoprotein domain;Kinase-like;PAN-like domain
TRINITY_DN17267_c0_g3	O-acetyl-ADP-ribose deacetylase 1-like, partial [Lactuca sativa])	3.33	11.8	1.03	7.32	0	0	5.386667	2.44	------	------	------	------	------	------	ENOG4111MFZ	O:Posttranslational modification, protein turnover, chaperones)	sp|Q9Y530|OARD1_HUMAN;	ADP-ribose glycohydrolase OARD1 OS=Homo sapiens OX=9606 GN=OARD1 PE=1 SV=2;	------	------	------
TRINITY_DN17281_c0_g1		5.05	2.95	7.5	6.32	3.82	4.53	5.166667	4.89	------	------	------	------	------	------	------	------	------	------	------	------	------
TRINITY_DN1728_c3_g1		9.98	5.18	6.02	0	0	10.71	7.06	3.57	------	------	------	------	------	------	------	------	------	------	------	------	------
TRINITY_DN172_c1_g1		6.44	4.98	5.16	5.01	3.61	4.61	5.526667	4.41	------	------	------	------	------	------	------	------	------	------	------	------	------
TRINITY_DN1730_c1_g1		17.63	17.32	0	0	4.72	3.1	11.65	2.606667	------	------	------	------	------	------	------	------	------	------	------	------	------
TRINITY_DN17324_c0_g1	unknown [Picea sitchensis])	6.84	3.44	6.51	4.33	3.76	4.22	5.596667	4.103333	------	------	------	------	------	------	COG0457;ENOG4111FQH	L:Replication, recombination and repair);S:Function unknown)	------	------	PF00515;PF07719;PF13432;PF13181;PF13428;PF13414;PF13424;PF14559;PF13371;PF13174	TPR_1;TPR_2;TPR_16;TPR_8;TPR_14;TPR_11;TPR_12;TPR_19;TPR_9;TPR_6	Tetratricopeptide repeat;Tetratricopeptide repeat;Tetratricopeptide repeat;Tetratricopeptide repeat;Tetratricopeptide repeat;TPR repeat;Tetratricopeptide repeat;Tetratricopeptide repeat;Tetratricopeptide repeat;Tetratricopeptide repeat
TRINITY_DN17339_c0_g1	scarecrow-like protein 9 [Dendrobium catenatum])	12.13	3.85	0	1.95	2.74	1.7	5.326667	2.13	GO:0006355;GO:0005634;GO:0003700;GO:0043565	BP:regulation of transcription, DNA-templated;CC:nucleus;MF:transcription factor activity, sequence-specific DNA binding;MF:sequence-specific DNA binding;	------	------	------	------	------	------	------	------	PF03514	GRAS	GRAS domain family
TRINITY_DN17345_c0_g1	PREDICTED: LOW QUALITY PROTEIN: uncharacterized protein LOC105117228 [Populus euphratica])	4.1	2.09	12.8	3.2	2.54	2.93	6.33	2.89	GO:0016021;GO:0004523;GO:0003676	CC:integral component of membrane;MF:RNA-DNA hybrid ribonuclease activity;MF:nucleic acid binding;	------	------	------	------	ENOG410Y65V;ENOG4111K5V	U:Intracellular trafficking, secretion, and vesicular transport);	------	------	------	------	------
TRINITY_DN17348_c0_g1		9.11	4.22	2.7	4.04	7.69	2.4	5.343333	4.71	------	------	------	------	------	------	------	------	------	------	------	------	------
TRINITY_DN17381_c0_g2	hypothetical protein GW17_00018716 [Ensete ventricosum])	6.62	4.37	6.34	3.21	5.75	5.85	5.776667	4.936667	GO:0009451;GO:0043231;GO:0008270	BP:RNA modification;CC:intracellular membrane-bounded organelle;MF:zinc ion binding;	------	------	------	------	ENOG410Z7Z7	S:Function unknown)	sp|Q9SVP7|PP307_ARATH;	Pentatricopeptide repeat-containing protein At4g13650 OS=Arabidopsis thaliana OX=3702 GN=PCMP-H42 PE=2 SV=2;	PF01535;PF13041;PF13812;PF12854	PPR;PPR_2;PPR_3;PPR_1	PPR repeat;PPR repeat family;Pentatricopeptide repeat domain;PPR repeat
TRINITY_DN17391_c0_g1		27.28	0	0	0	5.98	0	9.093333	1.993333	------	------	------	------	------	------	------	------	------	------	------	------	------
TRINITY_DN17433_c0_g4		8.12	12.54	0	0	0	0	6.886667	0	------	------	------	------	------	------	------	------	------	------	------	------	------
TRINITY_DN17437_c0_g2		5.57	4.21	6.46	2.97	4.79	4.42	5.413333	4.06	------	------	------	------	------	------	ENOG410YTY7;ENOG410ZS63	S:Function unknown);	------	------	------	------	------
TRINITY_DN17446_c0_g1		8.06	20.27	1.31	10.72	0	0	9.88	3.573333	------	------	------	------	------	------	------	------	------	------	------	------	------
TRINITY_DN1744_c1_g1		8.01	4.1	4.92	7.85	5.14	0	5.676667	4.33	------	------	------	------	------	------	------	------	------	------	------	------	------
TRINITY_DN17451_c0_g1	hypothetical protein LSAT_4X9300 [Lactuca sativa])	4.82	34.54	3.02	14.26	0	0	14.126667	4.753333	------	------	------	------	------	------	ENOG41110V0	S:Function unknown)	sp|Q3HRQ2|GLOX_VITPS;	Aldehyde oxidase GLOX OS=Vitis pseudoreticulata OX=231512 GN=GLOX PE=2 SV=1;	PF07250;PF09118	Glyoxal_oxid_N;DUF1929	Glyoxal oxidase N-terminus;Domain of unknown function (DUF1929)
TRINITY_DN17451_c0_g3	Galactose oxidase [Morella rubra])	7.28	7.62	1.28	3.99	0	0	5.393333	1.33	------	------	------	------	------	------	------	------	sp|Q3HRQ2|GLOX_VITPS;	Aldehyde oxidase GLOX OS=Vitis pseudoreticulata OX=231512 GN=GLOX PE=2 SV=1;	PF07250;PF09118	Glyoxal_oxid_N;DUF1929	Glyoxal oxidase N-terminus;Domain of unknown function (DUF1929)
TRINITY_DN17456_c0_g1	ATPase 9, plasma membrane-type-like [Phalaenopsis equestris])	2.78	18.18	0.95	7.85	0	0	7.303333	2.616667	GO:1902600;GO:0120029;GO:0051453;GO:0016021;GO:0005623;GO:0005886;GO:0008553;GO:0005524	BP:hydrogen ion transmembrane transport;BP:proton export across plasma membrane;BP:regulation of intracellular pH;CC:integral component of membrane;CC:cell;CC:plasma membrane;MF:hydrogen-exporting ATPase activity, phosphorylative mechanism;MF:ATP binding;	K01535	PMA1, PMA2	map00190	Oxidative phosphorylation)	------	------	sp|Q58623|Y1226_METJA;	Putative cation-transporting ATPase MJ1226 OS=Methanocaldococcus jannaschii;	PF00122;PF00702;PF00690	E1-E2_ATPase;Hydrolase;Cation_ATPase_N	E1-E2 ATPase;haloacid dehalogenase-like hydrolase;Cation transporter/ATPase, N-terminus
TRINITY_DN17471_c0_g2	PREDICTED: fructose-1,6-bisphosphatase, cytosolic-like [Oryza brachyantha])	4.79	13.1	1.19	4.93	0.65	0	6.36	1.86	GO:0005975;GO:0005986;GO:0030388;GO:0006000;GO:0006002;GO:0006094;GO:0005737;GO:0005829;GO:0042132;GO:0046872	BP:carbohydrate metabolic process;BP:sucrose biosynthetic process;BP:fructose 1,6-bisphosphate metabolic process;BP:fructose metabolic process;BP:fructose 6-phosphate metabolic process;BP:gluconeogenesis;CC:cytoplasm;CC:cytosol;MF:fructose 1,6-bisphosphate 1-phosphatase activity;MF:metal ion binding;	K03841	FBP, fbp	map00010;map00030;map00051;map00710	Glycolysis / Gluconeogenesis);Pentose phosphate pathway);Fructose and mannose metabolism);Carbon fixation in photosynthetic organisms)	------	------	sp|Q9SDL8|F16P2_ORYCO;	Fructose-1,6-bisphosphatase, cytosolic OS=Oryza coarctata OX=77588 PE=2 SV=1;	PF00316;PF18913	FBPase;FBPase_C	Fructose-1-6-bisphosphatase, N-terminal domain;Fructose-1-6-bisphosphatase, C-terminal domain
TRINITY_DN17477_c0_g1		5.71	11.68	2.01	4.47	0	0	6.466667	1.49	------	------	K13199	SERBP1	------	------	ENOG41121UV	S:Function unknown)	------	------	PF04774	HABP4_PAI-RBP1	Hyaluronan / mRNA binding family
TRINITY_DN17480_c0_g2	mitogen-activated protein kinase Hog1 [Quercus suber])	7.16	14.02	2.12	5.85	4.77	0	7.766667	3.54	GO:1902065;GO:0048481;GO:0009611;GO:0010120;GO:0042742;GO:0009414;GO:0050826;GO:0035556;GO:0007049;GO:0000746;GO:0009555;GO:1901002;GO:0010183;GO:0010468;GO:0050832;GO:0006970;GO:0010229;GO:0010224;GO:0006979;GO:0010200;GO:0051301;GO:0080136;GO:0005737;GO:0005634;GO:0005938;GO:0005524;GO:0004707	BP:response to L-glutamate;BP:plant ovule development;BP:response to wounding;BP:camalexin biosynthetic process;BP:defense response to bacterium;BP:response to water deprivation;BP:response to freezing;BP:intracellular signal transduction;BP:cell cycle;BP:conjugation;BP:pollen development;BP:positive regulation of response to salt stress;BP:pollen tube guidance;BP:regulation of gene expression;BP…	K04441	P38	map04933	AGE-RAGE signaling pathway in diabetic complications)	ENOG410XNY0	T:Signal transduction mechanisms)	sp|Q4PC06|HOG1_USTMA;	Mitogen-activated protein kinase HOG1 OS=Ustilago maydis;	PF00069;PF07714;PF06293;PF01636	Pkinase;PK_Tyr_Ser-Thr;Kdo;APH	Protein kinase domain;Protein tyrosine and serine/threonine kinase;Lipopolysaccharide kinase (Kdo/WaaP) family;Phosphotransferase enzyme family
TRINITY_DN17484_c1_g2		4.35	13.4	0	9.74	0	0	5.916667	3.246667	------	------	------	------	------	------	------	------	------	------	------	------	------
TRINITY_DN17487_c1_g1		8.57	5.18	14.24	2.48	9.37	2.6	9.33	4.816667	------	------	------	------	------	------	------	------	------	------	------	------	------
TRINITY_DN17499_c0_g1	RNA polymerase II transcriptional coactivator KIWI [Setaria italica])	5.99	13.04	1.97	5.73	0	0	7	1.91	GO:0060261;GO:0006355;GO:0005634;GO:0005667;GO:0003713;GO:0003677	BP:positive regulation of transcription initiation from RNA polymerase II promoter;BP:regulation of transcription, DNA-templated;CC:nucleus;CC:transcription factor complex;MF:transcription coactivator activity;MF:DNA binding;	------	------	------	------	ENOG410XUB8	K:Transcription)	sp|O65154|KIWI_ARATH;	RNA polymerase II transcriptional coactivator KIWI OS=Arabidopsis thaliana OX=3702 GN=KIWI PE=1 SV=1;	PF02229	PC4	Transcriptional Coactivator p15 (PC4)
TRINITY_DN17522_c3_g1		14.23	1.62	3.88	6.96	7.61	0	6.576667	4.856667	------	------	------	------	------	------	------	------	------	------	------	------	------
TRINITY_DN17547_c0_g3		8.57	15.5	0	0	5.44	6.72	8.023333	4.053333	------	------	------	------	------	------	------	------	------	------	------	------	------
TRINITY_DN17559_c0_g1		3.36	3.27	8.39	4.48	4.3	5.56	5.006667	4.78	------	------	------	------	------	------	------	------	------	------	------	------	------
TRINITY_DN17564_c0_g1		5.67	3.42	9.11	6.44	3.34	3.09	6.066667	4.29	------	------	------	------	------	------	------	------	------	------	------	------	------
TRINITY_DN17571_c0_g1		0	22.75	0	11.59	0	1.32	7.583333	4.303333	------	------	------	------	------	------	------	------	------	------	------	------	------
TRINITY_DN17581_c0_g1		0	13.56	3.99	0	0	0	5.85	0	------	------	------	------	------	------	------	------	------	------	------	------	------
TRINITY_DN17586_c1_g2		6.97	3.61	29.93	0.66	8.54	0.57	13.503333	3.256667	------	------	------	------	------	------	------	------	------	------	------	------	------
TRINITY_DN17589_c2_g1		1.72	7.3	6.29	1.53	3.25	3.77	5.103333	2.85	------	------	------	------	------	------	------	------	------	------	------	------	------
TRINITY_DN17591_c0_g2		5.11	0	12.33	0	0	0	5.813333	0	------	------	------	------	------	------	------	------	------	------	------	------	------
TRINITY_DN17606_c0_g1		0	37.75	0	0	0	4.88	12.583333	1.626667	------	------	------	------	------	------	------	------	------	------	------	------	------
TRINITY_DN17610_c0_g1		4.18	8.36	4.23	3.01	6.02	1.11	5.59	3.38	------	------	------	------	------	------	------	------	------	------	------	------	------
TRINITY_DN17620_c0_g1	putative ribosomal protein S24e family protein [Helianthus annuus])	17.14	0	0	0	0	1.82	5.713333	0.606667	GO:0006412;GO:0005840;GO:0003735;GO:0003723	BP:translation;CC:ribosome;MF:structural constituent of ribosome;MF:RNA binding;	K02974	RP-S24e, RPS24	map03010	Ribosome)	------	------	sp|P0CU28|RS24_CHATD;	40S ribosomal protein S24 OS=Chaetomium thermophilum;	PF01282	Ribosomal_S24e	Ribosomal protein S24e
TRINITY_DN17640_c0_g3		3.56	14.77	0	0	0	0	6.11	0	------	------	------	------	------	------	ENOG410YE0Y	S:Function unknown)	------	------	PF08238	Sel1	Sel1 repeat
TRINITY_DN1765_c0_g1		9.35	6.42	0.41	13.11	0	0	5.393333	4.37	------	------	------	------	------	------	------	------	------	------	------	------	------
TRINITY_DN17695_c0_g3	LRK1 [Pinus tabuliformis])	9.49	4.86	5.82	3.7	0	8.38	6.723333	4.026667	GO:0016021;GO:0005524;GO:0004672	CC:integral component of membrane;MF:ATP binding;MF:protein kinase activity;	------	------	------	------	COG0515	T:Signal transduction mechanisms)	sp|Q9LIG2|RLK6_ARATH;	Receptor-like protein kinase At3g21340 OS=Arabidopsis thaliana OX=3702 GN=At3g21340 PE=1 SV=1;	PF07714;PF00069	PK_Tyr_Ser-Thr;Pkinase	Protein tyrosine and serine/threonine kinase;Protein kinase domain
TRINITY_DN17711_c0_g1		4.25	6.5	4.67	2.41	3.75	1.25	5.14	2.47	------	------	------	------	------	------	------	------	------	------	------	------	------
TRINITY_DN17716_c0_g1		10.98	6.3	14.29	2.32	7.35	3.39	10.523333	4.353333	------	------	------	------	------	------	------	------	------	------	------	------	------
TRINITY_DN17723_c0_g1	unknown [Picea sitchensis])	1.29	23.36	5.15	1	5.25	1.31	9.933333	2.52	GO:0003824;GO:0016787	MF:catalytic activity;MF:hydrolase activity;	------	------	------	------	COG0596	K:Transcription)	sp|O31581|YFHM_BACSU;	AB hydrolase superfamily protein YfhM OS=Bacillus subtilis;	PF00561;PF12697;PF12146	Abhydrolase_1;Abhydrolase_6;Hydrolase_4	alpha/beta hydrolase fold;Alpha/beta hydrolase family;Serine aminopeptidase, S33
TRINITY_DN17729_c0_g1		6.09	8.36	2.49	2.36	0	6.49	5.646667	2.95	------	------	------	------	------	------	------	------	------	------	------	------	------
TRINITY_DN17746_c0_g1	WUSCHEL-related homeobox 9-like isoform X1 [Cucurbita maxima])	5.33	6.27	3.79	6.36	4.8	2.54	5.13	4.566667	GO:0005634;GO:0003677	CC:nucleus;MF:DNA binding;	------	------	------	------	ENOG410Y94H;ENOG410YGSG	S:Function unknown);K:Transcription)	sp|Q6X7J5|WOX8_ARATH;	WUSCHEL-related homeobox 8 OS=Arabidopsis thaliana OX=3702 GN=WOX8 PE=2 SV=1;	PF00046	Homeodomain	Homeodomain
TRINITY_DN17748_c0_g1		0	0	16.4	0	0	0	5.466667	0	------	------	------	------	------	------	------	------	------	------	------	------	------
TRINITY_DN17753_c0_g2		3.55	21.03	2.3	8.28	0	0	8.96	2.76	------	------	------	------	------	------	------	------	------	------	PF00169;PF15406;PF14593;PF15409;PF15413	PH;PH_6;PH_3;PH_8;PH_11	PH domain;Pleckstrin homology domain;PH domain;Pleckstrin homology domain;Pleckstrin homology domain
TRINITY_DN17757_c0_g1	PREDICTED: probable pectinesterase 53 [Raphanus sativus])	1.99	1.92	20.05	3.43	6.02	4.5	7.986667	4.65	GO:0042545;GO:0045490;GO:0005737;GO:0005618;GO:0005576;GO:0052689;GO:0030599;GO:0045330	BP:cell wall modification;BP:pectin catabolic process;CC:cytoplasm;CC:cell wall;CC:extracellular region;MF:carboxylic ester hydrolase activity;MF:pectinesterase activity;MF:aspartyl esterase activity;	K01051	E3.1.1.11	map00040	Pentose and glucuronate interconversions)	COG4677	G:Carbohydrate transport and metabolism)	sp|Q8VYZ3|PME53_ARATH;	Probable pectinesterase 53 OS=Arabidopsis thaliana OX=3702 GN=PME53 PE=2 SV=1;	PF01095	Pectinesterase	Pectinesterase
TRINITY_DN17764_c1_g2		10.91	2.3	5.15	0	8.49	0	6.12	2.83	------	------	------	------	------	------	------	------	------	------	------	------	------
TRINITY_DN17774_c0_g1	high molecular weight glutenin subunit 1Dy [Aegilops tauschii])	4.4	20.82	14.48	2.8	4.68	2.01	13.233333	3.163333	GO:0045735;GO:0004867	MF:nutrient reservoir activity;MF:serine-type endopeptidase inhibitor activity;	------	------	------	------	------	------	sp|P10387|GLT0_WHEAT;	Glutenin, high molecular weight subunit DY10 OS=Triticum aestivum OX=4565 GN=GLU-D1-2B PE=3 SV=1;	PF03157	Glutenin_hmw	High molecular weight glutenin subunit
TRINITY_DN17774_c1_g1		0	20.58	2.49	0	0	2.1	7.69	0.7	------	------	------	------	------	------	------	------	------	------	PF03157	Glutenin_hmw	High molecular weight glutenin subunit
TRINITY_DN17785_c0_g2	hypothetical protein GQ55_5G228500 [Panicum hallii var. hallii])	4.7	12.92	1.37	4.11	0	0	6.33	1.37	GO:0005737;GO:0004674;GO:0005524;GO:0004672	CC:cytoplasm;MF:protein serine/threonine kinase activity;MF:ATP binding;MF:protein kinase activity;	K04416	MAP3K1, MEKK1	map04120	Ubiquitin mediated proteolysis)	------	------	sp|Q55A09|Y9963_DICDI;	Probable serine/threonine-protein kinase DDB_G0272254 OS=Dictyostelium discoideum OX=44689 GN=DDB_G0272254 PE=3 SV=1;	PF07714;PF00069;PF10707;PF06293	PK_Tyr_Ser-Thr;Pkinase;YrbL-PhoP_reg;Kdo	Protein tyrosine and serine/threonine kinase;Protein kinase domain;PhoP regulatory network protein YrbL;Lipopolysaccharide kinase (Kdo/WaaP) family
TRINITY_DN17816_c0_g2	unknown [Picea sitchensis])	4.31	4.28	6.45	4.32	4.56	2.42	5.013333	3.766667	------	------	------	------	------	------	ENOG410ZZP1	S:Function unknown)	------	------	------	------	------
TRINITY_DN17825_c0_g1		4.91	1.79	12.42	1.94	4.4	6.69	6.373333	4.343333	------	------	------	------	------	------	------	------	------	------	------	------	------
TRINITY_DN17826_c1_g2		18.49	0	0	0	0	0	6.163333	0	------	------	------	------	------	------	------	------	------	------	------	------	------
TRINITY_DN17837_c0_g1		8.47	11.08	2.6	7.74	0.17	0	7.383333	2.636667	------	------	------	------	------	------	COG2340	S:Function unknown)	sp|O31398|YKWD_BACSU;	Uncharacterized protein YkwD OS=Bacillus subtilis;	PF00188	CAP	Cysteine-rich secretory protein family
TRINITY_DN17846_c0_g1	Pentatricopeptide repeat [Macleaya cordata])	4.46	9.28	3.63	7.53	3.44	3.58	5.79	4.85	GO:0008270	MF:zinc ion binding;	------	------	------	------	ENOG410Z7Z7	S:Function unknown)	sp|Q9SVP7|PP307_ARATH;	Pentatricopeptide repeat-containing protein At4g13650 OS=Arabidopsis thaliana OX=3702 GN=PCMP-H42 PE=2 SV=2;	PF13041;PF01535;PF13812;PF12854;PF17177	PPR_2;PPR;PPR_3;PPR_1;PPR_long	PPR repeat family;PPR repeat;Pentatricopeptide repeat domain;PPR repeat;Pentacotripeptide-repeat region of PRORP
TRINITY_DN17856_c0_g1		6.18	20.36	3.84	13.99	0.11	0	10.126667	4.7	------	------	------	------	------	------	------	------	------	------	------	------	------
TRINITY_DN17918_c0_g1		0	0	21.52	0	0	0	7.173333	0	------	------	------	------	------	------	------	------	------	------	------	------	------
TRINITY_DN17950_c0_g1		25.36	0	0	0	0	0	8.453333	0	------	------	------	------	------	------	------	------	------	------	------	------	------
TRINITY_DN17971_c0_g2	unknown [Picea sitchensis])	5.27	5.42	4.89	3.52	6.61	4.27	5.193333	4.8	GO:0005783;GO:0005794;GO:0016020;GO:0016787;GO:0016298;GO:0047372	CC:endoplasmic reticulum;CC:Golgi apparatus;CC:membrane;MF:hydrolase activity;MF:lipase activity;MF:acylglycerol lipase activity;	K01054	MGLL	map00561	Glycerolipid metabolism)	COG2267	S:Function unknown)	sp|Q9C942|CSE_ARATH;	Caffeoylshikimate esterase OS=Arabidopsis thaliana OX=3702 GN=CSE PE=1 SV=1;	PF12146;PF12697;PF02230	Hydrolase_4;Abhydrolase_6;Abhydrolase_2	Serine aminopeptidase, S33;Alpha/beta hydrolase family;Phospholipase/Carboxylesterase
TRINITY_DN17980_c4_g1		3.41	11.51	4.28	2.04	6.81	0	6.4	2.95	------	------	------	------	------	------	------	------	------	------	------	------	------
TRINITY_DN17983_c1_g2		5.39	8.18	2.2	4.24	0	6.56	5.256667	3.6	------	------	------	------	------	------	------	------	------	------	------	------	------
TRINITY_DN17983_c2_g1		13.03	4.51	0	0	0	13.98	5.846667	4.66	------	------	------	------	------	------	------	------	------	------	------	------	------
TRINITY_DN17991_c0_g1	actin-like protein [Quercus suber])	4.75	13.85	1.97	6.54	0	0	6.856667	2.18	GO:0005737;GO:0005856;GO:0005524	CC:cytoplasm;CC:cytoskeleton;MF:ATP binding;	K16575	ACTR1, ARP1	------	------	------	------	sp|P42023|ACTZ_PNECA;	Actin-2 OS=Pneumocystis carinii OX=4754 PE=2 SV=1;	PF00022	Actin	Actin
TRINITY_DN18015_c2_g1		5.11	0	24.66	0	0	0	9.923333	0	------	------	------	------	------	------	------	------	------	------	------	------	------
TRINITY_DN18016_c0_g1		4.92	7.15	4.89	3.51	5.69	3.78	5.653333	4.326667	------	------	------	------	------	------	------	------	------	------	------	------	------
TRINITY_DN18032_c0_g1	uncharacterized protein LOC100275523 [Zea mays])	4.14	4.8	6.43	4.43	4.47	4.85	5.123333	4.583333	GO:0009941;GO:0009534;GO:0016853;GO:0016788	CC:chloroplast envelope;CC:chloroplast thylakoid;MF:isomerase activity;MF:hydrolase activity, acting on ester bonds;	------	------	------	------	ENOG410XQY4	S:Function unknown)	sp|Q7XA78|D27_ARATH;	Beta-carotene isomerase D27, chloroplastic OS=Arabidopsis thaliana OX=3702 GN=D27 PE=1 SV=1;	PF13225	DUF4033	Domain of unknown function (DUF4033)
TRINITY_DN18040_c0_g2	PREDICTED: reticulon-like protein B11 [Camelina sativa])	7.21	14.45	3.52	11.11	0	0	8.393333	3.703333	------	------	K00688;K20721	PYG, glgP;RTN1	map00500	Starch and sucrose metabolism)	ENOG410XPKH	S:Function unknown)	sp|Q9LT71|RTNLK_ARATH;	Reticulon-like protein B11 OS=Arabidopsis thaliana OX=3702 GN=RTNLB11 PE=2 SV=1;	PF02453;PF04842	Reticulon;DUF639	Reticulon;Plant protein of unknown function (DUF639)
TRINITY_DN18045_c0_g1		4.21	10.09	5.65	5.82	3.43	4.86	6.65	4.703333	------	------	------	------	------	------	------	------	------	------	------	------	------
TRINITY_DN18047_c0_g2		4.74	0	13.58	5.55	0	1.98	6.106667	2.51	------	------	------	------	------	------	------	------	------	------	------	------	------
TRINITY_DN18057_c0_g2	Transposon Ty3-G Gag-Pol polyprotein, partial [Cajanus cajan])	15.13	17.62	13.04	6.13	4.73	2.6	15.263333	4.486667	GO:0015074;GO:0004190;GO:0003676	BP:DNA integration;MF:aspartic-type endopeptidase activity;MF:nucleic acid binding;	------	------	------	------	------	------	------	------	PF08284;PF02160	RVP_2;Peptidase_A3	Retroviral aspartyl protease;Cauliflower mosaic virus peptidase (A3)
TRINITY_DN18064_c0_g2	predicted protein [Hordeum vulgare subsp. vulgare])	20.63	0	0	0	0	5.51	6.876667	1.836667	GO:0003746;GO:0003924;GO:0005525	MF:translation elongation factor activity;MF:GTPase activity;MF:GTP binding;	K03231	EEF1A	map03013	RNA transport)	COG5256	J:Translation, ribosomal structure and biogenesis)	sp|P0CY35|EF1A1_CANAL;	Elongation factor 1-alpha 1 OS=Candida albicans;	PF00009	GTP_EFTU	Elongation factor Tu GTP binding domain
TRINITY_DN18064_c0_g3	elongation factor 1-alpha [Hylocereus polyrhizus])	3.6	5.55	11.05	0	0	0	6.733333	0	GO:0003746;GO:0003924;GO:0005525	MF:translation elongation factor activity;MF:GTPase activity;MF:GTP binding;	K03231	EEF1A	map03013	RNA transport)	COG5256	J:Translation, ribosomal structure and biogenesis)	sp|Q01372|EF1A_NEUCR;	Elongation factor 1-alpha OS=Neurospora crassa;	PF00009	GTP_EFTU	Elongation factor Tu GTP binding domain
TRINITY_DN18092_c0_g1		6.68	4.83	5.85	2.25	1.22	1	5.786667	1.49	------	------	------	------	------	------	------	------	------	------	------	------	------
TRINITY_DN18093_c0_g3		34.9	0	17.37	0	0	7.48	17.423333	2.493333	------	------	------	------	------	------	------	------	------	------	------	------	------
TRINITY_DN18115_c0_g2	ubiquitin-conjugating enzyme E2 R2-like [Rhodamnia argentea])	5.56	10.36	2.18	6.53	0	0	6.033333	2.176667	GO:0006511;GO:0000209;GO:0004839;GO:0061631;GO:0016740;GO:0016746;GO:0005524	BP:ubiquitin-dependent protein catabolic process;BP:protein polyubiquitination;MF:ubiquitin activating enzyme activity;MF:ubiquitin conjugating enzyme activity;MF:transferase activity;MF:transferase activity, transferring acyl groups;MF:ATP binding;	K02207	UBE2R, UBC3, CDC34	map04120	Ubiquitin mediated proteolysis)	COG5078	O:Posttranslational modification, protein turnover, chaperones)	sp|P14682|UBC3_YEAST;	Ubiquitin-conjugating enzyme E2-34 kDa OS=Saccharomyces cerevisiae;	PF00179	UQ_con	Ubiquitin-conjugating enzyme
TRINITY_DN18122_c0_g1		4.74	4.86	9.7	0	6.16	0	6.433333	2.053333	------	------	------	------	------	------	------	------	------	------	------	------	------
TRINITY_DN1812_c0_g1		7.46	3.89	14.75	6.88	2.83	4.59	8.7	4.766667	------	------	------	------	------	------	------	------	------	------	PF03171	2OG-FeII_Oxy	2OG-Fe(II) oxygenase superfamily
TRINITY_DN18189_c0_g1	PREDICTED: uncharacterized protein LOC105956698 [Erythranthe guttata])	5.24	10.05	0.85	4.09	4.11	3.5	5.38	3.9	GO:0015074;GO:0003964;GO:0004190;GO:0008270;GO:0003676	BP:DNA integration;MF:RNA-directed DNA polymerase activity;MF:aspartic-type endopeptidase activity;MF:zinc ion binding;MF:nucleic acid binding;	------	------	------	------	------	------	sp|Q99315|YG31B_YEAST;	Transposon Ty3-G Gag-Pol polyprotein OS=Saccharomyces cerevisiae;	PF00078	RVT_1	Reverse transcriptase (RNA-dependent DNA polymerase)
TRINITY_DN18196_c0_g1		2.97	10.52	6.17	1.16	0.11	0	6.553333	0.423333	------	------	------	------	------	------	------	------	sp|Q5UQG7|YR818_MIMIV;	Putative serine/threonine-protein kinase/receptor R818 OS=Acanthamoeba polyphaga mimivirus OX=212035 GN=MIMI_R818 PE=3 SV=1;	PF07714;PF00069	PK_Tyr_Ser-Thr;Pkinase	Protein tyrosine and serine/threonine kinase;Protein kinase domain
TRINITY_DN18203_c0_g1		1.67	11.81	4.07	7.16	4.81	2.29	5.85	4.753333	------	------	------	------	------	------	------	------	------	------	------	------	------
TRINITY_DN18218_c0_g1	uncharacterized protein LOC112022005 [Quercus suber])	4.34	26.84	3.74	12.28	0	0	11.64	4.093333	------	------	K00993	EPT1	map00565;map00564;map00440	Ether lipid metabolism);Glycerophospholipid metabolism);Phosphonate and phosphinate metabolism)	ENOG4112BC8	S:Function unknown)	------	------	------	------	------
TRINITY_DN18247_c0_g1		8.18	7.42	6.01	8.68	1.04	2.56	7.203333	4.093333	------	------	------	------	------	------	------	------	------	------	------	------	------
TRINITY_DN18290_c0_g1		0	16.73	0	11.89	0	0	5.576667	3.963333	------	------	------	------	------	------	------	------	------	------	------	------	------
TRINITY_DN18294_c0_g1		6.68	6.81	4.1	0	5.72	2.34	5.863333	2.686667	------	------	------	------	------	------	------	------	------	------	------	------	------
TRINITY_DN18307_c0_g1	high osmolarity signaling protein SHO1B-like [Quercus suber])	4.09	12.74	1.99	5.34	7.5	0	6.273333	4.28	GO:0016021;GO:0005034	CC:integral component of membrane;MF:osmosensor activity;	K11246	SHO1	------	------	ENOG410Y71M	U:Intracellular trafficking, secretion, and vesicular transport)	sp|B8MD74|SHO1_TALSN;	High osmolarity signaling protein sho1 OS=Talaromyces stipitatus;	PF00018;PF14604;PF07653	SH3_1;SH3_9;SH3_2	SH3 domain;Variant SH3 domain;Variant SH3 domain
TRINITY_DN1832_c2_g1		10.4	0	9.12	0	0	0	6.506667	0	------	------	------	------	------	------	------	------	------	------	------	------	------
TRINITY_DN18333_c0_g1	PREDICTED: origin of replication complex subunit 5 [Daucus carota subsp. sativus])	6.66	4.08	4.8	3.06	3.31	5.39	5.18	3.92	GO:0009744;GO:0006270;GO:0006260;GO:0000808;GO:0005634;GO:0005664;GO:0003688	BP:response to sucrose;BP:DNA replication initiation;BP:DNA replication;CC:origin recognition complex;CC:nucleus;CC:nuclear origin of replication recognition complex;MF:DNA replication origin binding;	K02607	ORC5	------	------	ENOG410XSY0	L:Replication, recombination and repair)	sp|Q6EWX0|ORC5_ARATH;	Origin of replication complex subunit 5 OS=Arabidopsis thaliana OX=3702 GN=ORC5 PE=1 SV=1;	PF14630;PF13191;PF13401	ORC5_C;AAA_16;AAA_22	Origin recognition complex (ORC) subunit 5 C-terminus;AAA ATPase domain;AAA domain
TRINITY_DN18346_c0_g2	transmembrane GTPase fzo1-like [Quercus suber])	3.25	10.96	1.14	3.95	0	0	5.116667	1.316667	GO:0015986;GO:0000276;GO:0003924;GO:0015078;GO:0005525	BP:ATP synthesis coupled proton transport;CC:mitochondrial proton-transporting ATP synthase complex, coupling factor;MF:GTPase activity;MF:hydrogen ion transmembrane transporter activity;MF:GTP binding;	K06030	MFN2, FZO1	------	------	COG0699	S:Function unknown)	sp|Q9USY7|FZO1_SCHPO;	Transmembrane GTPase fzo1 OS=Schizosaccharomyces pombe;	PF00350;PF01926;PF00009	Dynamin_N;MMR_HSR1;GTP_EFTU	Dynamin family;50S ribosome-binding GTPase;Elongation factor Tu GTP binding domain
TRINITY_DN18354_c0_g1		5.9	4.27	5.92	2.98	7.13	3.27	5.363333	4.46	------	------	------	------	------	------	------	------	------	------	------	------	------
TRINITY_DN18361_c0_g1	unknown [Lotus japonicus])	7.75	7.57	2.01	2.26	0	0	5.776667	0.753333	GO:0006511;GO:0016740;GO:0061631;GO:0005524	BP:ubiquitin-dependent protein catabolic process;MF:transferase activity;MF:ubiquitin conjugating enzyme activity;MF:ATP binding;	K06689	UBE2D, UBC4, UBC5	map04120;map04141	Ubiquitin mediated proteolysis);Protein processing in endoplasmic reticulum)	COG5078	S:Function unknown)	sp|O74196|UBC1_COLGL;	Ubiquitin-conjugating enzyme E2-16 kDa OS=Colletotrichum gloeosporioides OX=474922 GN=UBC1 PE=2 SV=1;	PF00179;PF05773	UQ_con;RWD	Ubiquitin-conjugating enzyme;RWD domain
TRINITY_DN18363_c0_g1		9.3	0	16.03	7.58	2.85	0	8.443333	3.476667	------	------	------	------	------	------	------	------	------	------	------	------	------
TRINITY_DN18367_c0_g1		8.94	6.75	2.89	4.07	0	0	6.193333	1.356667	------	------	------	------	------	------	------	------	------	------	------	------	------
TRINITY_DN18378_c0_g1		6.85	3.57	4.66	3.76	0.94	5.96	5.026667	3.553333	------	------	------	------	------	------	------	------	------	------	------	------	------
TRINITY_DN18384_c0_g1	hypothetical protein CUMW_065450 [Citrus unshiu])	5.11	4.42	5.75	3.78	3.91	3.02	5.093333	3.57	GO:0009451;GO:0043231;GO:0020037;GO:0016705;GO:0008270;GO:0005506	BP:RNA modification;CC:intracellular membrane-bounded organelle;MF:heme binding;MF:oxidoreductase activity, acting on paired donors, with incorporation or reduction of molecular oxygen;MF:zinc ion binding;MF:iron ion binding;	------	------	------	------	ENOG410Z7Z7	S:Function unknown)	sp|Q3E6Q1|PPR32_ARATH;	Pentatricopeptide repeat-containing protein At1g11290, chloroplastic OS=Arabidopsis thaliana OX=3702 GN=PCMP-H40 PE=2 SV=1;	PF13041;PF01535;PF12854;PF13812;PF17177	PPR_2;PPR;PPR_1;PPR_3;PPR_long	PPR repeat family;PPR repeat;PPR repeat;Pentatricopeptide repeat domain;Pentacotripeptide-repeat region of PRORP
TRINITY_DN18412_c0_g1		6.14	11.75	1.32	9.27	0	0	6.403333	3.09	------	------	------	------	------	------	------	------	------	------	------	------	------
TRINITY_DN18422_c0_g2	unnamed protein product [Microthlaspi erraticum])	7.91	9.67	0.84	5.03	0	0	6.14	1.676667	GO:0000062	MF:fatty-acyl-CoA binding;	------	------	------	------	ENOG410YK5Z	S:Function unknown)	sp|Q9MA55|ACBP4_ARATH;	Acyl-CoA-binding domain-containing protein 4 OS=Arabidopsis thaliana OX=3702 GN=ACBP4 PE=1 SV=1;	PF13418;PF01344;PF13964;PF13415;PF07646;PF13854	Kelch_4;Kelch_1;Kelch_6;Kelch_3;Kelch_2;Kelch_5	Galactose oxidase, central domain;Kelch motif;Kelch motif;Galactose oxidase, central domain;Kelch motif;Kelch motif
TRINITY_DN18445_c0_g1		1.44	20.63	0	0	9.33	0	7.356667	3.11	------	------	------	------	------	------	------	------	------	------	------	------	------
TRINITY_DN18454_c0_g1		0	0	21.52	0	0	0	7.173333	0	------	------	------	------	------	------	------	------	------	------	------	------	------
TRINITY_DN18458_c0_g1		3.48	1.76	10.51	6.01	2.23	0	5.25	2.746667	------	------	------	------	------	------	------	------	------	------	------	------	------
TRINITY_DN18460_c0_g1	unknown [Picea sitchensis])	3.02	0.26	19.56	0.4	6.32	6.9	7.613333	4.54	GO:0016021;GO:0022857	CC:integral component of membrane;MF:transmembrane transporter activity;	------	------	------	------	ENOG41101S9	T:Signal transduction mechanisms)	sp|Q93ZQ5|SPXM3_ARATH;	SPX domain-containing membrane protein At4g22990 OS=Arabidopsis thaliana OX=3702 GN=At4g22990 PE=2 SV=2;	PF07690	MFS_1	Major Facilitator Superfamily
TRINITY_DN18461_c0_g1		5	7.88	2.3	3.72	0	0	5.06	1.24	------	------	------	------	------	------	------	------	------	------	------	------	------
TRINITY_DN18463_c0_g1		15.97	1.03	1.25	3.2	2.6	2.98	6.083333	2.926667	------	------	------	------	------	------	------	------	------	------	------	------	------
TRINITY_DN18538_c0_g2		4.21	11.04	0.73	7.29	0	0	5.326667	2.43	------	------	------	------	------	------	------	------	------	------	------	------	------
TRINITY_DN1854_c5_g1	putative receptor-like protein kinase At4g00960 isoform X1 [Arachis hypogaea])	2.58	4.86	15.3	5.88	0.66	4.04	7.58	3.526667	GO:0016021;GO:0005524;GO:0004672	CC:integral component of membrane;MF:ATP binding;MF:protein kinase activity;	------	------	------	------	ENOG410Y9D0	T:Signal transduction mechanisms)	sp|O64776|Y1144_ARATH;	G-type lectin S-receptor-like serine/threonine-protein kinase At1g61440 OS=Arabidopsis thaliana OX=3702 GN=At1g61440 PE=3 SV=2;	PF07714;PF00069	PK_Tyr_Ser-Thr;Pkinase	Protein tyrosine and serine/threonine kinase;Protein kinase domain
TRINITY_DN18552_c0_g1		0	12.56	2.98	8.43	0	0	5.18	2.81	------	------	------	------	------	------	------	------	------	------	------	------	------
TRINITY_DN18558_c0_g1		11.95	2.47	5.85	2.76	0	0	6.756667	0.92	------	------	------	------	------	------	------	------	------	------	------	------	------
TRINITY_DN18566_c0_g1		4.34	8.22	4.36	3.94	4.32	4.37	5.64	4.21	------	------	------	------	------	------	------	------	------	------	------	------	------
TRINITY_DN18574_c0_g2		7.35	40.28	4.06	9.75	0	0	17.23	3.25	------	------	------	------	------	------	ENOG410ZYVB;ENOG41125VG	S:Function unknown);	------	------	------	------	------
TRINITY_DN18602_c0_g1	cytochrome b6-f complex iron-sulfur subunit 2, chloroplastic-like [Ziziphus jujuba])	4.94	3.01	15.68	4.19	4.44	5.29	7.876667	4.64	GO:0080167;GO:0010196;GO:0042742;GO:0009535;GO:0009941;GO:0016021;GO:0005886;GO:0009496;GO:0051537;GO:0008121;GO:0045158;GO:0046872;GO:0016491	BP:response to karrikin;BP:nonphotochemical quenching;BP:defense response to bacterium;CC:chloroplast thylakoid membrane;CC:chloroplast envelope;CC:integral component of membrane;CC:plasma membrane;MF:plastoquinol--plastocyanin reductase activity;MF:2 iron, 2 sulfur cluster binding;MF:ubiquinol-cytochrome-c reductase activity;MF:electron transporter, transferring electrons within cytochrome b6/f …	K02636	petC	map00195	Photosynthesis)	COG0723	K:Transcription)	sp|Q02585|UCRIB_TOBAC;	Cytochrome b6-f complex iron-sulfur subunit 2, chloroplastic OS=Nicotiana tabacum OX=4097 GN=petC2 PE=2 SV=1;	PF00355	Rieske	Rieske [2Fe-2S] domain
TRINITY_DN18634_c0_g1	hypothetical protein FH972_020994 [Carpinus fangiana])	1.62	22.16	1.96	7.15	0	0	8.58	2.383333	GO:0016021	CC:integral component of membrane;	K07034	K07034	------	------	COG1584	S:Function unknown)	sp|P25613|ADY2_YEAST;	Accumulation of dyads protein 2 OS=Saccharomyces cerevisiae;	PF01184	Gpr1_Fun34_YaaH	GPR1/FUN34/yaaH family
TRINITY_DN18642_c0_g1	mitochondrial import inner membrane translocase subunit tim17-like [Quercus suber])	5.63	7.91	1.64	4.92	0	0	5.06	1.64	GO:0030150;GO:0031305;GO:0016021;GO:0005744	BP:protein import into mitochondrial matrix;CC:integral component of mitochondrial inner membrane;CC:integral component of membrane;CC:mitochondrial inner membrane presequence translocase complex;	K17795	TIM17	------	------	COG5596	V:Defense mechanisms)	sp|P59670|TIM17_NEUCR;	Mitochondrial import inner membrane translocase subunit tim17 OS=Neurospora crassa;	PF02466	Tim17	Tim17/Tim22/Tim23/Pmp24 family
TRINITY_DN18644_c1_g1		8.49	8.81	0	4.77	0	4.56	5.766667	3.11	------	------	------	------	------	------	------	------	------	------	------	------	------
TRINITY_DN18668_c0_g1	ty3-gypsy retrotransposon protein [Cucumis melo var. makuwa])	2.52	8.62	4.05	2.53	3.83	2.41	5.063333	2.923333	GO:0015074;GO:0004386;GO:0004190;GO:0008270;GO:0003676;GO:0005524	BP:DNA integration;MF:helicase activity;MF:aspartic-type endopeptidase activity;MF:zinc ion binding;MF:nucleic acid binding;MF:ATP binding;	------	------	------	------	------	------	sp|P10401|POLY_DROME;	Retrovirus-related Pol polyprotein from transposon gypsy OS=Drosophila melanogaster OX=7227 GN=pol PE=4 SV=1;	PF00078	RVT_1	Reverse transcriptase (RNA-dependent DNA polymerase)
TRINITY_DN18674_c1_g1		3.34	7.94	5.79	1.29	1.79	0.75	5.69	1.276667	------	------	------	------	------	------	------	------	------	------	------	------	------
TRINITY_DN18684_c0_g1	hypothetical protein GOBAR_AA32108 [Gossypium barbadense])	2.14	7.43	8.47	4.44	3.33	1.66	6.013333	3.143333	------	------	------	------	------	------	ENOG4111JHC	S:Function unknown)	sp|Q8TGM7|ART2_YEAST;	Putative uncharacterized protein ART2 OS=Saccharomyces cerevisiae;	------	------	------
TRINITY_DN18698_c0_g1		6.84	8.05	1.91	2.66	1.3	7.96	5.6	3.973333	------	------	------	------	------	------	------	------	------	------	------	------	------
TRINITY_DN18777_c0_g1		11.25	4.94	15.77	3.76	2.09	6.81	10.653333	4.22	------	------	------	------	------	------	------	------	------	------	------	------	------
TRINITY_DN18790_c0_g1		12.99	3.98	1.59	4.58	5.03	4.11	6.186667	4.573333	------	------	------	------	------	------	------	------	------	------	------	------	------
TRINITY_DN187_c1_g1		856.33	2.12	2.12	1.47	3.09	3.01	286.856667	2.523333	------	------	------	------	------	------	------	------	------	------	------	------	------
TRINITY_DN18815_c1_g1		3.82	8.4	8.57	4.44	5.45	0.97	6.93	3.62	------	------	------	------	------	------	------	------	------	------	------	------	------
TRINITY_DN18833_c0_g2		9.98	0	6.02	5.55	0	0	5.333333	1.85	------	------	------	------	------	------	------	------	------	------	------	------	------
TRINITY_DN18847_c0_g1		6.96	2.92	7.58	4.83	0	0	5.82	1.61	------	------	------	------	------	------	------	------	------	------	PF17921	Integrase_H2C2	Integrase zinc binding domain
TRINITY_DN18850_c0_g1		5.71	6.42	4.85	4.25	4.83	2.9	5.66	3.993333	------	------	------	------	------	------	------	------	------	------	------	------	------
TRINITY_DN18858_c0_g1		0	5.54	10.69	0	0	2.86	5.41	0.953333	------	------	------	------	------	------	------	------	------	------	------	------	------
TRINITY_DN18869_c0_g1		5.82	7.25	9.18	0	1.96	5.51	7.416667	2.49	------	------	------	------	------	------	------	------	------	------	------	------	------
TRINITY_DN18871_c0_g1	guanine nucleotide-binding protein subunit beta-like protein [Quercus suber])	4.07	10.22	1.04	3.03	6.04	0	5.11	3.023333	GO:0072344;GO:0001934;GO:0022627;GO:0005829;GO:0005634;GO:0005840;GO:0005080;GO:0019899;GO:0003824;GO:0043022	BP:rescue of stalled ribosome;BP:positive regulation of protein phosphorylation;CC:cytosolic small ribosomal subunit;CC:cytosol;CC:nucleus;CC:ribosome;MF:protein kinase C binding;MF:enzyme binding;MF:catalytic activity;MF:ribosome binding;	K14753	RACK1	------	------	ENOG410XQGZ	S:Function unknown)	sp|Q4R7Y4|GBLP_MACFA;	Guanine nucleotide-binding protein subunit beta-2-like 1 OS=Macaca fascicularis OX=9541 GN=GNB2L1 PE=2 SV=3;	PF00400;PF12894;PF11715	WD40;ANAPC4_WD40;Nup160	WD domain, G-beta repeat;Anaphase-promoting complex subunit 4 WD40 domain;Nucleoporin Nup120/160
TRINITY_DN18887_c0_g1		12.49	2.1	9.52	9.82	2.83	1.55	8.036667	4.733333	------	------	------	------	------	------	------	------	------	------	------	------	------
TRINITY_DN18888_c0_g1		6.06	7.65	2.52	1.68	0	0	5.41	0.56	------	------	------	------	------	------	------	------	------	------	------	------	------
TRINITY_DN18987_c0_g2		4.98	17.46	1.46	8.49	0	0	7.966667	2.83	------	------	------	------	------	------	------	------	------	------	------	------	------
TRINITY_DN19001_c0_g1		5.72	19.97	2.79	7.41	0	0	9.493333	2.47	------	------	------	------	------	------	------	------	------	------	------	------	------
TRINITY_DN19006_c0_g1	unknown [Picea sitchensis])	5.55	6.11	6.5	3.97	5.42	5.58	6.053333	4.99	------	------	------	------	------	------	ENOG410XRYT	S:Function unknown)	sp|Q9VI25|NCDN_DROME;	Neurochondrin homolog OS=Drosophila melanogaster OX=7227 GN=Neurochondrin PE=2 SV=1;	PF05536	Neurochondrin	Neurochondrin
TRINITY_DN19020_c0_g1		0.38	1.18	14.24	0.31	0	2.74	5.266667	1.016667	------	------	------	------	------	------	------	------	------	------	------	------	------
TRINITY_DN19047_c0_g1		0	0	19.71	0	0	0	6.57	0	------	------	------	------	------	------	------	------	------	------	------	------	------
TRINITY_DN19055_c0_g1		6.83	0	14.61	0	13.47	0	7.146667	4.49	------	------	------	------	------	------	------	------	------	------	------	------	------
TRINITY_DN19066_c0_g1		4.82	6.59	5.91	0	6.26	3.41	5.773333	3.223333	------	------	------	------	------	------	------	------	------	------	------	------	------
TRINITY_DN19071_c0_g1	hypothetical protein EJB05_08222, partial [Eragrostis curvula])	4.85	6	5.8	2.38	1.49	0.47	5.55	1.446667	GO:0006979;GO:0042744;GO:0005576;GO:0020037;GO:0046872;GO:0004601	BP:response to oxidative stress;BP:hydrogen peroxide catabolic process;CC:extracellular region;MF:heme binding;MF:metal ion binding;MF:peroxidase activity;	K00430	E1.11.1.7	map00940	Phenylpropanoid biosynthesis)	ENOG410YDTD;ENOG4111F7T;ENOG410YFKD	G:Carbohydrate transport and metabolism);S:Function unknown)	sp|A7QEU4|PER5_VITVI;	Peroxidase 5 OS=Vitis vinifera OX=29760 GN=GSVIVT00037159001 PE=1 SV=2;	PF00141	peroxidase	Peroxidase
TRINITY_DN19112_c0_g1		10.12	3.72	2.25	1.36	0	0.96	5.363333	0.773333	------	------	------	------	------	------	------	------	------	------	------	------	------
TRINITY_DN19123_c0_g1		10.29	2.61	5.69	9.13	1.54	1.54	6.196667	4.07	------	------	------	------	------	------	------	------	------	------	------	------	------
TRINITY_DN19133_c0_g1	hypothetical protein F2Q70_00041220 [Brassica cretica])	6.25	4.88	6.79	4.92	3.49	1.44	5.973333	3.283333	GO:0016021	CC:integral component of membrane;	------	------	------	------	ENOG410XT5U	S:Function unknown)	------	------	PF05686	Glyco_transf_90	Glycosyl transferase family 90
TRINITY_DN19227_c0_g1	putative polyprotein, partial [Cicer arietinum])	5.33	5.38	6.63	3.2	7.26	3.74	5.78	4.733333	GO:0015074;GO:0003964;GO:0003676	BP:DNA integration;MF:RNA-directed DNA polymerase activity;MF:nucleic acid binding;	------	------	------	------	------	------	sp|Q99315|YG31B_YEAST;	Transposon Ty3-G Gag-Pol polyprotein OS=Saccharomyces cerevisiae;	PF00665	rve	Integrase core domain
TRINITY_DN19230_c0_g1	peroxisome biogenesis protein 2 [Phalaenopsis equestris])	4.12	18.44	5.4	3.89	4.16	4.25	9.32	4.1	GO:0006635;GO:0016558;GO:0006513;GO:0009640;GO:0005829;GO:0005777;GO:0009506;GO:0046872;GO:0004842	BP:fatty acid beta-oxidation;BP:protein import into peroxisome matrix;BP:protein monoubiquitination;BP:photomorphogenesis;CC:cytosol;CC:peroxisome;CC:plasmodesma;MF:metal ion binding;MF:ubiquitin-protein transferase activity;	K06664	PEX2, PXMP3	map04146	Peroxisome)	ENOG41107WE	O:Posttranslational modification, protein turnover, chaperones)	sp|Q9CA86|PEX2_ARATH;	Peroxisome biogenesis protein 2 OS=Arabidopsis thaliana OX=3702 GN=PEX2 PE=1 SV=1;	PF04757;PF13920	Pex2_Pex12;zf-C3HC4_3	Pex2 / Pex12 amino terminal region;Zinc finger, C3HC4 type (RING finger)
TRINITY_DN19234_c0_g2	uncharacterized protein LOC112000583 [Quercus suber])	11.41	34.95	3.21	14.15	0	0	16.523333	4.716667	------	------	K21197	PCL5, pas1	------	------	ENOG4111TTK	Z:Cytoskeleton)	sp|P87049|CGP1_SCHPO;	G1/S-specific cyclin pas1 OS=Schizosaccharomyces pombe;	PF08613	Cyclin	Cyclin
TRINITY_DN19241_c0_g1	hypothetical protein EJ110_NYTH28949 [Nymphaea thermarum])	8.44	5.91	5.46	2.61	7.57	2.29	6.603333	4.156667	------	------	------	------	------	------	------	------	------	------	PF08284;PF13650	RVP_2;Asp_protease_2	Retroviral aspartyl protease;Aspartyl protease
TRINITY_DN19249_c0_g1		8.83	3.36	3.75	4.61	4.2	5.43	5.313333	4.746667	------	------	------	------	------	------	------	------	------	------	------	------	------
TRINITY_DN19261_c0_g2		10.52	0	5.16	0	2.75	0	5.226667	0.916667	------	------	------	------	------	------	------	------	------	------	------	------	------
TRINITY_DN19271_c0_g2	fructose-bisphosphate aldolase 1-like [Quercus suber])	3.37	12.7	1.22	6.61	2.62	0	5.763333	3.076667	GO:0005975;GO:0006096;GO:0050661;GO:0051287;GO:0016832;GO:0008270;GO:0004332;GO:0016491	BP:carbohydrate metabolic process;BP:glycolytic process;MF:NADP binding;MF:NAD binding;MF:aldehyde-lyase activity;MF:zinc ion binding;MF:fructose-bisphosphate aldolase activity;MF:oxidoreductase activity;	K01624	FBA, fbaA	map00010;map00030;map00051;map00710	Glycolysis / Gluconeogenesis);Pentose phosphate pathway);Fructose and mannose metabolism);Carbon fixation in photosynthetic organisms)	------	------	sp|Q9HGY9|ALF_ASPOR;	Fructose-bisphosphate aldolase OS=Aspergillus oryzae;	PF01116	F_bP_aldolase	Fructose-bisphosphate aldolase class-II
TRINITY_DN19323_c1_g2	cytochrome P450 monooxygenase FUM15-like [Quercus suber])	1.41	15.39	2.31	1.44	0	0	6.37	0.48	GO:0006281;GO:0016021;GO:0004497;GO:0020037;GO:0016705;GO:0005506;GO:0003684	BP:DNA repair;CC:integral component of membrane;MF:monooxygenase activity;MF:heme binding;MF:oxidoreductase activity, acting on paired donors, with incorporation or reduction of molecular oxygen;MF:iron ion binding;MF:damaged DNA binding;	------	------	------	------	------	------	sp|I1S163|FSL4_GIBZE;	Cytochrome P450 monooxygenase FSL4 OS=Gibberella zeae;	PF00067	p450	Cytochrome P450
TRINITY_DN19340_c0_g1		4.08	7.16	6.53	4.53	2.91	6.1	5.923333	4.513333	------	------	------	------	------	------	------	------	------	------	PF13054	DUF3915	Protein of unknown function (DUF3915)
TRINITY_DN19367_c1_g1		4.61	4.99	7.19	2.17	0.87	6	5.596667	3.013333	------	------	------	------	------	------	------	------	------	------	------	------	------
TRINITY_DN19373_c0_g2	uncharacterized protein LOC111991343 [Quercus suber])	3.88	32.84	2.49	10.09	0.07	0	13.07	3.386667	------	------	------	------	------	------	------	------	sp|Q00963|SPTCB_DROME;	Spectrin beta chain OS=Drosophila melanogaster OX=7227 GN=beta-Spec PE=1 SV=2;	PF00169;PF15410	PH;PH_9	PH domain;Pleckstrin homology domain
TRINITY_DN19382_c0_g1		6.63	5.15	4.79	7.46	1.84	1.55	5.523333	3.616667	------	------	------	------	------	------	------	------	------	------	------	------	------
TRINITY_DN19419_c0_g1	pentatricopeptide repeat-containing protein At4g18520, chloroplastic isoform X4 [Arachis hypogaea])	2.29	8.23	7.95	5.19	3.12	2.89	6.156667	3.733333	GO:0008270	MF:zinc ion binding;	------	------	------	------	ENOG410Z7Z7	S:Function unknown)	sp|Q0WNP3|PP319_ARATH;	Pentatricopeptide repeat-containing protein At4g18520, chloroplastic OS=Arabidopsis thaliana OX=3702 GN=PCMP-A2 PE=1 SV=1;	PF13041;PF01535;PF13812;PF17177	PPR_2;PPR;PPR_3;PPR_long	PPR repeat family;PPR repeat;Pentatricopeptide repeat domain;Pentacotripeptide-repeat region of PRORP
TRINITY_DN19430_c0_g1		8.86	4.37	5.32	2.29	3.5	1.45	6.183333	2.413333	------	------	------	------	------	------	------	------	------	------	------	------	------
TRINITY_DN19455_c0_g1	uncharacterized protein BNAC09G10640D [Brassica napus])	3.94	20.51	10.31	3.36	6.1	5.1	11.586667	4.853333	------	------	------	------	------	------	------	------	------	------	------	------	------
TRINITY_DN19497_c0_g1		12.97	4.56	4.91	4.11	4.01	3.27	7.48	3.796667	------	------	------	------	------	------	------	------	------	------	------	------	------
TRINITY_DN19505_c0_g2	hypothetical protein FH972_021261 [Carpinus fangiana])	4.28	11.9	1.59	6.48	0	0	5.923333	2.16	GO:0006457;GO:0010275;GO:0042026;GO:0009535;GO:0009533;GO:0016021;GO:0031977;GO:0051082;GO:0003755;GO:0043424;GO:0016018	BP:protein folding;BP:NA;BP:protein refolding;CC:chloroplast thylakoid membrane;CC:chloroplast stromal thylakoid;CC:integral component of membrane;CC:thylakoid lumen;MF:unfolded protein binding;MF:peptidyl-prolyl cis-trans isomerase activity;MF:protein histidine kinase binding;MF:cyclosporin A binding;	K03768	PPIB, ppiB	------	------	------	------	sp|Q01490|PPIB_ORPSP;	Peptidyl-prolyl cis-trans isomerase B OS=Orpinomyces sp.;	PF00160	Pro_isomerase	Cyclophilin type peptidyl-prolyl cis-trans isomerase/CLD
TRINITY_DN19508_c0_g2		5.8	28.34	2.85	4.1	0	0	12.33	1.366667	------	------	------	------	------	------	------	------	------	------	------	------	------
TRINITY_DN19515_c0_g4		0	18.44	0	0	0	0	6.146667	0	------	------	------	------	------	------	------	------	------	------	------	------	------
TRINITY_DN19525_c0_g1	ubiquitin-conjugating enzyme E2-16 kDa-like [Nymphaea colorata])	4.17	14.06	2.11	7.02	0	0	6.78	2.34	GO:0006511;GO:0016740;GO:0061631;GO:0005524	BP:ubiquitin-dependent protein catabolic process;MF:transferase activity;MF:ubiquitin conjugating enzyme activity;MF:ATP binding;	K06689	UBE2D, UBC4, UBC5	map04120;map04141	Ubiquitin mediated proteolysis);Protein processing in endoplasmic reticulum)	COG5078	O:Posttranslational modification, protein turnover, chaperones)	sp|Q6ZWY6|U2D2B_MOUSE;	Ubiquitin-conjugating enzyme E2 D2B OS=Mus musculus OX=10090 GN=Ube2d2b PE=1 SV=1;	PF00179;PF14461	UQ_con;Prok-E2_B	Ubiquitin-conjugating enzyme;Prokaryotic E2 family B
TRINITY_DN19535_c0_g1		3.38	3.01	9.18	1.7	1.76	1.19	5.19	1.55	------	------	------	------	------	------	------	------	------	------	------	------	------
TRINITY_DN19535_c0_g2		8.2	6.99	8.05	3.04	4.98	4.86	7.746667	4.293333	------	------	------	------	------	------	------	------	------	------	------	------	------
TRINITY_DN19542_c0_g1		5.69	11.75	0	0	0	0	5.813333	0	------	------	------	------	------	------	------	------	------	------	------	------	------
TRINITY_DN19547_c0_g1		4.1	3.5	9.94	3.42	3.85	4.62	5.846667	3.963333	------	------	------	------	------	------	------	------	------	------	------	------	------
TRINITY_DN19565_c0_g1	Putative retrovirus-related pol polyprotein [Oryza sativa Japonica Group])	12.72	0.45	4.58	1.1	1.81	0.32	5.916667	1.076667	GO:0008270;GO:0003676	MF:zinc ion binding;MF:nucleic acid binding;	------	------	------	------	ENOG410XS4D;COG2801;ENOG410YSCH;ENOG410YB0F;ENOG41113NS;ENOG410YA0V	S:Function unknown);L:Replication, recombination and repair);S:Function unknown);S:Function unknown);S:Function unknown);S:Function unknown)	------	------	PF14223	Retrotran_gag_2	gag-polypeptide of LTR copia-type
TRINITY_DN19569_c0_g1		53.03	14.21	3.05	3.19	0	0	23.43	1.063333	------	------	------	------	------	------	------	------	------	------	------	------	------
TRINITY_DN19577_c0_g1		4.72	5.23	7	3.67	5.58	3.83	5.65	4.36	------	------	------	------	------	------	------	------	------	------	------	------	------
TRINITY_DN19591_c0_g1		3.22	10.2	1.63	4.69	0	0	5.016667	1.563333	------	------	------	------	------	------	------	------	------	------	------	------	------
TRINITY_DN19598_c0_g3		2.69	1.96	13.02	7.32	2.78	2.34	5.89	4.146667	------	------	------	------	------	------	------	------	------	------	------	------	------
TRINITY_DN19600_c0_g1	secondary metabolism regulator LAE1-like [Quercus suber])	3	14.29	1	7.23	0	0	6.096667	2.41	------	------	------	------	------	------	------	------	sp|A0A3B1EFP8|STR3_STRTC;	Methyltransferase str3 OS=Strobilurus tenacellus OX=41251 GN=str3 PE=1 SV=1;	PF13649;PF08241;PF13847;PF01209;PF13489;PF08242;PF07021;PF02390	Methyltransf_25;Methyltransf_11;Methyltransf_31;Ubie_methyltran;Methyltransf_23;Methyltransf_12;MetW;Methyltransf_4	Methyltransferase domain;Methyltransferase domain;Methyltransferase domain;ubiE/COQ5 methyltransferase family;Methyltransferase domain;Methyltransferase domain;Methionine biosynthesis protein MetW;Putative methyltransferase
TRINITY_DN19620_c0_g1	alpha purothionin [Triticum aestivum])	4.07	14.66	12.67	1.35	4.07	1.45	10.466667	2.29	GO:0006952;GO:0005576;GO:0090729	BP:defense response;CC:extracellular region;MF:toxin activity;	------	------	------	------	ENOG41104QQ;ENOG410YY3S	D:Cell cycle control, cell division, chromosome partitioning);S:Function unknown)	sp|P32032|THN2_WHEAT;	Alpha-2-purothionin OS=Triticum aestivum OX=4565 GN=THI1.2 PE=2 SV=1;	PF00321	Thionin	Plant thionin
TRINITY_DN19633_c0_g1		0	28.62	1.51	0	0	0	10.043333	0	------	------	------	------	------	------	------	------	------	------	------	------	------
TRINITY_DN1963_c0_g1		5.36	32.87	3.61	12.18	0	0	13.946667	4.06	------	------	------	------	------	------	------	------	------	------	------	------	------
TRINITY_DN19647_c0_g1		7.19	3.22	4.89	0.94	5.06	6.66	5.1	4.22	------	------	------	------	------	------	------	------	------	------	------	------	------
TRINITY_DN19662_c0_g1	hypothetical protein Lal_00001543 [Lupinus albus])	18.29	16.67	3.21	9.5	0	0	12.723333	3.166667	GO:0005975;GO:0016021;GO:0016810;GO:0008061	BP:carbohydrate metabolic process;CC:integral component of membrane;MF:hydrolase activity, acting on carbon-nitroge;MF:chitin binding;	------	------	------	------	COG0726	O:Posttranslational modification, protein turnover, chaperones)	sp|Q81EJ6|PGDA2_BACCR;	Peptidoglycan-N-acetylglucosamine deacetylase BC_1974 OS=Bacillus cereus;	PF01522	Polysacc_deac_1	Polysaccharide deacetylase
TRINITY_DN19670_c2_g1		8.07	1.47	12.25	5.55	0	2.18	7.263333	2.576667	------	------	------	------	------	------	------	------	------	------	------	------	------
TRINITY_DN19671_c0_g1	calcium-transporting ATPase 2-like [Quercus suber])	5.88	14.78	1.63	6.13	0.26	0.01	7.43	2.133333	GO:0016021;GO:0005388;GO:0005516;GO:0005524	CC:integral component of membrane;MF:calcium-transporting ATPase activity;MF:calmodulin binding;MF:ATP binding;	K01537	ATP2C	------	------	ENOG410XNNC	S:Function unknown)	sp|Q9HDW7|ATC2_SCHPO;	Calcium-transporting ATPase 2 OS=Schizosaccharomyces pombe;	PF00689;PF00122;PF13246;PF00702;PF00690;PF08282	Cation_ATPase_C;E1-E2_ATPase;Cation_ATPase;Hydrolase;Cation_ATPase_N;Hydrolase_3	Cation transporting ATPase, C-terminus;E1-E2 ATPase;Cation transport ATPase (P-type);haloacid dehalogenase-like hydrolase;Cation transporter/ATPase, N-terminus;haloacid dehalogenase-like hydrolase
TRINITY_DN19674_c0_g1	probable proteasome subunit alpha type-3 [Quercus suber])	4.16	10.65	2.29	5.86	5.04	0	5.7	3.633333	GO:0010498;GO:0010499;GO:0006511;GO:0043161;GO:0046686;GO:0005737;GO:0022626;GO:0005839;GO:0005773;GO:0019773;GO:0005634;GO:0005739;GO:0000502;GO:0005829;GO:0004175;GO:0004298	BP:proteasomal protein catabolic process;BP:proteasomal ubiquitin-independent protein catabolic process;BP:ubiquitin-dependent protein catabolic process;BP:proteasome-mediated ubiquitin-dependent protein catabolic process;BP:response to cadmium ion;CC:cytoplasm;CC:cytosolic ribosome;CC:proteasome core complex;CC:vacuole;CC:proteasome core complex, alpha-subunit complex;CC:nucleus;CC:mitochondrion…	K02728	PSMA4	map03050	Proteasome)	COG0638	S:Function unknown)	sp|P52427|PSA4_SPIOL;	Proteasome subunit alpha type-4 OS=Spinacia oleracea OX=3562 GN=PAC1 PE=2 SV=1;	PF00227;PF10584	Proteasome;Proteasome_A_N	Proteasome subunit;Proteasome subunit A N-terminal signature
TRINITY_DN19690_c0_g1		2.74	12.51	4.48	2.88	3.93	7.01	6.576667	4.606667	------	------	------	------	------	------	------	------	------	------	------	------	------
TRINITY_DN19697_c0_g1	predicted protein [Hordeum vulgare subsp. vulgare])	9.74	26.19	4.66	11.77	0	0	13.53	3.923333	GO:0006412;GO:0000027;GO:0005840;GO:0022625;GO:0003735;GO:0003723	BP:translation;BP:ribosomal large subunit assembly;CC:ribosome;CC:cytosolic large ribosomal subunit;MF:structural constituent of ribosome;MF:RNA binding;	K02925	RP-L3e, RPL3	map03010	Ribosome)	------	------	sp|Q8NKF4|RL3_ASPFU;	60S ribosomal protein L3 OS=Neosartorya fumigata;	PF00297	Ribosomal_L3	Ribosomal protein L3
TRINITY_DN19741_c0_g1		7.97	19.31	2.48	10	0	0	9.92	3.333333	------	------	------	------	------	------	------	------	------	------	------	------	------
TRINITY_DN19759_c0_g1		7.36	2.5	6.02	5.77	7.9	1.29	5.293333	4.986667	------	------	------	------	------	------	------	------	------	------	------	------	------
TRINITY_DN19796_c0_g2	hypothetical protein SORBI_3002G123200 [Sorghum bicolor])	5.01	6.53	4.03	7.8	0	0	5.19	2.6	GO:0006351;GO:0005736;GO:0005666;GO:0005665;GO:0003677;GO:0003899;GO:0008270	BP:transcription, DNA-templated;CC:DNA-directed RNA polymerase I complex;CC:DNA-directed RNA polymerase III complex;CC:DNA-directed RNA polymerase II, core complex;MF:DNA binding;MF:DNA-directed RNA polymerase activity;MF:zinc ion binding;	K03009	RPB12, POLR2K	map03020	RNA polymerase)	COG1996	K:Transcription)	sp|P48011|RPAB4_SCHPO;	DNA-directed RNA polymerases I, II, and III subunit RPABC4 OS=Schizosaccharomyces pombe;	PF03604;PF17207	DNA_RNApol_7kD;MCM_OB	DNA directed RNA polymerase, 7 kDa subunit;MCM OB domain
TRINITY_DN19813_c0_g1		4.57	22.82	0	10.45	0	0	9.13	3.483333	------	------	------	------	------	------	------	------	------	------	------	------	------
TRINITY_DN19826_c0_g1		0	3.4	22.39	1.94	0	1.76	8.596667	1.233333	------	------	------	------	------	------	------	------	------	------	------	------	------
TRINITY_DN19845_c0_g6		1.96	14.12	0	2.28	0	0	5.36	0.76	------	------	------	------	------	------	------	------	------	------	------	------	------
TRINITY_DN19864_c1_g1		5.71	3.6	5.76	4.14	3.15	4.49	5.023333	3.926667	------	------	------	------	------	------	------	------	------	------	------	------	------
TRINITY_DN19874_c0_g1		5.57	11.52	10.21	3.2	3.66	0	9.1	2.286667	------	------	------	------	------	------	------	------	------	------	------	------	------
TRINITY_DN19899_c0_g1		0.92	6.43	23.67	1.53	1.21	0	10.34	0.913333	------	------	------	------	------	------	ENOG410XS6Y	S:Function unknown)	sp|Q58A42|DD3_DICDI;	Protein DD3-3 OS=Dictyostelium discoideum OX=44689 GN=DD3-3 PE=2 SV=1;	------	------	------
TRINITY_DN19901_c1_g1		4.53	15.54	1.58	4.22	0	0	7.216667	1.406667	------	------	------	------	------	------	------	------	sp|A0A2H5RJD4|CRN1_RHIID;	Crinkler effector protein 1 OS=Rhizophagus irregularis;	------	------	------
TRINITY_DN19936_c0_g1		6.39	4.42	9.35	6.06	1.39	2.44	6.72	3.296667	------	------	------	------	------	------	------	------	------	------	------	------	------
TRINITY_DN19948_c0_g1	hypothetical protein C4D60_Mb01t25470 [Musa balbisiana])	5	4.98	5.33	3.24	5.41	4.32	5.103333	4.323333	------	------	------	------	------	------	ENOG410Y4A4;ENOG410YII5;ENOG410XQNR	S:Function unknown);	------	------	------	------	------
TRINITY_DN19968_c0_g6		0	24.15	0	0	0	0	8.05	0	------	------	------	------	------	------	------	------	------	------	------	------	------
TRINITY_DN20004_c1_g1		10.28	3.52	8.41	4	0	5.46	7.403333	3.153333	------	------	------	------	------	------	------	------	------	------	------	------	------
TRINITY_DN20031_c0_g1		5.28	4.31	6.32	5.79	2.81	2.07	5.303333	3.556667	------	------	------	------	------	------	------	------	------	------	------	------	------
TRINITY_DN20067_c0_g2	hypothetical protein GLYMA_13G017100 [Glycine max])	14.06	0	1.45	0	1.07	0.4	5.17	0.49	------	------	------	------	------	------	ENOG4111DBJ;ENOG41123PQ;ENOG41129JI	S:Function unknown);	------	------	------	------	------
TRINITY_DN20073_c1_g2	hypothetical protein BVRB_042430, partial [Beta vulgaris subsp. vulgaris])	2.36	0.99	19.55	0	4.5	0.26	7.633333	1.586667	GO:0015979;GO:0009579;GO:0016021;GO:0009507	BP:photosynthesis;CC:thylakoid;CC:integral component of membrane;CC:chloroplast;	------	------	------	------	ENOG4112ASD	S:Function unknown)	------	------	------	------	------
TRINITY_DN20097_c1_g1		6.98	10.84	4.25	0	0	3.74	7.356667	1.246667	------	------	------	------	------	------	------	------	------	------	------	------	------
TRINITY_DN20119_c0_g2		4.58	11.73	5.58	4.57	3.52	5.5	7.296667	4.53	------	------	------	------	------	------	------	------	------	------	------	------	------
TRINITY_DN20119_c0_g3		5.81	3.99	7.07	4.21	1.79	1.38	5.623333	2.46	------	------	------	------	------	------	------	------	------	------	------	------	------
TRINITY_DN20140_c0_g1		10.07	11.54	0.66	0.5	1.02	3.48	7.423333	1.666667	------	------	------	------	------	------	------	------	------	------	------	------	------
TRINITY_DN20143_c0_g1	Transposon Ty3-I Gag-Pol polyprotein [Cucumis melo var. makuwa])	16.3	0	2.81	4.04	5.88	1.2	6.37	3.706667	GO:0015074;GO:0016021;GO:0016620;GO:0003676;GO:0003964;GO:0004601	BP:DNA integration;CC:integral component of membrane;MF:oxidoreductase activity, acting on the aldehyde or oxo group of donors, NAD or NADP as acceptor;MF:nucleic acid binding;MF:RNA-directed DNA polymerase activity;MF:peroxidase activity;	------	------	------	------	------	------	------	------	PF13650;PF13975;PF08284	Asp_protease_2;gag-asp_proteas;RVP_2	Aspartyl protease;gag-polyprotein putative aspartyl protease;Retroviral aspartyl protease
TRINITY_DN20163_c0_g3		7.94	19.37	3.04	9.38	0	0	10.116667	3.126667	------	------	------	------	------	------	------	------	------	------	------	------	------
TRINITY_DN20169_c0_g1		6.5	3.26	7.92	3.01	4.12	4.65	5.893333	3.926667	------	------	------	------	------	------	------	------	------	------	PF02701	zf-Dof	Dof domain, zinc finger
TRINITY_DN20172_c0_g1		6.97	7.15	8.55	0	0	1.85	7.556667	0.616667	------	------	------	------	------	------	------	------	------	------	------	------	------
TRINITY_DN20175_c0_g1	hypothetical protein AQUCO_02600368v1 [Aquilegia coerulea])	4.86	5.2	5.5	4.51	4.9	5.47	5.186667	4.96	GO:0009658;GO:0009793;GO:0009416;GO:0006364;GO:0010027;GO:0009706;GO:0009570;GO:0000287;GO:0003924;GO:0005525	BP:chloroplast organization;BP:embryo development ending in seed dormancy;BP:response to light stimulus;BP:rRNA processing;BP:thylakoid membrane organization;CC:chloroplast inner membrane;CC:chloroplast stroma;MF:magnesium ion binding;MF:GTPase activity;MF:GTP binding;	------	------	------	------	COG0536	S:Function unknown)	sp|Q8L7L0|OBGC_ARATH;	GTP-binding protein OBGC, chloroplastic OS=Arabidopsis thaliana OX=3702 GN=OBGL PE=2 SV=1;	PF01018;PF09269;PF01926;PF02421	GTP1_OBG;DUF1967;MMR_HSR1;FeoB_N	GTP1/OBG;Domain of unknown function (DUF1967);50S ribosome-binding GTPase;Ferrous iron transport protein B
TRINITY_DN20182_c1_g3		4.03	7.1	4.37	0.21	0.52	0.27	5.166667	0.333333	------	------	------	------	------	------	------	------	------	------	------	------	------
TRINITY_DN20187_c2_g1		6.69	10.39	0	0	0	0	5.693333	0	------	------	------	------	------	------	------	------	------	------	------	------	------
TRINITY_DN20211_c0_g1		7.17	2.47	5.85	0	0	12.75	5.163333	4.25	------	------	------	------	------	------	------	------	------	------	------	------	------
TRINITY_DN20212_c0_g1		8.32	12.32	5.35	7.44	0	5.41	8.663333	4.283333	------	------	------	------	------	------	------	------	------	------	------	------	------
TRINITY_DN2022_c0_g1	secondary metabolism regulator LAE1-like [Quercus suber])	7.16	10.91	1.02	6.3	0	0	6.363333	2.1	GO:0008168	MF:methyltransferase activity;	------	------	------	------	------	------	sp|B6H9U8|LAEA_PENRW;	Secondary metabolism regulator laeA OS=Penicillium rubens;	PF13649;PF08241;PF13847;PF13489;PF08242;PF01209;PF07021;PF02353;PF02390;PF01728	Methyltransf_25;Methyltransf_11;Methyltransf_31;Methyltransf_23;Methyltransf_12;Ubie_methyltran;MetW;CMAS;Methyltransf_4;FtsJ	Methyltransferase domain;Methyltransferase domain;Methyltransferase domain;Methyltransferase domain;Methyltransferase domain;ubiE/COQ5 methyltransferase family;Methionine biosynthesis protein MetW;Mycolic acid cyclopropane synthetase;Putative methyltransferase;FtsJ-like methyltransferase
TRINITY_DN20243_c0_g1	unknown [Picea sitchensis])	18.32	2.2	6.13	3.29	3.12	2.91	8.883333	3.106667	------	------	------	------	------	------	ENOG410Y2WM	S:Function unknown)	------	------	PF04784;PF14389	DUF547;Lzipper-MIP1	Protein of unknown function, DUF547;Leucine-zipper of ternary complex factor MIP1
TRINITY_DN20249_c0_g1	uncharacterized protein C17C9.11c-like [Quercus suber])	3.77	9.47	1.79	3.93	0	0	5.01	1.31	------	------	------	------	------	------	ENOG4111HH6	S:Function unknown)	sp|Q9TXH9|UBXN1_CAEEL;	UBX domain-containing protein 1 OS=Caenorhabditis elegans OX=6239 GN=ubxn-1 PE=1 SV=1;	PF00789;PF00627	UBX;UBA	UBX domain;UBA/TS-N domain
TRINITY_DN20252_c1_g1		6.19	10.03	0	0	5.37	2.12	5.406667	2.496667	------	------	------	------	------	------	------	------	------	------	------	------	------
TRINITY_DN20267_c0_g2		2.62	4.86	10.76	2.15	3.95	2.56	6.08	2.886667	------	------	------	------	------	------	------	------	------	------	PF13696;PF00098	zf-CCHC_2;zf-CCHC	Zinc knuckle;Zinc knuckle
TRINITY_DN20272_c1_g1		1.35	9.4	9	1.96	2.62	6.33	6.583333	3.636667	------	------	------	------	------	------	------	------	------	------	------	------	------
TRINITY_DN20309_c0_g1	hypothetical protein ES332_A05G359600v1 [Gossypium tomentosum])	14.09	2.35	11.88	0	4.77	9.68	9.44	4.816667	GO:0016021;GO:0046873	CC:integral component of membrane;MF:metal ion transmembrane transporter activity;	------	------	------	------	ENOG410Z2VT;ENOG410XYMV	S:Function unknown);	------	------	------	------	------
TRINITY_DN20318_c0_g1		0	27.62	0	10.76	0	0	9.206667	3.586667	------	------	------	------	------	------	------	------	------	------	------	------	------
TRINITY_DN20319_c0_g1		11.4	7.56	6.39	0	2.9	5.4	8.45	2.766667	------	------	------	------	------	------	------	------	------	------	------	------	------
TRINITY_DN20344_c0_g1		4.83	21.33	2.55	12.36	0	0	9.57	4.12	------	------	------	------	------	------	------	------	------	------	------	------	------
TRINITY_DN20384_c0_g1		13.96	7.69	0	0	0	3.74	7.216667	1.246667	------	------	------	------	------	------	------	------	------	------	------	------	------
TRINITY_DN20389_c2_g1		20.31	13.04	9.56	0	9.25	0	14.303333	3.083333	------	------	------	------	------	------	------	------	------	------	------	------	------
TRINITY_DN20400_c1_g1		4.64	3.89	7.57	5.47	2.93	4.02	5.366667	4.14	------	------	------	------	------	------	------	------	------	------	------	------	------
TRINITY_DN20405_c0_g1		6.68	10.92	1.25	1.21	5.73	1.06	6.283333	2.666667	------	------	------	------	------	------	------	------	------	------	------	------	------
TRINITY_DN20414_c0_g3		3.12	8.65	5.44	2.57	1.66	5.2	5.736667	3.143333	------	------	------	------	------	------	------	------	------	------	------	------	------
TRINITY_DN20464_c0_g1		7.44	8.18	8.03	2.77	6.56	4.18	7.883333	4.503333	------	------	------	------	------	------	------	------	------	------	------	------	------
TRINITY_DN20505_c0_g1	10 kDa heat shock protein, mitochondrial-like [Quercus suber])	7.52	13.79	2.9	6.41	0	0	8.07	2.136667	GO:0006457;GO:0051085;GO:0005759;GO:0051087;GO:0051082;GO:0046872;GO:0005524	BP:protein folding;BP:chaperone mediated protein folding requiring cofactor;CC:mitochondrial matrix;MF:chaperone binding;MF:unfolded protein binding;MF:metal ion binding;MF:ATP binding;	K04078	groES, HSPE1	------	------	COG0234	O:Posttranslational modification, protein turnover, chaperones)	sp|O59804|CH10_SCHPO;	10 kDa heat shock protein, mitochondrial OS=Schizosaccharomyces pombe;	PF00166	Cpn10	Chaperonin 10 Kd subunit
TRINITY_DN20511_c0_g1		5.42	9.21	4.03	4.34	3.53	2.06	6.22	3.31	------	------	------	------	------	------	------	------	------	------	PF14309	DUF4378	Domain of unknown function (DUF4378)
TRINITY_DN20527_c0_g1	hypothetical protein BAE44_0021727 [Dichanthelium oligosanthes])	8.2	6.27	5.56	4.64	4.3	3.85	6.676667	4.263333	GO:0032963	BP:collagen metabolic process;	------	------	------	------	ENOG410XPXF;ENOG410XSBB	O:Posttranslational modification, protein turnover, chaperones);S:Function unknown)	------	------	------	------	------
TRINITY_DN20541_c0_g1		0	0	24.44	3.81	4.4	3.58	8.146667	3.93	------	------	------	------	------	------	------	------	------	------	------	------	------
TRINITY_DN2054_c0_g1		14.78	5.6	1.67	3.56	7.12	4.19	7.35	4.956667	------	------	------	------	------	------	------	------	------	------	------	------	------
TRINITY_DN20577_c0_g2	transcription elongation factor 1 homolog isoform X3 [Arachis duranensis])	5.8	7.57	2.25	4.35	0	0	5.206667	1.45	GO:0048096;GO:0006368;GO:0008023;GO:0005634;GO:0046872;GO:0003746;GO:0000993	BP:chromatin-mediated maintenance of transcription;BP:transcription elongation from RNA polymerase II promoter;CC:transcription elongation factor complex;CC:nucleus;MF:metal ion binding;MF:translation elongation factor activity;MF:RNA polymerase II core binding;	------	------	------	------	COG4888	O:Posttranslational modification, protein turnover, chaperones)	sp|A4IFR3|ELOF1_BOVIN;	Transcription elongation factor 1 homolog OS=Bos taurus OX=9913 GN=ELOF1 PE=3 SV=1;	PF05129	Elf1	Transcription elongation factor Elf1 like
TRINITY_DN20585_c0_g1	unknown [Picea sitchensis])	10.32	3.69	2.07	2.51	3.29	2.78	5.36	2.86	GO:0009737;GO:0006778;GO:0009651;GO:0005795;GO:0005783;GO:0016021;GO:0020037	BP:response to abscisic acid;BP:porphyrin-containing compound metabolic process;BP:response to salt stress;CC:Golgi stack;CC:endoplasmic reticulum;CC:integral component of membrane;MF:heme binding;	K05770	TSPO, BZRP	------	------	COG3476	S:Function unknown)	sp|P30536|TSPO_HUMAN;	Translocator protein OS=Homo sapiens OX=9606 GN=TSPO PE=1 SV=3;	PF03073	TspO_MBR	TspO/MBR family
TRINITY_DN20593_c0_g1		1.08	15.69	8.1	0	1.39	2.28	8.29	1.223333	------	------	------	------	------	------	------	------	------	------	------	------	------
TRINITY_DN20610_c0_g1	putative nucleotidyltransferase, Ribonuclease H [Rosa chinensis])	6.66	11.57	5.66	9.22	2.62	2.4	7.963333	4.746667	GO:0015074;GO:0016779;GO:0016887;GO:0004523;GO:0008270;GO:0003676;GO:0005524	BP:DNA integration;MF:nucleotidyltransferase activity;MF:ATPase activity;MF:RNA-DNA hybrid ribonuclease activity;MF:zinc ion binding;MF:nucleic acid binding;MF:ATP binding;	------	------	------	------	------	------	------	------	------	------	------
TRINITY_DN20610_c0_g2		13.64	6.29	5.5	0	5.98	0	8.476667	1.993333	------	------	------	------	------	------	------	------	------	------	------	------	------
TRINITY_DN2062_c0_g1		5.55	6.54	5.08	5.32	4.76	3.73	5.723333	4.603333	------	------	------	------	------	------	------	------	------	------	------	------	------
TRINITY_DN20657_c0_g1		0	16.85	0	4.57	0	0	5.616667	1.523333	------	------	------	------	------	------	------	------	------	------	------	------	------
TRINITY_DN20673_c0_g1		4.12	0	14.46	0	0	0	6.193333	0	------	------	------	------	------	------	------	------	------	------	------	------	------
TRINITY_DN20737_c0_g1		4.72	9.51	1.61	4.52	0	0	5.28	1.506667	------	------	------	------	------	------	------	------	------	------	------	------	------
TRINITY_DN20739_c2_g1		2.91	4.14	11.96	3.44	1.5	2.08	6.336667	2.34	------	------	------	------	------	------	------	------	------	------	------	------	------
TRINITY_DN20743_c1_g1		13.11	13.56	0	0	0	0	8.89	0	------	------	------	------	------	------	------	------	------	------	------	------	------
TRINITY_DN20752_c1_g1	40S ribosomal protein S21 [Quercus suber])	8.95	10.92	3.04	11.33	0	0	7.636667	3.776667	GO:0000461;GO:0000447;GO:0006412;GO:0022627;GO:0005840;GO:0003735	BP:endonucleolytic cleavage to generate mature 3'-end of SSU-rRNA fro;BP:endonucleolytic cleavage in ITS1 to separate SSU-rRNA from 5.8S rRNA and LSU-rRNA from tricistronic rRNA transcrip;BP:translation;CC:cytosolic small ribosomal subunit;CC:ribosome;MF:structural constituent of ribosome;	K02971	RP-S21e, RPS21	map03010	Ribosome)	ENOG4112266	C:Energy production and conversion)	sp|P0C0V8|RS21A_YEAST;	40S ribosomal protein S21-A OS=Saccharomyces cerevisiae;	PF01249	Ribosomal_S21e	Ribosomal protein S21e
TRINITY_DN20763_c0_g1		7.96	44.8	4.8	4.34	0	0	19.186667	1.446667	------	------	------	------	------	------	------	------	------	------	------	------	------
TRINITY_DN20765_c1_g1		6.75	4.54	4.49	4.84	5.28	3.54	5.26	4.553333	------	------	------	------	------	------	------	------	------	------	------	------	------
TRINITY_DN20798_c0_g1		4.98	8.51	6.11	3.88	4.32	1.76	6.533333	3.32	------	------	------	------	------	------	------	------	------	------	------	------	------
TRINITY_DN20830_c0_g1	PREDICTED: probable histone H2AXb [Solanum tuberosum])	4.02	8.8	2.77	5.43	3.84	0	5.196667	3.09	GO:0005634;GO:0000786;GO:0046982;GO:0003677	CC:nucleus;CC:nucleosome;MF:protein heterodimerization activity;MF:DNA binding;	K11251	H2A	------	------	COG5262	B:Chromatin structure and dynamics)	sp|Q875B8|H2A_PODAS;	Histone H2A OS=Podospora anserina OX=2587412 GN=HTA1 PE=3 SV=3;	PF16211;PF00125;PF00808	Histone_H2A_C;Histone;CBFD_NFYB_HMF	C-terminus of histone H2A;Core histone H2A/H2B/H3/H4;Histone-like transcription factor (CBF/NF-Y) and archaeal histone
TRINITY_DN20833_c1_g2		0	5	13.29	0	0	0	6.096667	0	------	------	------	------	------	------	------	------	------	------	------	------	------
TRINITY_DN20841_c0_g1		5.88	5.23	14.16	9.97	0	0	8.423333	3.323333	------	------	------	------	------	------	------	------	------	------	------	------	------
TRINITY_DN20874_c0_g1	hypothetical protein CJ030_MR5G013066 [Morella rubra])	6.31	4.23	5.15	4.94	5.65	4.14	5.23	4.91	GO:0008270	MF:zinc ion binding;	------	------	------	------	ENOG410Z7Z7	S:Function unknown)	sp|P93005|PP181_ARATH;	Pentatricopeptide repeat-containing protein At2g33680 OS=Arabidopsis thaliana OX=3702 GN=PCMP-E19 PE=3 SV=1;	PF13041;PF01535;PF13812;PF17177	PPR_2;PPR;PPR_3;PPR_long	PPR repeat family;PPR repeat;Pentatricopeptide repeat domain;Pentacotripeptide-repeat region of PRORP
TRINITY_DN20891_c0_g1		13.97	6.16	0	0	7.82	2.12	6.71	3.313333	------	------	------	------	------	------	------	------	------	------	------	------	------
TRINITY_DN20908_c0_g2		10.25	11.87	0.44	4.18	3.11	1.9	7.52	3.063333	------	------	------	------	------	------	------	------	------	------	------	------	------
TRINITY_DN2091_c0_g1	hypothetical protein PHAVU_003G189100g, partial [Phaseolus vulgaris])	2.31	13.93	3.09	5.29	1.99	1.47	6.443333	2.916667	GO:0009555;GO:0007275;GO:0045944;GO:0005634;GO:0043565;GO:0044212;GO:0000977;GO:0000987;GO:0000976;GO:0046983;GO:0008134;GO:0000981	BP:pollen development;BP:multicellular organism development;BP:positive regulation of transcription from RNA polymerase II promoter;CC:nucleus;MF:sequence-specific DNA binding;MF:transcription regulatory region DNA binding;MF:RNA polymerase II regulatory region sequence-specific DNA binding;MF:core promoter proximal region sequence-specific DNA binding;MF:transcription regulatory region sequence-…	K09260	MEF2A	------	------	COG5068	K:Transcription)	sp|Q7X9I0|AGL65_ARATH;	Agamous-like MADS-box protein AGL65 OS=Arabidopsis thaliana OX=3702 GN=AGL65 PE=1 SV=1;	PF00319	SRF-TF	SRF-type transcription factor (DNA-binding and dimerisation domain)
TRINITY_DN20934_c0_g1		12.7	1.59	3.2	2.91	5.54	4.07	5.83	4.173333	------	------	------	------	------	------	------	------	------	------	------	------	------
TRINITY_DN20938_c0_g1	leupaxin-like [Rhodamnia argentea])	2.5	12.43	0.78	5.33	0.63	0	5.236667	1.986667	GO:0002191;GO:0035023;GO:0007165;GO:0001732;GO:0005852;GO:0016282;GO:0033290;GO:0098808;GO:0046872;GO:0003743	BP:cap-dependent translational initiation;BP:regulation of Rho protein signal transduction;BP:signal transduction;BP:formation of cytoplasmic translation initiation complex;CC:eukaryotic translation initiation factor 3 complex;CC:eukaryotic 43S preinitiation complex;CC:eukaryotic 48S preinitiation complex;MF:mRNA cap binding;MF:metal ion binding;MF:translation initiation factor activity;	K05760	PXN	------	------	ENOG410XRD4	S:Function unknown)	sp|Q99PD6|TGFI1_RAT;	Transforming growth factor beta-1-induced transcript 1 protein OS=Rattus norvegicus OX=10116 GN=Tgfb1i1 PE=1 SV=2;	PF00412	LIM	LIM domain
TRINITY_DN20939_c0_g1	eukaryotic peptide chain release factor GTP-binding subunit-like [Quercus suber])	4.57	8.95	1.74	6	4.75	0	5.086667	3.583333	GO:0000288;GO:0006412;GO:0002184;GO:0005829;GO:0018444;GO:0003924;GO:0003747;GO:0005525	BP:nuclear-transcribed mRNA catabolic process, deadenylation-dependent decay;BP:translation;BP:cytoplasmic translational termination;CC:cytosol;CC:translation release factor complex;MF:GTPase activity;MF:translation release factor activity;MF:GTP binding;	K03267	ERF3, GSPT	map03015	mRNA surveillance pathway)	------	------	sp|Q9HGI8|ERF3_KLULA;	Eukaryotic peptide chain release factor GTP-binding subunit OS=Kluyveromyces lactis;	PF00009;PF03143;PF03144	GTP_EFTU;GTP_EFTU_D3;GTP_EFTU_D2	Elongation factor Tu GTP binding domain;Elongation factor Tu C-terminal domain;Elongation factor Tu domain 2
TRINITY_DN20961_c1_g1		9.44	10.45	7.47	2.36	2.65	0	9.12	1.67	------	------	------	------	------	------	------	------	------	------	------	------	------
TRINITY_DN20965_c0_g1		11.49	8.88	5.6	3.33	1.6	5.5	8.656667	3.476667	------	------	------	------	------	------	------	------	------	------	------	------	------
TRINITY_DN20977_c0_g1		6.56	9.5	1.14	3.83	0	0	5.733333	1.276667	------	------	------	------	------	------	------	------	------	------	------	------	------
TRINITY_DN20999_c0_g2		9.91	1.76	8.25	1.43	3.16	10.28	6.64	4.956667	------	------	------	------	------	------	------	------	------	------	------	------	------
TRINITY_DN21002_c0_g1		8.41	4.84	19.74	5.56	0.86	1.79	10.996667	2.736667	------	------	------	------	------	------	------	------	------	------	------	------	------
TRINITY_DN21071_c0_g1		5.7	4.61	7.68	7.4	1.02	3.2	5.996667	3.873333	------	------	------	------	------	------	------	------	------	------	------	------	------
TRINITY_DN21081_c1_g1		23.55	17.54	17.66	4.22	0	4.36	19.583333	2.86	------	------	------	------	------	------	------	------	------	------	------	------	------
TRINITY_DN21095_c0_g2	PREDICTED: probable small nuclear ribonucleoprotein F [Ipomoea nil])	8.59	13.37	0.65	4.42	2	0	7.536667	2.14	GO:0000387;GO:0005681;GO:0005732;GO:0003723	BP:spliceosomal snRNP assembly;CC:spliceosomal complex;CC:small nucleolar ribonucleoprotein complex;MF:RNA binding;	K11098	SNRPF, SMF	map03040	Spliceosome)	ENOG4111W47	K:Transcription)	sp|Q9SUM2|RUXF_ARATH;	Probable small nuclear ribonucleoprotein F OS=Arabidopsis thaliana OX=3702 GN=At4g30220 PE=3 SV=1;	PF01423	LSM	LSM domain
TRINITY_DN21099_c0_g1		0	15.62	0	12.9	0	0	5.206667	4.3	------	------	------	------	------	------	------	------	------	------	------	------	------
TRINITY_DN210_c0_g1		3.6	13.26	1.62	3.65	0	0	6.16	1.216667	------	------	------	------	------	------	------	------	sp|Q6WRX6|MATMC_SCHKA;	Mating-type M-specific polypeptide Mc OS=Schizosaccharomyces kambucha OX=204045 GN=matMc PE=3 SV=1;	PF00505	HMG_box	HMG (high mobility group) box
TRINITY_DN21106_c0_g1		11.46	0	10.01	0	0	0	7.156667	0	------	------	------	------	------	------	------	------	------	------	------	------	------
TRINITY_DN21109_c0_g1		3.92	4.77	10.62	4.63	2	4.93	6.436667	3.853333	------	------	------	------	------	------	------	------	------	------	------	------	------
TRINITY_DN21111_c0_g2		8.57	1.38	12.49	5.11	2.73	2.14	7.48	3.326667	------	------	------	------	------	------	------	------	------	------	------	------	------
TRINITY_DN211_c0_g2	probable serine/threonine-protein kinase DDB_G0282963 isoform X5 [Capsella rubella])	12.77	16.19	1.02	4.59	0	0	9.993333	1.53	GO:0006355;GO:0005524;GO:0004672	BP:regulation of transcription, DNA-templated;MF:ATP binding;MF:protein kinase activity;	------	------	------	------	------	------	sp|Q7T6X2|YR826_MIMIV;	Putative serine/threonine-protein kinase/receptor R826 OS=Acanthamoeba polyphaga mimivirus OX=212035 GN=MIMI_R826 PE=3 SV=2;	PF07714;PF00069	PK_Tyr_Ser-Thr;Pkinase	Protein tyrosine and serine/threonine kinase;Protein kinase domain
TRINITY_DN21206_c0_g1		3.18	11.22	3.82	1.73	4.52	2.41	6.073333	2.886667	------	------	------	------	------	------	------	------	------	------	------	------	------
TRINITY_DN21233_c0_g1		2.35	12.1	2.87	0	12.3	0	5.773333	4.1	------	------	------	------	------	------	------	------	------	------	------	------	------
TRINITY_DN21253_c0_g1		4.75	7.12	8.46	0	0	12.28	6.776667	4.093333	------	------	------	------	------	------	------	------	------	------	------	------	------
TRINITY_DN2127_c0_g1	uncharacterized protein LOC111983563 [Quercus suber])	12.24	27.94	2.64	10.69	0	0	14.273333	3.563333	GO:0006760;GO:0006749;GO:0005737;GO:0004364;GO:0016740;GO:0004150;GO:0043295	BP:folic acid-containing compound metabolic process;BP:glutathione metabolic process;CC:cytoplasm;MF:glutathione transferase activity;MF:transferase activity;MF:dihydroneopterin aldolase activity;MF:glutathione binding;	K11209;K00799	yghU, yfcG;GST, gst	map00480	Glutathione metabolism)	COG0625	S:Function unknown)	sp|P77526|YFCG_ECOLI;	Disulfide-bond oxidoreductase YfcG OS=Escherichia coli;	PF02798;PF00043;PF13417;PF13409;PF14497;PF13410	GST_N;GST_C;GST_N_3;GST_N_2;GST_C_3;GST_C_2	Glutathione S-transferase, N-terminal domain;Glutathione S-transferase, C-terminal domain;Glutathione S-transferase, N-terminal domain;Glutathione S-transferase, N-terminal domain;Glutathione S-transferase, C-terminal domain;Glutathione S-transferase, C-terminal domain
TRINITY_DN21287_c0_g3		4.12	6.89	4.02	10.02	2.48	0.42	5.01	4.306667	------	------	------	------	------	------	------	------	------	------	------	------	------
TRINITY_DN2130_c0_g1	pentatricopeptide repeat-containing protein At2g33680 isoform X1 [Nymphaea colorata])	5.54	5.01	6.63	4	4.7	4.66	5.726667	4.453333	GO:0009451;GO:0043231;GO:0008270	BP:RNA modification;CC:intracellular membrane-bounded organelle;MF:zinc ion binding;	------	------	------	------	ENOG410Z7Z7	S:Function unknown)	sp|Q7Y211|PP285_ARATH;	Pentatricopeptide repeat-containing protein At3g57430, chloroplastic OS=Arabidopsis thaliana OX=3702 GN=PCMP-H81 PE=2 SV=2;	PF13041;PF01535;PF13812;PF12854	PPR_2;PPR;PPR_3;PPR_1	PPR repeat family;PPR repeat;Pentatricopeptide repeat domain;PPR repeat
TRINITY_DN21313_c0_g2		26.59	14.82	1.63	7	0	0	14.346667	2.333333	------	------	------	------	------	------	------	------	------	------	PF05532	CsbD	CsbD-like
TRINITY_DN21386_c1_g1		10.24	3.77	13.27	0	3.3	7.8	9.093333	3.7	------	------	------	------	------	------	------	------	------	------	------	------	------
TRINITY_DN21429_c0_g1		4.15	5.02	13.84	4.82	5.5	3.86	7.67	4.726667	------	------	------	------	------	------	------	------	------	------	------	------	------
TRINITY_DN21437_c0_g1		9.98	0	17.12	2.32	0	4.25	9.033333	2.19	------	------	------	------	------	------	------	------	------	------	------	------	------
TRINITY_DN2149_c1_g1		7.06	21.21	2.72	10.81	1.1	0.05	10.33	3.986667	------	------	------	------	------	------	ENOG4111KPN	S:Function unknown)	------	------	PF05013	FGase	N-formylglutamate amidohydrolase
TRINITY_DN21514_c0_g4		18.19	4.72	0	0	5.98	4.88	7.636667	3.62	------	------	------	------	------	------	------	------	------	------	------	------	------
TRINITY_DN21568_c0_g1	pentatricopeptide repeat-containing protein At2g34400 [Punica granatum])	5.64	5.29	4.4	3.79	5.61	5.08	5.11	4.826667	GO:0008380;GO:1900865;GO:0009507;GO:0008270	BP:RNA splicing;BP:chloroplast RNA modification;CC:chloroplast;MF:zinc ion binding;	------	------	------	------	ENOG410Z7Z7	S:Function unknown)	sp|Q0WNP3|PP319_ARATH;	Pentatricopeptide repeat-containing protein At4g18520, chloroplastic OS=Arabidopsis thaliana OX=3702 GN=PCMP-A2 PE=1 SV=1;	PF01535;PF13041;PF13812;PF12854;PF17177	PPR;PPR_2;PPR_3;PPR_1;PPR_long	PPR repeat;PPR repeat family;Pentatricopeptide repeat domain;PPR repeat;Pentacotripeptide-repeat region of PRORP
TRINITY_DN21579_c0_g1		9.44	5.03	3.6	4.38	3.15	5.09	6.023333	4.206667	------	------	------	------	------	------	------	------	------	------	------	------	------
TRINITY_DN21605_c0_g1		12.37	2.24	2.93	1.35	7.53	3.82	5.846667	4.233333	------	------	------	------	------	------	------	------	------	------	------	------	------
TRINITY_DN21652_c1_g1		7.65	9.92	1.64	4.35	4.1	3.43	6.403333	3.96	------	------	------	------	------	------	------	------	------	------	------	------	------
TRINITY_DN21691_c0_g1		4.76	4.94	5.75	0	0	0	5.15	0	------	------	------	------	------	------	------	------	------	------	------	------	------
TRINITY_DN21697_c0_g2		15.89	0	0	2.17	0	5.94	5.296667	2.703333	------	------	------	------	------	------	------	------	------	------	------	------	------
TRINITY_DN21707_c0_g1		1.71	4.12	14.03	2.82	1.98	2.05	6.62	2.283333	------	------	------	------	------	------	------	------	------	------	------	------	------
TRINITY_DN21709_c0_g1		4.89	1.69	22.94	0.93	0.45	5.78	9.84	2.386667	------	------	------	------	------	------	ENOG410ZTZB;ENOG410ZS63	S:Function unknown);	------	------	------	------	------
TRINITY_DN21717_c0_g1	eukaryotic translation initiation factor 1A-like [Quercus suber])	4.64	14.92	3.04	6.87	0	0	7.533333	2.29	GO:0003743	MF:translation initiation factor activity;	K03236	EIF1A	map03013	RNA transport)	COG0361	J:Translation, ribosomal structure and biogenesis)	sp|P47813|IF1AX_HUMAN;	Eukaryotic translation initiation factor 1A, X-chromosomal OS=Homo sapiens OX=9606 GN=EIF1AX PE=1 SV=2;	PF01176	eIF-1a	Translation initiation factor 1A / IF-1
TRINITY_DN21736_c0_g1	Pentatricopeptide repeat-containing protein [Nymphaea thermarum])	4.89	0.73	10.76	0	1.83	2.15	5.46	1.326667	GO:0008270;GO:0003677	MF:zinc ion binding;MF:DNA binding;	------	------	------	------	ENOG410Z7Z7	S:Function unknown)	sp|Q9FWA6|PP207_ARATH;	Pentatricopeptide repeat-containing protein At3g02330, mitochondrial OS=Arabidopsis thaliana OX=3702 GN=PCMP-E90 PE=2 SV=2;	PF01535;PF13041	PPR;PPR_2	PPR repeat;PPR repeat family
TRINITY_DN21738_c0_g1	probable small nuclear ribonucleoprotein G [Phalaenopsis equestris])	5.67	7.84	1.73	3.35	0	0	5.08	1.116667	GO:0000387;GO:0000398;GO:0043186;GO:0071004;GO:0071011;GO:0071013;GO:1990904;GO:0097526;GO:0005689;GO:0005687;GO:0005686;GO:0005685;GO:0034719;GO:0005682;GO:0005681;GO:0003723	BP:spliceosomal snRNP assembly;BP:mRNA splicing, via spliceosome;CC:P granule;CC:U2-type prespliceosome;CC:precatalytic spliceosome;CC:catalytic step 2 spliceosome;CC:ribonucleoprotein complex;CC:spliceosomal tri-snRNP complex;CC:U12-type spliceosomal complex;CC:U4 snRNP;CC:U2 snRNP;CC:U1 snRNP;CC:SMN-Sm protein complex;CC:U5 snRNP;CC:spliceosomal complex;MF:RNA binding;	K11099	SNRPG, SMG	map03040	Spliceosome)	ENOG41122Q1	K:Transcription)	sp|Q9VXE0|RUXG_DROME;	Probable small nuclear ribonucleoprotein G OS=Drosophila melanogaster OX=7227 GN=SNRPG PE=1 SV=1;	PF01423	LSM	LSM domain
TRINITY_DN21763_c0_g1		18.19	0	0	0	0	9.76	6.063333	3.253333	------	------	------	------	------	------	------	------	------	------	------	------	------
TRINITY_DN21770_c0_g1		14.93	3.8	0	2.93	3.21	1.31	6.243333	2.483333	------	------	------	------	------	------	------	------	------	------	------	------	------
TRINITY_DN21791_c0_g2		7.33	4.5	4.07	7.44	2.66	3.29	5.3	4.463333	------	------	------	------	------	------	------	------	------	------	------	------	------
TRINITY_DN21867_c0_g1		0	6.93	8.15	0	0	3.58	5.026667	1.193333	------	------	------	------	------	------	------	------	------	------	------	------	------
TRINITY_DN21923_c0_g2		14.31	3.94	0	0	0	4.08	6.083333	1.36	------	------	------	------	------	------	------	------	------	------	------	------	------
TRINITY_DN21927_c1_g5		5.84	16.68	3.83	5.33	0	0	8.783333	1.776667	------	------	------	------	------	------	------	------	------	------	------	------	------
TRINITY_DN21949_c0_g1	unknown [Picea sitchensis])	0	1.29	18.25	0	3.73	0	6.513333	1.243333	GO:0006220;GO:0006228;GO:0070301;GO:0006163;GO:0006241;GO:0006183;GO:0004550;GO:0005524	BP:pyrimidine nucleotide metabolic process;BP:UTP biosynthetic process;BP:cellular response to hydrogen peroxide;BP:purine nucleotide metabolic process;BP:CTP biosynthetic process;BP:GTP biosynthetic process;MF:nucleoside diphosphate kinase activity;MF:ATP binding;	K00940	ndk, NME	map00240;map04016;map00230	Pyrimidine metabolism);MAPK signaling pathway - plant);Purine metabolism)	COG0105	S:Function unknown)	sp|P22392|NDKB_HUMAN;	Nucleoside diphosphate kinase B OS=Homo sapiens OX=9606 GN=NME2 PE=1 SV=1;	PF00334	NDK	Nucleoside diphosphate kinase
TRINITY_DN21967_c0_g1	hypothetical protein MANES_07G091600 [Manihot esculenta])	5.26	4.97	8.59	3.18	4.87	4.91	6.273333	4.32	GO:0016021;GO:0005506;GO:0016705;GO:0004497;GO:0020037	CC:integral component of membrane;MF:iron ion binding;MF:oxidoreductase activity, acting on paired donors, with incorporation or reduction of molecular oxygen;MF:monooxygenase activity;MF:heme binding;	K21995	CYP77A4	------	------	COG2124	Q:Secondary metabolites biosynthesis, transport and catabolism)	sp|P37123|C77A1_SOLME;	Cytochrome P450 77A1;	PF00067	p450	Cytochrome P450
TRINITY_DN21969_c0_g1	PREDICTED: pentatricopeptide repeat-containing protein At5g27110 [Nelumbo nucifera])	4.24	9	5.63	3.98	4.28	4.41	6.29	4.223333	GO:0009451;GO:0043231;GO:0008270	BP:RNA modification;CC:intracellular membrane-bounded organelle;MF:zinc ion binding;	------	------	------	------	ENOG410Z7Z7	S:Function unknown)	sp|Q9SVP7|PP307_ARATH;	Pentatricopeptide repeat-containing protein At4g13650 OS=Arabidopsis thaliana OX=3702 GN=PCMP-H42 PE=2 SV=2;	PF13041;PF01535;PF13812;PF17177	PPR_2;PPR;PPR_3;PPR_long	PPR repeat family;PPR repeat;Pentatricopeptide repeat domain;Pentacotripeptide-repeat region of PRORP
TRINITY_DN21987_c0_g2		20.41	22.5	3.67	7.4	0	0	15.526667	2.466667	------	------	------	------	------	------	------	------	------	------	PF04548;PF01926	AIG1;MMR_HSR1	AIG1 family;50S ribosome-binding GTPase
TRINITY_DN22035_c0_g1	protein SKT5-like [Quercus suber])	2.33	12.18	1.68	6.95	6.82	0	5.396667	4.59	------	------	------	------	------	------	------	------	sp|P34226|SKT5_YEAST;	Protein SKT5 OS=Saccharomyces cerevisiae;	PF08238	Sel1	Sel1 repeat
TRINITY_DN22087_c0_g2		0	0	17.12	6.96	5.21	2.12	5.706667	4.763333	------	------	------	------	------	------	------	------	------	------	------	------	------
TRINITY_DN22184_c0_g1		6.37	7.69	1.06	3.61	0.91	0	5.04	1.506667	------	------	------	------	------	------	ENOG4111M4G	S:Function unknown)	sp|Q9NX55|HYPK_HUMAN;	Huntingtin-interacting protein K OS=Homo sapiens OX=9606 GN=HYPK PE=1 SV=2;	PF19026	HYPK_UBA	HYPK UBA domain
TRINITY_DN22217_c0_g1		9.32	0	11.42	2.17	7.29	0	6.913333	3.153333	------	------	------	------	------	------	------	------	------	------	------	------	------
TRINITY_DN22220_c0_g4		1.38	5.63	8.45	1.62	0	0	5.153333	0.54	------	------	------	------	------	------	------	------	------	------	------	------	------
TRINITY_DN22275_c0_g1		5.4	9.25	4.42	6.32	0	0	6.356667	2.106667	------	------	------	------	------	------	------	------	------	------	------	------	------
TRINITY_DN22275_c1_g1		16.78	5.71	7.51	1.25	1.81	7.39	10	3.483333	------	------	------	------	------	------	------	------	------	------	------	------	------
TRINITY_DN22278_c0_g2		0	15.37	6.07	0	0	0	7.146667	0	------	------	------	------	------	------	------	------	------	------	------	------	------
TRINITY_DN22287_c0_g4		17.82	3.69	0	0	0	0	7.17	0	------	------	------	------	------	------	------	------	------	------	------	------	------
TRINITY_DN22289_c0_g1		2.26	4.66	8.31	0	2.96	0	5.076667	0.986667	------	------	------	------	------	------	------	------	------	------	------	------	------
TRINITY_DN22333_c0_g1		1.93	15.85	2.36	2.24	0	2.05	6.713333	1.43	------	------	------	------	------	------	------	------	------	------	------	------	------
TRINITY_DN22373_c0_g1	pentatricopeptide repeat-containing protein At4g39530-like, partial [Manihot esculenta])	7.81	4.76	4.86	3.66	6.34	4.55	5.81	4.85	GO:0008270	MF:zinc ion binding;	------	------	------	------	ENOG410Z7Z7	S:Function unknown)	sp|Q9SVP7|PP307_ARATH;	Pentatricopeptide repeat-containing protein At4g13650 OS=Arabidopsis thaliana OX=3702 GN=PCMP-H42 PE=2 SV=2;	PF13041;PF01535;PF12854;PF13812;PF17177;PF17049	PPR_2;PPR;PPR_1;PPR_3;PPR_long;AEP1	PPR repeat family;PPR repeat;PPR repeat;Pentatricopeptide repeat domain;Pentacotripeptide-repeat region of PRORP;ATPase expression protein 1
TRINITY_DN22389_c0_g1		3.8	1.87	10.57	2.66	4.63	3.47	5.413333	3.586667	------	------	------	------	------	------	------	------	------	------	PF03018	Dirigent	Dirigent-like protein
TRINITY_DN22411_c0_g3		0	0	17.24	0	0	12.55	5.746667	4.183333	------	------	------	------	------	------	------	------	------	------	PF05532	CsbD	CsbD-like
TRINITY_DN22424_c0_g1	casein kinase I-like [Quercus suber])	5.2	10.56	2.65	7.09	6.14	0	6.136667	4.41	GO:0018105;GO:0005737;GO:0005634;GO:0004674;GO:0004672;GO:0005524	BP:peptidyl-serine phosphorylation;CC:cytoplasm;CC:nucleus;MF:protein serine/threonine kinase activity;MF:protein kinase activity;MF:ATP binding;	K14758	HRR25	map03008	Ribosome biogenesis in eukaryotes)	ENOG410XPGP	T:Signal transduction mechanisms)	sp|P40235|HHP1_SCHPO;	Casein kinase I homolog hhp1 OS=Schizosaccharomyces pombe;	PF00069;PF07714;PF17667;PF01636	Pkinase;PK_Tyr_Ser-Thr;Pkinase_fungal;APH	Protein kinase domain;Protein tyrosine and serine/threonine kinase;Fungal protein kinase;Phosphotransferase enzyme family
TRINITY_DN22435_c0_g1		1.94	5.16	8.4	0	5.03	0	5.166667	1.676667	------	------	------	------	------	------	------	------	------	------	------	------	------
TRINITY_DN22437_c0_g1		1.93	2.64	11.51	7.08	2.52	0.68	5.36	3.426667	------	------	------	------	------	------	------	------	------	------	------	------	------
TRINITY_DN2245_c3_g1	hypothetical protein MA16_Dca027522 [Dendrobium catenatum])	3.22	2.83	9.35	3.1	4.74	5.47	5.133333	4.436667	GO:0015074;GO:0003676	BP:DNA integration;MF:nucleic acid binding;	------	------	------	------	COG2801	L:Replication, recombination and repair)	------	------	------	------	------
TRINITY_DN22504_c0_g1		4.76	7.5	4.59	5.2	4.33	2.41	5.616667	3.98	------	------	------	------	------	------	------	------	------	------	------	------	------
TRINITY_DN22506_c0_g1		4.42	2.7	8.89	5.27	5.06	3.55	5.336667	4.626667	------	------	------	------	------	------	------	------	------	------	------	------	------
TRINITY_DN22523_c0_g1		7.08	5.01	5.55	6.03	5.62	2.96	5.88	4.87	------	------	------	------	------	------	------	------	------	------	------	------	------
TRINITY_DN22570_c0_g1		4.67	3.19	7.64	5.47	6.06	0	5.166667	3.843333	------	------	------	------	------	------	------	------	------	------	------	------	------
TRINITY_DN22603_c0_g1		8.41	3.55	7.15	9.48	3.17	2.06	6.37	4.903333	------	------	------	------	------	------	------	------	------	------	------	------	------
TRINITY_DN22610_c0_g1	hypothetical protein E3N88_39299 [Mikania micrantha])	5.17	10.18	1.78	6.29	6.83	0	5.71	4.373333	GO:0005634;GO:0044212;GO:0046982	CC:nucleus;MF:transcription regulatory region DNA binding;MF:protein heterodimerization activity;	K21751	DR1, NC2-beta	------	------	------	------	sp|O14348|NC2B_SCHPO;	Negative cofactor 2 complex subunit beta OS=Schizosaccharomyces pombe;	PF00808	CBFD_NFYB_HMF	Histone-like transcription factor (CBF/NF-Y) and archaeal histone
TRINITY_DN22626_c0_g2	ubiquitin receptor RAD23d-like [Prunus avium])	6.25	11.4	1.65	4.32	0.09	0	6.433333	1.47	GO:0043161;GO:0006289;GO:0005829;GO:0042025;GO:0005654;GO:0070628;GO:0043130;GO:0031593;GO:0003684	BP:proteasome-mediated ubiquitin-dependent protein catabolic process;BP:nucleotide-excision repair;CC:cytosol;CC:host cell nucleus;CC:nucleoplasm;MF:proteasome binding;MF:ubiquitin binding;MF:polyubiquitin binding;MF:damaged DNA binding;	K10839	RAD23, HR23	map03420;map04141	Nucleotide excision repair);Protein processing in endoplasmic reticulum)	COG5272	O:Posttranslational modification, protein turnover, chaperones)	sp|O74803|RHP23_SCHPO;	UV excision repair protein rhp23 OS=Schizosaccharomyces pombe;	PF09280;PF00627;PF00240;PF10302	XPC-binding;UBA;ubiquitin;DUF2407	XPC-binding domain;UBA/TS-N domain;Ubiquitin family;DUF2407 ubiquitin-like domain
TRINITY_DN22643_c0_g2	PREDICTED: calcium-transporting ATPase 10, plasma membrane-type-like isoform X2 [Ipomoea nil])	1.8	3.68	11.25	7.18	1.11	3.93	5.576667	4.073333	GO:0009555;GO:0009567;GO:0016021;GO:0005886;GO:0005516;GO:0005388;GO:0005524	BP:pollen development;BP:double fertilization forming a zygote and endosperm;CC:integral component of membrane;CC:plasma membrane;MF:calmodulin binding;MF:calcium-transporting ATPase activity;MF:ATP binding;	K01537	ATP2C	------	------	ENOG410XNNC	P:Inorganic ion transport and metabolism)	sp|Q9LF79|ACA8_ARATH;	Calcium-transporting ATPase 8, plasma membrane-type OS=Arabidopsis thaliana OX=3702 GN=ACA8 PE=1 SV=1;	PF00689	Cation_ATPase_C	Cation transporting ATPase, C-terminus
TRINITY_DN22654_c0_g1		6.91	2.37	11.28	0	9.05	4.91	6.853333	4.653333	------	------	------	------	------	------	------	------	------	------	------	------	------
TRINITY_DN22662_c0_g1	aquaporin PIP [Salvia splendens])	6.02	9.08	1.32	2.24	6.1	4.98	5.473333	4.44	GO:0016021;GO:0015267	CC:integral component of membrane;MF:channel activity;	K09872	PIP	------	------	COG0580	G:Carbohydrate transport and metabolism)	sp|Q9ZVX8|PIP28_ARATH;	Probable aquaporin PIP2-8 OS=Arabidopsis thaliana OX=3702 GN=PIP2-8 PE=1 SV=1;	PF00230	MIP	Major intrinsic protein
TRINITY_DN22672_c0_g1		4.18	6.75	7.17	3.95	3.18	0	6.033333	2.376667	------	------	------	------	------	------	------	------	------	------	------	------	------
TRINITY_DN22698_c1_g2		1.32	1.51	15.85	1.07	7.2	4.32	6.226667	4.196667	------	------	------	------	------	------	------	------	------	------	------	------	------
TRINITY_DN22709_c0_g2		4.29	7.07	7.99	4.01	5.85	5.05	6.45	4.97	------	------	------	------	------	------	------	------	------	------	------	------	------
TRINITY_DN22750_c0_g1		11.4	1.83	7.97	2.19	3.17	4.89	7.066667	3.416667	------	------	------	------	------	------	------	------	------	------	------	------	------
TRINITY_DN22795_c0_g1		2.32	10.89	4.05	9.12	2.72	1.78	5.753333	4.54	------	------	------	------	------	------	------	------	------	------	------	------	------
TRINITY_DN22799_c0_g1	pentatricopeptide repeat-containing protein, putative [Ricinus communis])	12.74	0	10.29	0	5.58	0	7.676667	1.86	GO:0005985;GO:0009451;GO:0043231;GO:0008270;GO:0016157	BP:sucrose metabolic process;BP:RNA modification;CC:intracellular membrane-bounded organelle;MF:zinc ion binding;MF:sucrose synthase activity;	------	------	------	------	ENOG410Z7Z7	S:Function unknown)	sp|Q9SII7|PP159_ARATH;	Pentatricopeptide repeat-containing protein At2g17210 OS=Arabidopsis thaliana OX=3702 GN=PCMP-E77 PE=3 SV=2;	PF01535;PF13041	PPR;PPR_2	PPR repeat;PPR repeat family
TRINITY_DN227_c1_g1		8.54	4.74	9.48	5.5	3.52	5.9	7.586667	4.973333	------	------	------	------	------	------	------	------	------	------	------	------	------
TRINITY_DN22825_c0_g1	PREDICTED: NADP-dependent malic enzyme-like isoform X1 [Cucumis melo])	3.62	7.4	4.95	6.26	6.66	0.57	5.323333	4.496667	GO:0006090;GO:0006108;GO:0009507;GO:0004473;GO:0051287;GO:0004471;GO:0004470;GO:0046872	BP:pyruvate metabolic process;BP:malate metabolic process;CC:chloroplast;MF:malate dehydrogenas;MF:NAD binding;MF:malate dehydrogenas;MF:malic enzyme activity;MF:metal ion binding;	K00029	E1.1.1.40, maeB	map00620;map00710	Pyruvate metabolism);Carbon fixation in photosynthetic organisms)	COG0281	C:Energy production and conversion)	sp|P43279|MAOC_ORYSJ;	NADP-dependent malic enzyme, chloroplastic OS=Oryza sativa subsp. japonica OX=39947 GN=ME6 PE=2 SV=2;	PF03949	Malic_M	Malic enzyme, NAD binding domain
TRINITY_DN22835_c2_g1	hypothetical protein Lal_00001548 [Lupinus albus])	2.86	5.87	14.93	0	0	6.24	7.886667	2.08	------	------	------	------	------	------	ENOG410Z6A0	S:Function unknown)	------	------	------	------	------
TRINITY_DN22835_c2_g3	hypothetical protein Lal_00001025 [Lupinus albus])	1.28	5.13	8.61	0	0	0.66	5.006667	0.22	------	------	------	------	------	------	------	------	------	------	------	------	------
TRINITY_DN22849_c0_g4		5.11	5.31	6.16	0	0	0	5.526667	0	------	------	------	------	------	------	------	------	------	------	------	------	------
TRINITY_DN22868_c0_g1	Pentatricopeptide repeat [Macleaya cordata])	5.89	6.58	4.33	4.91	4.33	5.27	5.6	4.836667	GO:0008270	MF:zinc ion binding;	------	------	------	------	ENOG410Z7Z7	S:Function unknown)	sp|Q9SVP7|PP307_ARATH;	Pentatricopeptide repeat-containing protein At4g13650 OS=Arabidopsis thaliana OX=3702 GN=PCMP-H42 PE=2 SV=2;	PF13041;PF01535;PF12854;PF13812;PF17177	PPR_2;PPR;PPR_1;PPR_3;PPR_long	PPR repeat family;PPR repeat;PPR repeat;Pentatricopeptide repeat domain;Pentacotripeptide-repeat region of PRORP
TRINITY_DN22884_c0_g1		0	8.47	7.12	0.75	3.18	0.66	5.196667	1.53	------	------	------	------	------	------	------	------	------	------	------	------	------
TRINITY_DN22886_c0_g1		5.58	7.48	2.98	6.31	4.95	1.17	5.346667	4.143333	------	------	------	------	------	------	------	------	------	------	------	------	------
TRINITY_DN22896_c0_g1		8.09	15.05	2.86	1.49	0	0	8.666667	0.496667	------	------	------	------	------	------	------	------	------	------	------	------	------
TRINITY_DN22899_c0_g1		8.6	5.04	5.26	1.69	3.61	3.72	6.3	3.006667	------	------	------	------	------	------	------	------	------	------	------	------	------
TRINITY_DN22901_c0_g2		7.89	4.75	6.43	0	0	0	6.356667	0	------	------	------	------	------	------	------	------	------	------	------	------	------
TRINITY_DN2296_c1_g1		0	0	18.92	0	0	2.75	6.306667	0.916667	------	------	------	------	------	------	------	------	------	------	------	------	------
TRINITY_DN22993_c0_g1	hypothetical protein Lal_00015736 [Lupinus albus])	9.01	1.94	4.42	2.1	2.35	1.91	5.123333	2.12	GO:0009507;GO:0005524	CC:chloroplast;MF:ATP binding;	------	------	------	------	COG0048	J:Translation, ribosomal structure and biogenesis)	------	------	------	------	------
TRINITY_DN23029_c0_g1	unnamed protein product [Triticum turgidum subsp. durum])	1.39	24.55	0.2	0	0	0	8.713333	0	GO:0019941;GO:0016567;GO:0005737;GO:0005840;GO:0005634;GO:0031625;GO:0031386	BP:modification-dependent protein catabolic process;BP:protein ubiquitination;CC:cytoplasm;CC:ribosome;CC:nucleus;MF:ubiquitin protein ligase binding;MF:protein tag;	K08770	UBC	------	------	COG5272	O:Posttranslational modification, protein turnover, chaperones)	sp|P0CH28|UBC_BOVIN;	Polyubiquitin-C OS=Bos taurus OX=9913 GN=UBC PE=1 SV=1;	PF00240;PF11976;PF14560;PF18396	ubiquitin;Rad60-SLD;Ubiquitin_2;TBK1_ULD	Ubiquitin family;Ubiquitin-2 like Rad60 SUMO-like;Ubiquitin-like domain;TANK binding kinase 1 ubiquitin-like domain
TRINITY_DN23083_c0_g1		6.27	4.52	4.79	2.21	1.31	2.15	5.193333	1.89	------	------	------	------	------	------	------	------	------	------	------	------	------
TRINITY_DN23087_c2_g2		7.72	23.48	0	0	6.57	0	10.4	2.19	------	------	------	------	------	------	------	------	------	------	------	------	------
TRINITY_DN23134_c1_g2	Transposon Ty3-I Gag-Pol polyprotein [Vitis vinifera])	6.55	4.36	6.66	1.93	6.79	2.27	5.856667	3.663333	GO:0015074;GO:0004190;GO:0008270;GO:0003676	BP:DNA integration;MF:aspartic-type endopeptidase activity;MF:zinc ion binding;MF:nucleic acid binding;	------	------	------	------	------	------	sp|Q7LHG5|YI31B_YEAST;	Transposon Ty3-I Gag-Pol polyprotein OS=Saccharomyces cerevisiae;	------	------	------
TRINITY_DN23145_c1_g1	uncharacterized protein LOC114580236 [Dendrobium catenatum])	0	2.71	12.85	6.05	0	0	5.186667	2.016667	GO:0015074;GO:0004190;GO:0008270;GO:0003676	BP:DNA integration;MF:aspartic-type endopeptidase activity;MF:zinc ion binding;MF:nucleic acid binding;	------	------	------	------	------	------	------	------	PF17921	Integrase_H2C2	Integrase zinc binding domain
TRINITY_DN23148_c0_g1		1.81	8.63	4.67	5.18	4.17	0.55	5.036667	3.3	------	------	------	------	------	------	------	------	------	------	------	------	------
TRINITY_DN23176_c0_g1		17.45	57.82	4.26	11.88	0	0	26.51	3.96	------	------	------	------	------	------	------	------	------	------	------	------	------
TRINITY_DN2317_c1_g1		4.99	10.36	6.02	0	0	0	7.123333	0	------	------	------	------	------	------	------	------	------	------	------	------	------
TRINITY_DN23193_c0_g1		2.81	8.46	9.44	1.66	2.65	1.46	6.903333	1.923333	------	------	------	------	------	------	------	------	------	------	------	------	------
TRINITY_DN23194_c0_g1		1.04	18.44	0	0	0	1.09	6.493333	0.363333	------	------	------	------	------	------	------	------	------	------	------	------	------
TRINITY_DN23199_c0_g1		7.62	5.06	5.89	0.81	0	0.71	6.19	0.506667	------	------	------	------	------	------	------	------	------	------	------	------	------
TRINITY_DN23208_c1_g1		0.34	17.38	0	0.35	0	5.01	5.906667	1.786667	------	------	------	------	------	------	------	------	------	------	------	------	------
TRINITY_DN23208_c1_g3		0	19.62	2.14	1.82	0	0.45	7.253333	0.756667	------	------	------	------	------	------	------	------	------	------	------	------	------
TRINITY_DN23233_c0_g1		11.52	9.34	2.81	4.55	2.91	7.21	7.89	4.89	------	------	------	------	------	------	------	------	------	------	------	------	------
TRINITY_DN23338_c0_g1	hypothetical protein Saspl_010512 [Salvia splendens])	4.62	8.33	3.18	2.05	5.34	0	5.376667	2.463333	GO:0031122;GO:0008017	BP:cytoplasmic microtubule organization;MF:microtubule binding;	------	------	------	------	ENOG4111RAI	S:Function unknown)	sp|O70333|CRIPT_MOUSE;	Cysteine-rich PDZ-binding protein OS=Mus musculus OX=10090 GN=Cript PE=1 SV=1;	PF10235	Cript	Microtubule-associated protein CRIPT
TRINITY_DN23385_c0_g1		8.04	16.21	1.35	2.59	7.61	3.9	8.533333	4.7	------	------	------	------	------	------	------	------	------	------	------	------	------
TRINITY_DN23428_c0_g1		2.05	12.31	0.68	1.64	0.24	1.41	5.013333	1.096667	------	------	------	------	------	------	------	------	------	------	------	------	------
TRINITY_DN23457_c0_g1		20.87	8.24	14.59	0	0	0	14.566667	0	------	------	------	------	------	------	------	------	------	------	------	------	------
TRINITY_DN23499_c2_g1		7.13	0	13.01	0	0	0	6.713333	0	------	------	------	------	------	------	------	------	------	------	------	------	------
TRINITY_DN23529_c0_g1		0	16.2	0	5.55	0	1.68	5.4	2.41	------	------	------	------	------	------	------	------	------	------	------	------	------
TRINITY_DN23578_c0_g2		8.8	1.86	7.46	2.76	3.09	3.9	6.04	3.25	------	------	------	------	------	------	------	------	------	------	------	------	------
TRINITY_DN23583_c0_g1		5.5	44.32	6.34	14.68	0	0	18.72	4.893333	------	------	------	------	------	------	------	------	------	------	------	------	------
TRINITY_DN235_c0_g2	uncharacterized protein LOC116209293 [Punica granatum])	7.02	4.65	4.34	1.22	5.86	6.32	5.336667	4.466667	GO:0006396;GO:0008173;GO:0003723	BP:RNA processing;MF:RNA methyltransferase activity;MF:RNA binding;	------	------	------	------	COG0566	J:Translation, ribosomal structure and biogenesis)	------	------	PF00588	SpoU_methylase	SpoU rRNA Methylase family
TRINITY_DN23632_c0_g2	hypothetical protein FH972_021511 [Carpinus fangiana])	3.02	11.51	1.82	5.64	1.11	0	5.45	2.25	GO:0016021;GO:0016747;GO:0003846	CC:integral component of membrane;MF:transferase activity, transferring acyl groups other than amino-acyl groups;MF:2-acylglycerol O-acyltransferase activity;	K14457	MOGAT2, MGAT2	map00561	Glycerolipid metabolism)	ENOG410XTG3	S:Function unknown)	sp|Q96UY1|DGT2B_UMBRA;	Diacylglycerol O-acyltransferase 2B OS=Umbelopsis ramanniana OX=41833 GN=DGAT2B PE=1 SV=1;	PF03982	DAGAT	Diacylglycerol acyltransferase
TRINITY_DN23659_c0_g1	protein PEROXIN-4 isoform X1 [Glycine max])	8.17	9.49	1.37	11.9	0	0	6.343333	3.966667	GO:0016740;GO:0061631;GO:0005524	MF:transferase activity;MF:ubiquitin conjugating enzyme activity;MF:ATP binding;	K10689	PEX4	------	------	COG5078	S:Function unknown)	sp|Q8LGF7|PEX4_ARATH;	Protein PEROXIN-4 OS=Arabidopsis thaliana OX=3702 GN=PEX4 PE=1 SV=1;	PF00179	UQ_con	Ubiquitin-conjugating enzyme
TRINITY_DN23702_c0_g1	protein BUD31 homolog 2 [Asparagus officinalis])	3.81	10.23	1.7	4.61	9.45	0	5.246667	4.686667	GO:0000398;GO:0005634;GO:0005681	BP:mRNA splicing, via spliceosome;CC:nucleus;CC:spliceosomal complex;	K12873	BUD31, G10	map03040	Spliceosome)	COG5132	S:Function unknown)	sp|Q962X9|BUD31_BRABE;	Protein BUD31 homolog OS=Branchiostoma belcheri OX=7741 PE=2 SV=1;	PF01125	G10	G10 protein
TRINITY_DN23716_c0_g3		6.29	6.51	10.59	5.52	6.26	0	7.796667	3.926667	------	------	------	------	------	------	------	------	------	------	------	------	------
TRINITY_DN23724_c0_g1	uncharacterized protein LOC111989850 [Quercus suber])	7.43	6.63	1.6	8.61	0	0	5.22	2.87	------	------	K09958	K09958	------	------	COG3558	U:Intracellular trafficking, secretion, and vesicular transport)	------	------	PF07080;PF12680	DUF1348;SnoaL_2	Protein of unknown function (DUF1348);SnoaL-like domain
TRINITY_DN23725_c0_g1		2.38	5.07	22.27	6.69	2.53	0.65	9.906667	3.29	------	------	------	------	------	------	------	------	------	------	------	------	------
TRINITY_DN2373_c0_g1	phosphoadenosine phosphosulfate reductase-like [Quercus suber])	5.45	19.64	1.58	8.29	0	0	8.89	2.763333	GO:0019419;GO:0019344;GO:0019379;GO:0045454;GO:0005623;GO:0033741;GO:0016671;GO:0004604	BP:sulfate reduction;BP:cysteine biosynthetic process;BP:sulfate assimilation, phosphoadenylyl sulfate reduction by phosphoadenylyl-sulfate reductas;BP:cell redox homeostasis;CC:cell;MF:adenylyl-sulfate reductas;MF:oxidoreductase activity, acting on a sulfur group of donors, disulfide as acceptor;MF:phosphoadenylyl-sulfate reductas;	K00390	cysH	map00920	Sulfur metabolism)	------	------	sp|P56859|MET16_EMENI;	Phosphoadenosine phosphosulfate reductase OS=Emericella nidulans;	PF01507	PAPS_reduct	Phosphoadenosine phosphosulfate reductase family
TRINITY_DN23743_c0_g6	hypothetical protein Lal_00043607 [Lupinus albus])	2.34	13.72	0.26	4.38	0.06	0	5.44	1.48	GO:0005829;GO:0047681	CC:cytosol;MF:aryl-alcohol dehydrogenas;	------	------	------	------	------	------	sp|Q00049|NORA_ASPFN;	Norsolorinic acid reductase OS=Aspergillus flavus;	PF00248	Aldo_ket_red	Aldo/keto reductase family
TRINITY_DN23745_c0_g2		7.72	6.36	5.99	3.06	5.22	2.89	6.69	3.723333	------	------	------	------	------	------	------	------	------	------	------	------	------
TRINITY_DN23756_c1_g1		4.83	5.91	4.98	4.35	2.75	1.63	5.24	2.91	------	------	------	------	------	------	------	------	------	------	------	------	------
TRINITY_DN23766_c0_g1		11.42	4.79	1.25	0.63	3.79	6.77	5.82	3.73	------	------	------	------	------	------	------	------	------	------	------	------	------
TRINITY_DN23794_c2_g1		0	11.32	4.91	0	0	0	5.41	0	------	------	------	------	------	------	------	------	------	------	------	------	------
TRINITY_DN23813_c0_g1		17.13	0	0	0.19	0	11.04	5.71	3.743333	------	------	------	------	------	------	------	------	------	------	PF07716	bZIP_2	Basic region leucine zipper
TRINITY_DN23854_c0_g3		3.43	5.71	12.27	5.56	0	0	7.136667	1.853333	------	------	------	------	------	------	------	------	------	------	------	------	------
TRINITY_DN23855_c0_g1	hypothetical protein FH972_012975 [Carpinus fangiana])	7.11	5.11	8.35	3	4.8	4.13	6.856667	3.976667	GO:0016021;GO:0008483;GO:0016846	CC:integral component of membrane;MF:transaminase activity;MF:carbon-sulfur lyase activity;	------	------	------	------	ENOG410XS9Z	S:Function unknown)	sp|Q93Z38|TAR4_ARATH;	Tryptophan aminotransferase-related protein 4 OS=Arabidopsis thaliana OX=3702 GN=TAR4 PE=2 SV=2;	PF04864;PF04863;PF00155	Alliinase_C;EGF_alliinase;Aminotran_1_2	Allinase;Alliinase EGF-like domain;Aminotransferase class I and II
TRINITY_DN23862_c0_g1		6.79	3.4	6.59	2.9	1.83	1.53	5.593333	2.086667	------	------	------	------	------	------	------	------	------	------	------	------	------
TRINITY_DN23872_c0_g1	Chlorophyllase [Handroanthus impetiginosus])	2.81	7.25	5.24	6.44	4.55	1.54	5.1	4.176667	GO:0015996;GO:0047746;GO:0102293	BP:chlorophyll catabolic process;MF:chlorophyllase activity;MF:pheophytinase b activity;	K08099	E3.1.1.14	map00860	Porphyrin and chlorophyll metabolism)	ENOG4111H5Z;ENOG410XWBW	S:Function unknown);I:Lipid transport and metabolism)	sp|Q9M7I7|CLH2_ARATH;	Chlorophyllase-2 OS=Arabidopsis thaliana OX=3702 GN=CLH2 PE=1 SV=1;	PF12740;PF07224;PF03403	Chlorophyllase2;Chlorophyllase;PAF-AH_p_II	Chlorophyllase enzyme;Chlorophyllase;Platelet-activating factor acetylhydrolase, isoform II
TRINITY_DN23905_c0_g1	probable palmitoyltransferase ZDHHC12 isoform X1 [Olea europaea var. sylvestris])	6.24	3.9	5.99	4.57	4.2	4.78	5.376667	4.516667	GO:0016021;GO:0019706	CC:integral component of membrane;MF:protein-cysteine S-palmitoyltransferase activity;	K20032	ZDHHC13_17, HIP14	------	------	ENOG41120PC;COG5273	S:Function unknown);	sp|Q4X251|AKR1_ASPFU;	Palmitoyltransferase akr1 OS=Neosartorya fumigata;	PF01529	DHHC	DHHC palmitoyltransferase
TRINITY_DN2390_c0_g1		0	22.89	0	14.15	0	0	7.63	4.716667	------	------	------	------	------	------	------	------	------	------	PF03154	Atrophin-1	Atrophin-1 family
TRINITY_DN23911_c0_g1		7.29	5.91	4.42	7.52	3.85	1.4	5.873333	4.256667	------	------	------	------	------	------	------	------	------	------	------	------	------
TRINITY_DN23934_c0_g2		2.44	16.46	5	0	6.7	0	7.966667	2.233333	------	------	------	------	------	------	------	------	------	------	------	------	------
TRINITY_DN23937_c0_g1		10.75	19.99	3.7	5.81	0	0	11.48	1.936667	------	------	------	------	------	------	------	------	------	------	------	------	------
TRINITY_DN23950_c2_g1		5.76	7.2	2.88	3.13	3.29	4.36	5.28	3.593333	------	------	------	------	------	------	------	------	------	------	------	------	------
TRINITY_DN23953_c0_g1	reverse transcriptase [Corchorus capsularis])	4.69	7.62	5.34	2.19	6.46	2.36	5.883333	3.67	GO:0015074;GO:0005634;GO:0003964;GO:0004190;GO:0003676	BP:DNA integration;CC:nucleus;MF:RNA-directed DNA polymerase activity;MF:aspartic-type endopeptidase activity;MF:nucleic acid binding;	------	------	------	------	COG2801	L:Replication, recombination and repair)	------	------	PF03811	Zn_Tnp_IS1	InsA N-terminal domain
TRINITY_DN23993_c0_g2	U4/U6-associated splicing factor PRP4 [Handroanthus impetiginosus])	5.47	9.14	2.22	5.89	0	0	5.61	1.963333	GO:0018107;GO:0018105;GO:0004674;GO:0005524;GO:0004672	BP:peptidyl-threonine phosphorylation;BP:peptidyl-serine phosphorylation;MF:protein serine/threonine kinase activity;MF:ATP binding;MF:protein kinase activity;	K08827	PRPF4B	------	------	------	------	sp|Q08DZ2|PRP4B_BOVIN;	Serine/threonine-protein kinase PRP4 homolog OS=Bos taurus OX=9913 GN=PRPF4B PE=2 SV=1;	PF00069;PF07714;PF05445	Pkinase;PK_Tyr_Ser-Thr;Pox_ser-thr_kin	Protein kinase domain;Protein tyrosine and serine/threonine kinase;Poxvirus serine/threonine protein kinase
TRINITY_DN24031_c0_g1		3.7	7.88	4.62	4.3	0	0	5.4	1.433333	------	------	------	------	------	------	------	------	------	------	------	------	------
TRINITY_DN24042_c0_g1		9.95	7.47	5.65	3.82	6.45	2.82	7.69	4.363333	------	------	------	------	------	------	------	------	------	------	------	------	------
TRINITY_DN24115_c0_g1	organic cation/carnitine transporter 4 [Rosa chinensis])	5.53	7.28	5.05	3	2.76	4.48	5.953333	3.413333	GO:0006811;GO:0042631;GO:0008643;GO:0009535;GO:0009705;GO:0016021;GO:0022857;GO:0005524	BP:ion transport;BP:cellular response to water deprivation;BP:carbohydrate transport;CC:chloroplast thylakoid membrane;CC:plant-type vacuole membrane;CC:integral component of membrane;MF:transmembrane transporter activity;MF:ATP binding;	K08202	SLC22A4_5, OCTN	------	------	ENOG410XSRI	G:Carbohydrate transport and metabolism)	sp|Q9LHQ6|OCT4_ARATH;	Organic cation/carnitine transporter 4 OS=Arabidopsis thaliana OX=3702 GN=OCT4 PE=2 SV=1;	PF07690;PF00083	MFS_1;Sugar_tr	Major Facilitator Superfamily;Sugar (and other) transporter
TRINITY_DN24117_c0_g2	cytochrome b-c1 complex subunit 7-like [Quercus suber])	4.49	19.79	0.5	8.16	0	0	8.26	2.72	------	------	K00417	QCR7, UQCRB	map00190	Oxidative phosphorylation)	------	------	sp|O74533|QCR7_SCHPO;	Cytochrome b-c1 complex subunit 7 OS=Schizosaccharomyces pombe;	PF02271	UCR_14kD	Ubiquinol-cytochrome C reductase complex 14kD subunit
TRINITY_DN24120_c0_g2		9.39	4.23	2.56	0	0	0	5.393333	0	------	------	------	------	------	------	------	------	------	------	------	------	------
TRINITY_DN24181_c0_g1		4.49	6.35	8.8	3.18	1.14	0	6.546667	1.44	------	------	------	------	------	------	------	------	------	------	------	------	------
TRINITY_DN24283_c0_g1		7.94	4.06	4.21	5.24	2.93	1.18	5.403333	3.116667	------	------	------	------	------	------	------	------	------	------	------	------	------
TRINITY_DN24300_c0_g2		14.28	14.83	0	10.62	0	0	9.703333	3.54	------	------	------	------	------	------	------	------	------	------	------	------	------
TRINITY_DN24316_c0_g1		11.9	4.31	0	0	0	0	5.403333	0	------	------	------	------	------	------	------	------	------	------	------	------	------
TRINITY_DN24350_c0_g1		2.65	41.65	1.35	2.68	1.98	2.98	15.216667	2.546667	------	------	------	------	------	------	------	------	------	------	------	------	------
TRINITY_DN24352_c0_g3		0	17.62	15.44	0	0	9.11	11.02	3.036667	------	------	------	------	------	------	------	------	------	------	------	------	------
TRINITY_DN24375_c0_g1	pentatricopeptide repeat-containing protein At1g50270 [Prunus avium])	7.33	1.88	9.37	0	7.11	0	6.193333	2.37	GO:0009451;GO:0043231;GO:0008270	BP:RNA modification;CC:intracellular membrane-bounded organelle;MF:zinc ion binding;	------	------	------	------	ENOG410Z7Z7	O:Posttranslational modification, protein turnover, chaperones)	sp|Q9LYU9|PP378_ARATH;	Pentatricopeptide repeat-containing protein At5g13270, chloroplastic OS=Arabidopsis thaliana OX=3702 GN=PCMP-H90 PE=2 SV=1;	PF13041;PF01535;PF13812	PPR_2;PPR;PPR_3	PPR repeat family;PPR repeat;Pentatricopeptide repeat domain
TRINITY_DN24376_c0_g2		4.41	18.17	8.83	9.28	4.42	0.51	10.47	4.736667	------	------	------	------	------	------	------	------	------	------	------	------	------
TRINITY_DN24381_c0_g1		7.57	6.62	2.98	2.89	3.55	3.63	5.723333	3.356667	------	------	------	------	------	------	------	------	------	------	------	------	------
TRINITY_DN24404_c0_g1		6.24	13.84	3.32	6.18	4.46	1.35	7.8	3.996667	------	------	------	------	------	------	------	------	------	------	PF00098	zf-CCHC	Zinc knuckle
TRINITY_DN24420_c0_g2		11.45	19.98	0.56	10.77	0	0	10.663333	3.59	------	------	K02142	ATPeFJ, ATP18	map00190	Oxidative phosphorylation)	ENOG410Z1IC	U:Intracellular trafficking, secretion, and vesicular transport)	------	------	PF04911	ATP-synt_J	ATP synthase j chain
TRINITY_DN24423_c0_g1	hypothetical protein CJ030_MR8G008688 [Morella rubra])	6.02	5.98	4.96	3.64	6.39	4.88	5.653333	4.97	GO:0015979;GO:0019898;GO:0009654;GO:0009507;GO:0005509	BP:photosynthesis;CC:extrinsic component of membrane;CC:photosystem II oxygen evolving complex;CC:chloroplast;MF:calcium ion binding;	------	------	------	------	ENOG411019B	S:Function unknown)	------	------	PF01789	PsbP	PsbP
TRINITY_DN24454_c0_g1	hypothetical protein FH972_023215 [Carpinus fangiana])	6.03	16.6	2.23	4.55	9.03	0	8.286667	4.526667	GO:0006886;GO:0032482;GO:0007165;GO:0012505;GO:0016020;GO:0005886;GO:0003924;GO:0005525	BP:intracellular protein transport;BP:Rab protein signal transduction;BP:signal transduction;CC:endomembrane system;CC:membrane;CC:plasma membrane;MF:GTPase activity;MF:GTP binding;	K07827	KRAS, KRAS2	map04933	AGE-RAGE signaling pathway in diabetic complications)	COG1100	S:Function unknown)	sp|G4N1S3|RAS1_MAGO7;	Ras-like protein 1 OS=Magnaporthe oryzae;	PF00071;PF08477;PF00025;PF00009	Ras;Roc;Arf;GTP_EFTU	Ras family;Ras of Complex, Roc, domain of DAPkinase;ADP-ribosylation factor family;Elongation factor Tu GTP binding domain
TRINITY_DN24454_c0_g2	hypothetical protein FH972_023215 [Carpinus fangiana])	4.61	8.94	2.43	4.03	0	0	5.326667	1.343333	GO:0007165;GO:0016020;GO:0003924;GO:0005525	BP:signal transduction;CC:membrane;MF:GTPase activity;MF:GTP binding;	K07827	KRAS, KRAS2	map04933	AGE-RAGE signaling pathway in diabetic complications)	COG1100	S:Function unknown)	sp|G4N1S3|RAS1_MAGO7;	Ras-like protein 1 OS=Magnaporthe oryzae;	PF00071;PF08477;PF00025;PF00009	Ras;Roc;Arf;GTP_EFTU	Ras family;Ras of Complex, Roc, domain of DAPkinase;ADP-ribosylation factor family;Elongation factor Tu GTP binding domain
TRINITY_DN24463_c0_g1	PREDICTED: sucrose synthase 2-like [Lupinus angustifolius])	8.48	2.73	6.47	0	1.7	1.39	5.893333	1.03	GO:0005985;GO:0016157	BP:sucrose metabolic process;MF:sucrose synthase activity;	cit;K00695	;E2.4.1.13	map00500	Starch and sucrose metabolism)	------	------	sp|O24301|SUS2_PEA;	Sucrose synthase 2 OS=Pisum sativum OX=3888 GN=SUS2 PE=2 SV=1;	PF00862	Sucrose_synth	Sucrose synthase
TRINITY_DN244_c0_g2	60S acidic ribosomal protein P2-like [Quercus suber])	16.84	24.91	3.17	11.57	0	0	14.973333	3.856667	GO:0006414;GO:0016021;GO:0005840;GO:0003735	BP:translational elongation;CC:integral component of membrane;CC:ribosome;MF:structural constituent of ribosome;	K02943	RP-LP2, RPLP2	map03010	Ribosome)	COG2058	S:Function unknown)	sp|P42037|RLA2_ALTAL;	60S acidic ribosomal protein P2 OS=Alternaria alternata OX=5599 GN=ALTA5 PE=1 SV=1;	PF00428	Ribosomal_60s	60s Acidic ribosomal protein
TRINITY_DN244_c0_g3	60S acidic ribosomal protein like, partial [Actinidia chinensis var. chinensis])	11.33	19.06	3.82	6.47	0	0	11.403333	2.156667	GO:0006414;GO:0005840;GO:0003735;GO:0003723	BP:translational elongation;CC:ribosome;MF:structural constituent of ribosome;MF:RNA binding;	K02942;cmt	RP-LP1, RPLP1;	map03010	Ribosome)	COG2058	J:Translation, ribosomal structure and biogenesis)	sp|P49148|RLA1_ALTAL;	60S acidic ribosomal protein P1 OS=Alternaria alternata OX=5599 GN=ALTA12 PE=1 SV=1;	PF00428	Ribosomal_60s	60s Acidic ribosomal protein
TRINITY_DN24507_c0_g2		6.68	9.08	0	0.62	5.1	0	5.253333	1.906667	------	------	------	------	------	------	------	------	------	------	------	------	------
TRINITY_DN24535_c0_g1		2.26	12.66	4.19	2.66	1.45	3.65	6.37	2.586667	------	------	------	------	------	------	------	------	------	------	------	------	------
TRINITY_DN24556_c0_g1	hypothetical protein EJB05_46463, partial [Eragrostis curvula])	6.04	4.66	6.04	3.85	4.61	5.52	5.58	4.66	------	------	------	------	------	------	------	------	------	------	------	------	------
TRINITY_DN24561_c0_g1	non-histone chromosomal protein 6-like [Quercus suber])	6.67	9.28	1.55	5.23	0	0	5.833333	1.743333	GO:0006281;GO:0010228;GO:0010197;GO:0006260;GO:0005719;GO:0005634;GO:0000790;GO:0005694;GO:0035101;GO:0042393;GO:0031491;GO:0003677	BP:DNA repair;BP:vegetative to reproductive phase transition of meristem;BP:polar nucleus fusion;BP:DNA replication;CC:nuclear euchromatin;CC:nucleus;CC:nuclear chromatin;CC:chromosome;CC:FACT complex;MF:histone binding;MF:nucleosome binding;MF:DNA binding;	------	------	------	------	------	------	sp|Q7S045|NHP6_NEUCR;	Non-histone chromosomal protein 6 OS=Neurospora crassa;	PF00505;PF09011;PF14887	HMG_box;HMG_box_2;HMG_box_5	HMG (high mobility group) box;HMG-box domain;HMG (high mobility group) box 5
TRINITY_DN24569_c0_g1		4.76	11.42	1.42	7.42	0	0	5.866667	2.473333	------	------	------	------	------	------	------	------	------	------	------	------	------
TRINITY_DN24570_c0_g1		0	0	43.06	0	0	0	14.353333	0	------	------	------	------	------	------	------	------	------	------	------	------	------
TRINITY_DN24573_c0_g2	hypothetical protein FH972_026058 [Carpinus fangiana])	7.84	20.2	2.48	6.48	0.24	0	10.173333	2.24	GO:0022900;GO:0008137;GO:0016651;GO:0010181	BP:electron transport chain;MF:NADH dehydrogenas;MF:oxidoreductase activity, acting on NA;MF:FMN binding;	K03937	NDUFS4	map00190	Oxidative phosphorylation)	------	------	sp|P25711|NDUS4_NEUCR;	NADH-ubiquinone oxidoreductase 21 kDa subunit, mitochondrial OS=Neurospora crassa;	PF04800	ETC_C1_NDUFA4	ETC complex I subunit conserved region
TRINITY_DN24629_c0_g1		0	0	17.34	0	0	0	5.78	0	------	------	------	------	------	------	------	------	------	------	------	------	------
TRINITY_DN24639_c0_g1		11.09	2.47	10.02	2.76	8.39	1.73	7.86	4.293333	------	------	------	------	------	------	------	------	------	------	------	------	------
TRINITY_DN24706_c0_g3		4.25	13.22	0	0	0	0	5.823333	0	------	------	------	------	------	------	------	------	------	------	------	------	------
TRINITY_DN24712_c1_g1		13.13	0	5.73	2.71	10.15	0	6.286667	4.286667	------	------	------	------	------	------	------	------	------	------	------	------	------
TRINITY_DN24734_c0_g1		6.46	9.73	4.26	2.19	2.29	2.32	6.816667	2.266667	------	------	------	------	------	------	------	------	------	------	------	------	------
TRINITY_DN24736_c0_g1		3.97	0	12.56	4.59	6.2	1.6	5.51	4.13	------	------	------	------	------	------	------	------	------	------	------	------	------
TRINITY_DN24752_c1_g1	predicted protein [Hordeum vulgare subsp. vulgare])	3.19	22.17	2.52	10.76	0.3	0	9.293333	3.686667	GO:0006094;GO:0004612;GO:0016301;GO:0005524	BP:gluconeogenesis;MF:phosphoenolpyruvate carboxykinas;MF:kinase activity;MF:ATP binding;	K01610	E4.1.1.49, pckA	map00020;map00010;map00620;map00710	Citrate cycle (TCA cycle));Glycolysis / Gluconeogenesis);Pyruvate metabolism);Carbon fixation in photosynthetic organisms)	COG1866	C:Energy production and conversion)	sp|Q96UL8|PCKA_EMENI;	Phosphoenolpyruvate carboxykinase;	PF01293	PEPCK_ATP	Phosphoenolpyruvate carboxykinase
TRINITY_DN24758_c3_g1		8.04	8.3	0	3.08	3.52	0	5.446667	2.2	------	------	------	------	------	------	------	------	------	------	------	------	------
TRINITY_DN24761_c0_g1		0	4.72	22	0	0	14.64	8.906667	4.88	------	------	------	------	------	------	------	------	------	------	------	------	------
TRINITY_DN24771_c0_g1		3.39	16.33	4.76	5.77	2.33	4.74	8.16	4.28	------	------	------	------	------	------	------	------	------	------	------	------	------
TRINITY_DN24776_c0_g1	DNA-directed RNA polymerase subunit 10-like protein [Eutrema salsugineum])	8.32	13.89	1.12	5.05	0	0	7.776667	1.683333	GO:0006366;GO:0006360;GO:0006351;GO:0042797;GO:0005736;GO:0005665;GO:0005666;GO:0003677;GO:0003899;GO:0008270	BP:transcription from RNA polymerase II promoter;BP:transcription from RNA polymerase I promoter;BP:transcription, DNA-templated;BP:tRNA transcription from RNA polymerase III promoter;CC:DNA-directed RNA polymerase I complex;CC:DNA-directed RNA polymerase II, core complex;CC:DNA-directed RNA polymerase III complex;MF:DNA binding;MF:DNA-directed RNA polymerase activity;MF:zinc ion binding;	K03007	RPB10, POLR2L	map03020	RNA polymerase)	COG1644	K:Transcription)	sp|O13877|RPAB5_SCHPO;	DNA-directed RNA polymerases I, II, and III subunit RPABC5 OS=Schizosaccharomyces pombe;	PF01194	RNA_pol_N	RNA polymerases N / 8 kDa subunit
TRINITY_DN24777_c0_g1		6.96	3.89	5.67	2.74	1.95	2.45	5.506667	2.38	------	------	------	------	------	------	------	------	------	------	------	------	------
TRINITY_DN24780_c0_g1		9.24	11.94	2.65	3.94	3.13	0	7.943333	2.356667	------	------	------	------	------	------	------	------	------	------	------	------	------
TRINITY_DN24783_c0_g2		21.35	0	0	0	9.51	0	7.116667	3.17	------	------	------	------	------	------	------	------	------	------	------	------	------
TRINITY_DN24789_c0_g1		7.88	36.7	3.89	12.46	0	0	16.156667	4.153333	------	------	------	------	------	------	------	------	------	------	------	------	------
TRINITY_DN24793_c0_g1		4.07	9.06	6.92	3.49	3.02	0	6.683333	2.17	------	------	------	------	------	------	------	------	------	------	------	------	------
TRINITY_DN24814_c0_g1		0	14.25	2.87	0	0	0	5.706667	0	------	------	------	------	------	------	------	------	------	------	------	------	------
TRINITY_DN24827_c1_g1		0	20.24	0	0	0	0	6.746667	0	------	------	------	------	------	------	------	------	------	------	------	------	------
TRINITY_DN24835_c0_g1		2.01	2.26	15	2.91	4.71	4	6.423333	3.873333	------	------	------	------	------	------	------	------	------	------	------	------	------
TRINITY_DN24844_c1_g1		2.51	6.61	12.68	1.96	6.15	2.99	7.266667	3.7	------	------	------	------	------	------	------	------	------	------	------	------	------
TRINITY_DN24860_c0_g2		8.16	1.67	8.01	0	4.25	8.66	5.946667	4.303333	------	------	------	------	------	------	------	------	------	------	------	------	------
TRINITY_DN24910_c0_g3		7.44	25.27	0	0	0	3.99	10.903333	1.33	------	------	------	------	------	------	------	------	------	------	------	------	------
TRINITY_DN24926_c0_g3		5.08	3.7	8.27	12.21	1.07	0.49	5.683333	4.59	------	------	------	------	------	------	------	------	------	------	PF13054	DUF3915	Protein of unknown function (DUF3915)
TRINITY_DN24930_c0_g1		16.99	0	19.23	0	0	0	12.073333	0	------	------	------	------	------	------	------	------	------	------	------	------	------
TRINITY_DN24932_c0_g1	2-phytyl-1,4-beta-naphthoquinone methyltransferase, chloroplastic [Camellia sinensis])	4.98	11.07	0.9	2.06	0	0	5.65	0.686667	GO:0042372;GO:0032259;GO:0009507;GO:0052624	BP:phylloquinone biosynthetic process;BP:methylation;CC:chloroplast;MF:2-phytyl-1,4-naphthoquinone methyltransferase activity;	K07755	AS3MT	------	------	ENOG410XSKB	S:Function unknown)	sp|U2ZU49|ARSM_PSEA4;	Arsenite methyltransferase OS=Pseudomonas alcaligenes;	PF13847;PF13649;PF08241;PF01209;PF13489;PF08242;PF01135;PF05148;PF08123	Methyltransf_31;Methyltransf_25;Methyltransf_11;Ubie_methyltran;Methyltransf_23;Methyltransf_12;PCMT;Methyltransf_8;DOT1	Methyltransferase domain;Methyltransferase domain;Methyltransferase domain;ubiE/COQ5 methyltransferase family;Methyltransferase domain;Methyltransferase domain;Protein-L-isoaspartate(D-aspartate) O-methyltransferase (PCMT);Hypothetical methyltransferase;Histone methylation protein DOT1
TRINITY_DN24966_c0_g1		5.33	10.69	10.21	4.24	0.58	4.94	8.743333	3.253333	------	------	------	------	------	------	------	------	------	------	------	------	------
TRINITY_DN24996_c1_g1		3.91	11.9	0	3.46	0	6.15	5.27	3.203333	------	------	------	------	------	------	------	------	------	------	------	------	------
TRINITY_DN249_c1_g2		4.66	9.14	2.49	3.33	7.85	3.68	5.43	4.953333	------	------	------	------	------	------	------	------	------	------	------	------	------
TRINITY_DN25015_c0_g2	Endothelial differentiation-related factor 1 -like protein [Capsicum chinense])	3.87	15.36	2.19	6.48	0.74	0	7.14	2.406667	GO:0005634;GO:0003677	CC:nucleus;MF:DNA binding;	K03627	MBF1	------	------	------	------	sp|Q6BXQ8|MBF1_DEBHA;	Multiprotein-bridging factor 1 OS=Debaryomyces hansenii;	PF08523;PF01381	MBF1;HTH_3	Multiprotein bridging factor 1;Helix-turn-helix
TRINITY_DN25026_c1_g4	profilin-2-like [Quercus suber])	6.89	13.29	3.23	9.92	0.13	0	7.803333	3.35	GO:0005975;GO:0042989;GO:0005856;GO:0005737;GO:0016021;GO:0005623;GO:0005938;GO:0004672;GO:0003779;GO:0003785;GO:0004553;GO:0005524	BP:carbohydrate metabolic process;BP:sequestering of actin monomers;CC:cytoskeleton;CC:cytoplasm;CC:integral component of membrane;CC:cell;CC:cell cortex;MF:protein kinase activity;MF:actin binding;MF:actin monomer binding;MF:hydrolase activity, hydrolyzing O-glycosyl compounds;MF:ATP binding;	K05759	PFN	------	------	------	------	sp|P19984|PROF2_ACACA;	Profilin-2 OS=Acanthamoeba castellanii OX=5755 PE=1 SV=3;	PF00235	Profilin	Profilin
TRINITY_DN25056_c0_g1		3.42	10.61	8.32	3.88	0	0	7.45	1.293333	------	------	------	------	------	------	------	------	------	------	------	------	------
TRINITY_DN25076_c0_g5	DUF1221 domain-containing protein/Pkinase_Tyr domain-containing protein [Cephalotus follicularis])	19.9	0	0	0	0	0	6.633333	0	GO:0005737;GO:0005524;GO:0004672	CC:cytoplasm;MF:ATP binding;MF:protein kinase activity;	K02861	RIPK1, RIP1	------	------	------	------	sp|Q7T6Y2|YR831_MIMIV;	Putative serine/threonine-protein kinase/receptor R831 OS=Acanthamoeba polyphaga mimivirus OX=212035 GN=MIMI_R831 PE=3 SV=2;	PF07714;PF00069	PK_Tyr_Ser-Thr;Pkinase	Protein tyrosine and serine/threonine kinase;Protein kinase domain
TRINITY_DN25118_c0_g1	uncharacterized protein LOC18441257 [Amborella trichopoda])	3.8	7.62	5.96	3.41	4.43	4.18	5.793333	4.006667	------	------	------	------	------	------	ENOG4110M2B	S:Function unknown)	------	------	------	------	------
TRINITY_DN25266_c0_g1		3.73	11.49	6.85	4.34	7.29	1.98	7.356667	4.536667	------	------	------	------	------	------	------	------	------	------	------	------	------
TRINITY_DN25268_c0_g1	protein IMPAIRED IN BABA-INDUCED STERILITY 1-like [Pistacia vera])	11.52	8.92	5.05	14.78	0	0	8.496667	4.926667	GO:0006468;GO:0070816;GO:0032968;GO:0000307;GO:0000790;GO:0005634;GO:0004674;GO:0004672;GO:0004693;GO:0008353;GO:0005524	BP:protein phosphorylation;BP:phosphorylation of RNA polymerase II C-terminal domain;BP:positive regulation of transcription elongation from RNA polymerase II promoter;CC:cyclin-dependent protein kinase holoenzyme complex;CC:nuclear chromatin;CC:nucleus;MF:protein serine/threonine kinase activity;MF:protein kinase activity;MF:cyclin-dependent protein serine/threonine kinase activity;MF:RNA polyme…	K02218;K08819;K14758;ptm	CSNK1, CKI;CDK12_13;HRR25;	map03008	Ribosome biogenesis in eukaryotes)	------	------	sp|Q552E9|PKGA_DICDI;	Probable serine/threonine-protein kinase pkgA OS=Dictyostelium discoideum OX=44689 GN=pkgA PE=3 SV=1;	PF00069;PF17667;PF07714;PF01636;PF01163;PF01633	Pkinase;Pkinase_fungal;PK_Tyr_Ser-Thr;APH;RIO1;Choline_kinase	Protein kinase domain;Fungal protein kinase;Protein tyrosine and serine/threonine kinase;Phosphotransferase enzyme family;RIO1 family;Choline/ethanolamine kinase
TRINITY_DN25275_c0_g1		6.04	11.17	1.22	1.68	2.57	1.86	6.143333	2.036667	------	------	------	------	------	------	------	------	------	------	------	------	------
TRINITY_DN25287_c0_g2		13.27	13.61	21.35	5.82	0	0	16.076667	1.94	------	------	------	------	------	------	------	------	------	------	------	------	------
TRINITY_DN25293_c2_g2		0	0	18.78	0	0	0	6.26	0	------	------	------	------	------	------	------	------	------	------	------	------	------
TRINITY_DN25305_c0_g1		14.66	7.53	2.25	2.14	4.78	3.89	8.146667	3.603333	------	------	------	------	------	------	------	------	------	------	------	------	------
TRINITY_DN25332_c0_g1		0	45.48	130.29	0	2.79	0	58.59	0.93	------	------	------	------	------	------	------	------	------	------	------	------	------
TRINITY_DN25348_c0_g1		4.31	6.52	4.42	2	5.85	1.74	5.083333	3.196667	------	------	------	------	------	------	------	------	------	------	------	------	------
TRINITY_DN2534_c0_g1	uncharacterized protein LOC110229745 [Arabidopsis lyrata subsp. lyrata])	7.65	7.7	2.81	0.9	1.93	6.36	6.053333	3.063333	GO:0055046;GO:0009561	BP:microgametogenesis;BP:megagametogenesis;	------	------	------	------	------	------	------	------	PF03107	C1_2	C1 domain
TRINITY_DN25369_c0_g2		2.17	6.82	11.77	0	0	0	6.92	0	------	------	------	------	------	------	------	------	------	------	------	------	------
TRINITY_DN25412_c0_g1	Pentatricopeptide repeat [Macleaya cordata])	4.99	7.61	6.22	4.65	3.86	4.5	6.273333	4.336667	GO:0009451;GO:0043231;GO:0008270	BP:RNA modification;CC:intracellular membrane-bounded organelle;MF:zinc ion binding;	------	------	------	------	ENOG410Z7Z7	S:Function unknown)	sp|Q3E6Q1|PPR32_ARATH;	Pentatricopeptide repeat-containing protein At1g11290, chloroplastic OS=Arabidopsis thaliana OX=3702 GN=PCMP-H40 PE=2 SV=1;	PF01535;PF13041;PF13812;PF17177	PPR;PPR_2;PPR_3;PPR_long	PPR repeat;PPR repeat family;Pentatricopeptide repeat domain;Pentacotripeptide-repeat region of PRORP
TRINITY_DN25417_c0_g1		5.27	1.38	9.39	4.03	2.87	1.21	5.346667	2.703333	------	------	------	------	------	------	------	------	------	------	------	------	------
TRINITY_DN25442_c2_g1		10.04	6.93	0	3.81	8.79	0	5.656667	4.2	------	------	------	------	------	------	------	------	------	------	------	------	------
TRINITY_DN25463_c0_g2		7.78	9.57	0	0	0	0	5.783333	0	------	------	------	------	------	------	------	------	------	------	------	------	------
TRINITY_DN25476_c0_g1	hypothetical protein FH972_022663 [Carpinus fangiana])	6.79	14.19	2.45	7.25	0	0	7.81	2.416667	GO:0010256;GO:0006886;GO:0032482;GO:0032586;GO:0000139;GO:0030139;GO:0012505;GO:0005886;GO:0009705;GO:0005768;GO:0031902;GO:0003924;GO:0005525	BP:endomembrane system organization;BP:intracellular protein transport;BP:Rab protein signal transduction;CC:protein storage vacuole membrane;CC:Golgi membrane;CC:endocytic vesicle;CC:endomembrane system;CC:plasma membrane;CC:plant-type vacuole membrane;CC:endosome;CC:late endosome membrane;MF:GTPase activity;MF:GTP binding;	K07889	RAB5C	map04145;map04144	Phagosome);Endocytosis)	------	------	sp|P36017|VPS21_YEAST;	Vacuolar protein sorting-associated protein 21 OS=Saccharomyces cerevisiae;	PF00071;PF08477;PF00025;PF04670;PF00009;PF01926;PF13191	Ras;Roc;Arf;Gtr1_RagA;GTP_EFTU;MMR_HSR1;AAA_16	Ras family;Ras of Complex, Roc, domain of DAPkinase;ADP-ribosylation factor family;Gtr1/RagA G protein conserved region;Elongation factor Tu GTP binding domain;50S ribosome-binding GTPase;AAA ATPase domain
TRINITY_DN25500_c0_g1		16.38	0	0	0	0	6.68	5.46	2.226667	------	------	------	------	------	------	------	------	------	------	------	------	------
TRINITY_DN25502_c0_g1		2.89	6.35	6.46	4.06	4.21	0.96	5.233333	3.076667	------	------	------	------	------	------	------	------	------	------	------	------	------
TRINITY_DN2558_c0_g1		12.67	20.21	7.27	12.92	0	0	13.383333	4.306667	------	------	------	------	------	------	------	------	------	------	------	------	------
TRINITY_DN2558_c0_g2		7.52	13.36	3.61	7.3	0	0	8.163333	2.433333	------	------	------	------	------	------	------	------	------	------	------	------	------
TRINITY_DN25590_c2_g2		10.27	0.73	6.02	0.39	0	5.38	5.673333	1.923333	------	------	------	------	------	------	------	------	------	------	------	------	------
TRINITY_DN25595_c0_g2	putative UMP/CMP kinase 4 [Ananas comosus])	5.47	5.5	5.46	3.9	5.22	5.7	5.476667	4.94	GO:0006221;GO:0006207;GO:0005737;GO:0005634;GO:0004127;GO:0009041;GO:0005524	BP:pyrimidine nucleotide biosynthetic process;BP:'de novo' pyrimidine nucleobase biosynthetic process;CC:cytoplasm;CC:nucleus;MF:cytidylate kinase activity;MF:uridylate kinase activity;MF:ATP binding;	K13800	CMPK1, UMPK	map00240	Pyrimidine metabolism)	COG0563	F:Nucleotide transport and metabolism)	sp|Q7XI40|KCY3_ORYSJ;	UMP-CMP kinase 3 OS=Oryza sativa subsp. japonica OX=39947 GN=URA6 PE=2 SV=1;	PF00406;PF13207;PF13238	ADK;AAA_17;AAA_18	Adenylate kinase;AAA domain;AAA domain
TRINITY_DN25671_c0_g1		9.77	7.14	2.56	2.18	4.7	3.01	6.49	3.296667	------	------	------	------	------	------	------	------	------	------	------	------	------
TRINITY_DN25695_c0_g1		1.71	0	23.13	6.01	2.23	3.64	8.28	3.96	------	------	------	------	------	------	------	------	------	------	------	------	------
TRINITY_DN25721_c0_g1		6.53	0	14.02	0	0	0	6.85	0	------	------	------	------	------	------	------	------	------	------	------	------	------
TRINITY_DN2572_c0_g4	Carbon catabolite repressor protein 4-like 2 isoform A [Glycine soja])	7.75	4.33	3	3.26	2.73	2.22	5.026667	2.736667	GO:0016021;GO:0016787;GO:0004326;GO:0003887;GO:0003824;GO:0016740;GO:0005524	CC:integral component of membrane;MF:hydrolase activity;MF:tetrahydrofolylpolyglutamate synthase activity;MF:DNA-directed DNA polymerase activity;MF:catalytic activity;MF:transferase activity;MF:ATP binding;	------	------	------	------	ENOG410YTY7	S:Function unknown)	------	------	PF00078	RVT_1	Reverse transcriptase (RNA-dependent DNA polymerase)
TRINITY_DN25752_c0_g1	Graves disease carrier [Gossypium arboreum])	0	12.81	5.62	8.09	1.47	3.61	6.143333	4.39	GO:1990559;GO:0016021;GO:0005743;GO:0015228;GO:0005347	BP:mitochondrial coenzyme A transmembrane transport;CC:integral component of membrane;CC:mitochondrial inner membrane;MF:coenzyme A transmembrane transporter activity;MF:ATP transmembrane transporter activity;	K15084	SLC25A16, GDA, LEU5	------	------	ENOG410ZRF1	S:Function unknown)	sp|F4HW79|COAC1_ARATH;	Mitochondrial carrier protein CoAc1 OS=Arabidopsis thaliana OX=3702 GN=COAC1 PE=2 SV=1;	PF00153	Mito_carr	Mitochondrial carrier protein
TRINITY_DN25757_c0_g1		6.98	28.91	16.98	0	0	0	17.623333	0	------	------	------	------	------	------	------	------	------	------	------	------	------
TRINITY_DN2576_c0_g2	uncharacterized protein LOC110701578 [Chenopodium quinoa])	7.99	3.36	5.7	5.18	2.47	5.91	5.683333	4.52	------	------	------	------	------	------	ENOG410YWAU	S:Function unknown)	------	------	------	------	------
TRINITY_DN25772_c0_g1		4.98	4.62	7.26	2.53	3.1	7.94	5.62	4.523333	------	------	------	------	------	------	------	------	------	------	------	------	------
TRINITY_DN25796_c0_g1		13.9	30.26	2.83	6.04	0	0	15.663333	2.013333	------	------	------	------	------	------	------	------	------	------	------	------	------
TRINITY_DN25825_c0_g1		1.51	0	20.37	0	0	0	7.293333	0	------	------	------	------	------	------	------	------	------	------	------	------	------
TRINITY_DN25841_c0_g2	DNA/RNA polymerases superfamily protein [Gossypium australe])	3.15	0.73	13.61	5.53	4.45	1.11	5.83	3.696667	GO:0015074;GO:0003964;GO:0008270;GO:0003676	BP:DNA integration;MF:RNA-directed DNA polymerase activity;MF:zinc ion binding;MF:nucleic acid binding;	------	------	------	------	COG2801	L:Replication, recombination and repair)	sp|Q9UR07|TF211_SCHPO;	Transposon Tf2-11 polyprotein OS=Schizosaccharomyces pombe;	------	------	------
TRINITY_DN25894_c0_g2		2.25	0	18.26	0	0	0	6.836667	0	------	------	------	------	------	------	------	------	------	------	------	------	------
TRINITY_DN25920_c0_g1		10.56	4.7	9.29	5.43	5.69	0.88	8.183333	4	------	------	------	------	------	------	------	------	------	------	------	------	------
TRINITY_DN25933_c0_g1		3.09	13.58	1.26	4.85	2.63	0	5.976667	2.493333	------	------	------	------	------	------	------	------	------	------	------	------	------
TRINITY_DN25939_c0_g1		1.51	18.23	2.29	11.13	0	0	7.343333	3.71	------	------	------	------	------	------	------	------	------	------	------	------	------
TRINITY_DN25940_c0_g1		3.56	3.52	10.51	2	0	0	5.863333	0.666667	------	------	------	------	------	------	------	------	------	------	------	------	------
TRINITY_DN26010_c0_g1		1.53	32.95	1.88	5.39	0	0	12.12	1.796667	------	------	------	------	------	------	------	------	------	------	------	------	------
TRINITY_DN26056_c0_g1		14.23	2.33	8.4	3.1	0.96	10.59	8.32	4.883333	------	------	------	------	------	------	------	------	------	------	------	------	------
TRINITY_DN26077_c1_g1		7.99	8.36	0	2.26	6.01	4.32	5.45	4.196667	------	------	------	------	------	------	------	------	------	------	------	------	------
TRINITY_DN26099_c0_g1	PREDICTED: uncharacterized protein LOC108839296, partial [Raphanus sativus])	13.93	3.58	0	0	6.81	3.7	5.836667	3.503333	GO:0015074;GO:0004190;GO:0008270;GO:0003676	BP:DNA integration;MF:aspartic-type endopeptidase activity;MF:zinc ion binding;MF:nucleic acid binding;	------	------	------	------	------	------	sp|Q99315|YG31B_YEAST;	Transposon Ty3-G Gag-Pol polyprotein OS=Saccharomyces cerevisiae;	------	------	------
TRINITY_DN26101_c1_g1		0	4.51	10.53	2.39	6	3.98	5.013333	4.123333	------	------	------	------	------	------	------	------	------	------	------	------	------
TRINITY_DN2612_c0_g2	transcription factor GTE8-like isoform X2 [Brassica napus])	7.45	5.9	5.29	5	5.34	3.45	6.213333	4.596667	------	------	------	------	------	------	COG5076;COG5076	B:Chromatin structure and dynamics);K:Transcription)	sp|Q9LK27|GTE8_ARATH;	Transcription factor GTE8 OS=Arabidopsis thaliana OX=3702 GN=GTE8 PE=2 SV=2;	PF00439	Bromodomain	Bromodomain
TRINITY_DN26136_c0_g1		0	17.62	10.29	4.77	5.58	4.56	9.303333	4.97	------	------	------	------	------	------	------	------	------	------	------	------	------
TRINITY_DN26174_c0_g1		4.03	5.55	6.97	2.9	1.12	4.17	5.516667	2.73	------	------	------	------	------	------	------	------	------	------	PF07690	MFS_1	Major Facilitator Superfamily
TRINITY_DN26178_c0_g1		1.49	11.05	11.01	0.32	6.02	1.68	7.85	2.673333	------	------	------	------	------	------	------	------	------	------	PF03157	Glutenin_hmw	High molecular weight glutenin subunit
TRINITY_DN26190_c0_g1		9.56	3.8	4.52	0.77	3.73	2.62	5.96	2.373333	------	------	------	------	------	------	------	------	------	------	------	------	------
TRINITY_DN2627_c1_g1		6.02	5.3	4.52	4.08	3.72	1.28	5.28	3.026667	------	------	------	------	------	------	------	------	------	------	------	------	------
TRINITY_DN26294_c0_g1		1	10.99	3.69	5.91	0	4.93	5.226667	3.613333	------	------	------	------	------	------	------	------	------	------	------	------	------
TRINITY_DN26322_c0_g3		1.1	16.88	0	3.52	4.05	3.3	5.993333	3.623333	------	------	------	------	------	------	------	------	------	------	------	------	------
TRINITY_DN26334_c0_g1	endoplasmic reticulum oxidoreductin-1-like [Quercus suber])	1.71	19.2	1.08	4.07	0	0	7.33	1.356667	GO:0051604;GO:0034975;GO:0005783;GO:0016021;GO:0005789;GO:0015035;GO:0016671;GO:0003756	BP:protein maturation;BP:protein folding in endoplasmic reticulum;CC:endoplasmic reticulum;CC:integral component of membrane;CC:endoplasmic reticulum membrane;MF:protein disulfide oxidoreductase activity;MF:oxidoreductase activity, acting on a sulfur group of donors, disulfide as acceptor;MF:protein disulfide isomerase activity;	------	------	------	------	COG5061;COG5061	O:Posttranslational modification, protein turnover, chaperones);U:Intracellular trafficking, secretion, and vesicular transport)	sp|Q7SEY9|ERO1_NEUCR;	Endoplasmic reticulum oxidoreductin-1 OS=Neurospora crassa;	PF04137	ERO1	Endoplasmic Reticulum Oxidoreductin 1 (ERO1)
TRINITY_DN26339_c0_g1		14.13	8.01	8.21	3.99	4.02	2.55	10.116667	3.52	------	------	------	------	------	------	------	------	------	------	------	------	------
TRINITY_DN26383_c0_g1	uncharacterized protein LOC113290509 [Papaver somniferum])	3.56	6.53	5.05	3.51	3.1	0.65	5.046667	2.42	GO:0015074;GO:0016021;GO:0008519;GO:0004356;GO:0008270;GO:0003676	BP:DNA integration;CC:integral component of membrane;MF:ammonium transmembrane transporter activity;MF:glutamate-ammonia ligase activity;MF:zinc ion binding;MF:nucleic acid binding;	------	------	------	------	ENOG410XS4D;COG2801;ENOG410Z64R;ENOG410YA0V	S:Function unknown);L:Replication, recombination and repair);S:Function unknown);L:Replication, recombination and repair)	sp|P10978|POLX_TOBAC;	Retrovirus-related Pol polyprotein from transposon TNT 1-94 OS=Nicotiana tabacum OX=4097 PE=2 SV=1;	PF00665;PF13683	rve;rve_3	Integrase core domain;Integrase core domain
TRINITY_DN26388_c0_g1	ribulose-1,5-bisphosphate carboxylase/oxygenase activase small isoform [Pinus massoniana])	7.71	9.4	5.63	1.05	2.03	4.44	7.58	2.506667	GO:0009579;GO:0009570;GO:0046863;GO:0005524	CC:thylakoid;CC:chloroplast stroma;MF:ribulose-1,5-bisphosphate carboxylase/oxygenase activator activity;MF:ATP binding;	------	------	------	------	COG1222	O:Posttranslational modification, protein turnover, chaperones)	sp|Q7X9A0|RCA1_LARTR;	Ribulose bisphosphate carboxylase/oxygenase activase 1, chloroplastic OS=Larrea tridentata OX=66636 GN=RCA1 PE=1 SV=1;	PF00004	AAA	ATPase family associated with various cellular activities (AAA)
TRINITY_DN26406_c0_g4	Ty3/gypsy retrotransposon protein [Cucumis melo var. makuwa])	4.85	6.74	5.62	5.19	3.48	2.34	5.736667	3.67	GO:0015074;GO:0005634;GO:0016274;GO:0003676	BP:DNA integration;CC:nucleus;MF:protein-arginine N-methyltransferase activity;MF:nucleic acid binding;	------	------	------	------	------	------	------	------	PF08284;PF13650;PF13975;PF00098	RVP_2;Asp_protease_2;gag-asp_proteas;zf-CCHC	Retroviral aspartyl protease;Aspartyl protease;gag-polyprotein putative aspartyl protease;Zinc knuckle
TRINITY_DN26422_c1_g1		9.75	10.12	0	0	0	0	6.623333	0	------	------	------	------	------	------	------	------	------	------	------	------	------
TRINITY_DN26449_c0_g1		0	21.45	0	0	0.7	0	7.15	0.233333	------	------	------	------	------	------	------	------	------	------	------	------	------
TRINITY_DN2645_c0_g1	serine/threonine-protein kinase hal4-like [Quercus suber])	4.64	19.54	2.52	13.38	0	0	8.9	4.46	GO:0007165;GO:0016021;GO:0004674;GO:0005524;GO:0004672	BP:signal transduction;CC:integral component of membrane;MF:protein serine/threonine kinase activity;MF:ATP binding;MF:protein kinase activity;	K08286	E2.7.11.-	------	------	ENOG410XQ0D	T:Signal transduction mechanisms)	sp|O14019|HAL4_SCHPO;	Serine/threonine-protein kinase hal4 OS=Schizosaccharomyces pombe;	PF00069;PF07714;PF14531	Pkinase;PK_Tyr_Ser-Thr;Kinase-like	Protein kinase domain;Protein tyrosine and serine/threonine kinase;Kinase-like
TRINITY_DN26463_c1_g1		4.15	8.61	10.07	9.24	0	4.36	7.61	4.533333	------	------	------	------	------	------	------	------	------	------	------	------	------
TRINITY_DN26483_c0_g4		7.95	0	14.46	8.96	0	0	7.47	2.986667	------	------	------	------	------	------	------	------	------	------	------	------	------
TRINITY_DN26484_c1_g1	hypothetical protein C3L33_00184, partial [Rhododendron williamsianum])	0	19.49	12.84	0	0	14.31	10.776667	4.77	GO:0055085;GO:0016021;GO:0016020;GO:0000325;GO:0005774;GO:0042626;GO:0016887;GO:0005524	BP:transmembrane transport;CC:integral component of membrane;CC:membrane;CC:plant-type vacuole;CC:vacuolar membrane;MF:ATPase activity, coupled to transmembrane movement of substances;MF:ATPase activity;MF:ATP binding;	------	------	------	------	COG1132	V:Defense mechanisms)	sp|Q8LGU1|AB8C_ARATH;	ABC transporter C family member 8 OS=Arabidopsis thaliana OX=3702 GN=ABCC8 PE=2 SV=3;	PF00005	ABC_tran	ABC transporter
TRINITY_DN26504_c0_g1		1.91	13.18	0.33	0.47	2.07	1.36	5.14	1.3	------	------	------	------	------	------	------	------	------	------	------	------	------
TRINITY_DN26515_c0_g1		15.47	0	0	0	0	0	5.156667	0	------	------	------	------	------	------	------	------	------	------	------	------	------
TRINITY_DN26523_c1_g2		5.11	37.14	0	0	6.71	0	14.083333	2.236667	------	------	------	------	------	------	------	------	------	------	------	------	------
TRINITY_DN26534_c1_g1		3.62	2.23	10.64	0	3.26	1.15	5.496667	1.47	------	------	------	------	------	------	------	------	------	------	------	------	------
TRINITY_DN26589_c0_g3		1.93	0	16.55	0	0	0	6.16	0	------	------	------	------	------	------	------	------	------	------	------	------	------
TRINITY_DN26604_c0_g4		11.17	4.41	7.58	0	13.24	0	7.72	4.413333	------	------	------	------	------	------	------	------	------	------	PF13054	DUF3915	Protein of unknown function (DUF3915)
TRINITY_DN26698_c0_g2		2.05	14.51	1.19	5.73	0.94	0	5.916667	2.223333	------	------	K20062	ART4_5_7	------	------	------	------	sp|O45782|ARD17_CAEEL;	Arrestin domain-containing protein 17 OS=Caenorhabditis elegans OX=6239 GN=arrd-17 PE=1 SV=2;	PF00339;PF02752	Arrestin_N;Arrestin_C	Arrestin (or S-antigen), N-terminal domain;Arrestin (or S-antigen), C-terminal domain
TRINITY_DN26734_c0_g1		5.51	8.64	7.08	6.29	5.33	3.07	7.076667	4.896667	------	------	------	------	------	------	------	------	------	------	------	------	------
TRINITY_DN26742_c0_g1		9.02	18.43	1.22	7.66	0	0	9.556667	2.553333	------	------	------	------	------	------	------	------	------	------	------	------	------
TRINITY_DN2674_c0_g1		14.62	1.03	5.47	0.81	3.47	0.69	7.04	1.656667	------	------	------	------	------	------	------	------	------	------	PF13855;PF12799;PF00560;PF12877	LRR_8;LRR_4;LRR_1;DUF3827	Leucine rich repeat;Leucine Rich repeats (2 copies);Leucine Rich Repeat;Domain of unknown function (DUF3827)
TRINITY_DN26773_c0_g2	hypothetical protein FH972_022010 [Carpinus fangiana])	6.58	32.97	2.64	14.77	0	0	14.063333	4.923333	GO:0016021;GO:0004174;GO:0022857	CC:integral component of membrane;MF:electron-transferring-flavoprotein dehydrogenase activity;MF:transmembrane transporter activity;	------	------	------	------	ENOG410Y6UP	S:Function unknown)	------	------	------	------	------
TRINITY_DN26804_c1_g1		3.14	0	15.33	0	0	0	6.156667	0	------	------	------	------	------	------	------	------	------	------	------	------	------
TRINITY_DN26839_c0_g1	cytochrome c oxidase polypeptide 5, mitochondrial-like [Quercus suber])	5.76	8.86	0.86	5.64	0	0	5.16	1.88	------	------	K11841;K02263	USP10, UBP3;COX4	map00190	Oxidative phosphorylation)	ENOG4111T97	O:Posttranslational modification, protein turnover, chaperones)	sp|O93980|COX5_ASPNG;	Cytochrome c oxidase polypeptide 5, mitochondrial OS=Aspergillus niger OX=5061 GN=cox5 PE=3 SV=1;	PF02936	COX4	Cytochrome c oxidase subunit IV
TRINITY_DN26843_c0_g1	ankyrin repeat protein nuc-2-like [Quercus suber])	5.13	44.94	3.39	14.82	0.1	0.01	17.82	4.976667	GO:0046475;GO:0006629;GO:0008081	BP:glycerophospholipid catabolic process;BP:lipid metabolic process;MF:phosphoric diester hydrolase activity;	K06653	PHO81	------	------	COG0666	S:Function unknown)	sp|Q01317|NUC2_NEUCR;	Ankyrin repeat protein nuc-2 OS=Neurospora crassa;	PF12796;PF13637;PF03105;PF03009;PF13606;PF00023;PF13857	Ank_2;Ank_4;SPX;GDPD;Ank_3;Ank;Ank_5	Ankyrin repeats (3 copies);Ankyrin repeats (many copies);SPX domain;Glycerophosphoryl diester phosphodiesterase family;Ankyrin repeat;Ankyrin repeat;Ankyrin repeats (many copies)
TRINITY_DN2691_c2_g2		4.58	3.49	7.02	0	0	1.2	5.03	0.4	------	------	------	------	------	------	------	------	------	------	------	------	------
TRINITY_DN26931_c0_g1		2	16.42	2.45	6.96	5.21	0	6.956667	4.056667	------	------	------	------	------	------	------	------	------	------	------	------	------
TRINITY_DN26935_c0_g1	PREDICTED: uncharacterized protein LOC104223337 [Nicotiana sylvestris])	8.2	4.76	3.65	1.74	1.93	6.29	5.536667	3.32	GO:0006457;GO:0015074;GO:0004190;GO:0008270;GO:0003676;GO:0003964;GO:0005524	BP:protein folding;BP:DNA integration;MF:aspartic-type endopeptidase activity;MF:zinc ion binding;MF:nucleic acid binding;MF:RNA-directed DNA polymerase activity;MF:ATP binding;	------	------	------	------	------	------	sp|Q99315|YG31B_YEAST;	Transposon Ty3-G Gag-Pol polyprotein OS=Saccharomyces cerevisiae;	------	------	------
TRINITY_DN26958_c0_g2		4.56	7.15	9.28	1.17	0	1.53	6.996667	0.9	------	------	------	------	------	------	------	------	------	------	------	------	------
TRINITY_DN26959_c1_g1		2.96	6.12	10.83	0	0	0	6.636667	0	------	------	------	------	------	------	------	------	------	------	------	------	------
TRINITY_DN26960_c0_g1		10.51	3.55	1.82	1.83	1.88	6.05	5.293333	3.253333	------	------	------	------	------	------	------	------	------	------	------	------	------
TRINITY_DN26966_c0_g1		1.27	4.14	22.07	0.23	5.28	5.18	9.16	3.563333	------	------	------	------	------	------	------	------	------	------	------	------	------
TRINITY_DN27002_c0_g1		7.13	3.69	4.34	0	0	3.82	5.053333	1.273333	------	------	------	------	------	------	------	------	------	------	------	------	------
TRINITY_DN27004_c0_g1	receptor-like protein EIX2 [Ipomoea triloba])	5.11	5.66	6.61	5.62	4.31	3.59	5.793333	4.506667	GO:0016021	CC:integral component of membrane;	------	------	------	------	COG4886;ENOG4111F0S	S:Function unknown);	sp|Q6JN47|EIX1_SOLLC;	Receptor-like protein EIX1 OS=Solanum lycopersicum OX=4081 GN=EIX1 PE=2 SV=2;	PF13855;PF12799;PF08263	LRR_8;LRR_4;LRRNT_2	Leucine rich repeat;Leucine Rich repeats (2 copies);Leucine rich repeat N-terminal domain
TRINITY_DN27010_c0_g1		7.38	8.95	0.31	2.58	4.9	2.34	5.546667	3.273333	------	------	------	------	------	------	------	------	------	------	------	------	------
TRINITY_DN27054_c0_g1	PREDICTED: GTP-binding nuclear protein Ran [Pyrus x bretschneideri])	9.32	16.23	3.15	12.32	0.14	0	9.566667	4.153333	GO:0006606;GO:0000054;GO:0006913;GO:0015031;GO:0005737;GO:0005634;GO:0003924;GO:0005525	BP:protein import into nucleus;BP:ribosomal subunit export from nucleus;BP:nucleocytoplasmic transport;BP:protein transport;CC:cytoplasm;CC:nucleus;MF:GTPase activity;MF:GTP binding;	K07936	RAN	map03008;map03013	Ribosome biogenesis in eukaryotes);RNA transport)	ENOG410XNRS	S:Function unknown)	sp|P28748|SPI1_SCHPO;	GTP-binding nuclear protein spi1 OS=Schizosaccharomyces pombe;	PF00071;PF08477;PF00025;PF00910	Ras;Roc;Arf;RNA_helicase	Ras family;Ras of Complex, Roc, domain of DAPkinase;ADP-ribosylation factor family;RNA helicase
TRINITY_DN27106_c0_g1	uncharacterized protein LOC112021317 [Quercus suber])	9.6	24.76	2.81	8.5	0	0	12.39	2.833333	GO:0006412;GO:0005840;GO:0005829;GO:0005886;GO:0022627;GO:0003735;GO:0008270	BP:translation;CC:ribosome;CC:cytosol;CC:plasma membrane;CC:cytosolic small ribosomal subunit;MF:structural constituent of ribosome;MF:zinc ion binding;	K02980	RP-S29e, RPS29	map03010	Ribosome)	COG0199	K:Transcription)	sp|Q7XYB0|RS29_GRIJA;	40S ribosomal protein S29 OS=Griffithsia japonica OX=83288 GN=RPS29 PE=3 SV=1;	PF00253	Ribosomal_S14	Ribosomal protein S14p/S29e
TRINITY_DN27106_c0_g2		5.18	13.52	3.27	8.54	0	0	7.323333	2.846667	------	------	------	------	------	------	------	------	------	------	------	------	------
TRINITY_DN27129_c0_g1		7.69	2.4	10.43	2.03	4.61	3.01	6.84	3.216667	------	------	------	------	------	------	------	------	------	------	------	------	------
TRINITY_DN2719_c1_g1		0	2.94	17.35	3.26	0	3.04	6.763333	2.1	------	------	------	------	------	------	------	------	------	------	------	------	------
TRINITY_DN271_c6_g1		6.39	6.69	6.81	7.08	3.08	3.93	6.63	4.696667	------	------	------	------	------	------	------	------	------	------	------	------	------
TRINITY_DN27211_c0_g1		0	0	16.18	0	0	0	5.393333	0	------	------	------	------	------	------	------	------	------	------	------	------	------
TRINITY_DN27237_c0_g1	unknown [Psathyrostachys huashanica])	4.45	14.98	16.8	2.21	3.73	1.57	12.076667	2.503333	------	------	------	------	------	------	------	------	------	------	------	------	------
TRINITY_DN27250_c0_g1		0	15.18	0	0	0	0	5.06	0	------	------	------	------	------	------	------	------	------	------	------	------	------
TRINITY_DN27264_c0_g1		0	15.49	0	11.66	0	0	5.163333	3.886667	------	------	------	------	------	------	------	------	------	------	------	------	------
TRINITY_DN27312_c0_g1		2.31	4.68	8.98	2.17	5.4	2.75	5.323333	3.44	------	------	------	------	------	------	------	------	------	------	------	------	------
TRINITY_DN27344_c0_g2		7.13	11.08	0	0	0	0	6.07	0	------	------	------	------	------	------	------	------	------	------	------	------	------
TRINITY_DN27360_c1_g1		17.09	15.59	8.32	0	0	0	13.666667	0	------	------	------	------	------	------	------	------	------	------	------	------	------
TRINITY_DN27389_c0_g1		3.45	10.58	4.71	2.29	1.21	1.88	6.246667	1.793333	------	------	------	------	------	------	------	------	------	------	------	------	------
TRINITY_DN27424_c0_g1		2.41	6.48	11.45	3.55	0	8.93	6.78	4.16	------	------	------	------	------	------	------	------	------	------	------	------	------
TRINITY_DN27458_c1_g1		1.49	16.39	6.43	0	0	0	8.103333	0	------	------	------	------	------	------	------	------	------	------	------	------	------
TRINITY_DN27462_c0_g1	uncharacterized protein C9E9.04-like [Quercus suber])	7.06	15.56	3.16	8.04	0	0	8.593333	2.68	GO:0006886;GO:0016021;GO:0005783	BP:intracellular protein transport;CC:integral component of membrane;CC:endoplasmic reticulum;	------	------	------	------	COG5374	S:Function unknown)	sp|O14290|YF14_SCHPO;	Uncharacterized protein C9E9.04 OS=Schizosaccharomyces pombe;	PF05529;PF18035	Bap31;Bap31_Bap29_C	Bap31/Bap29 transmembrane region;Bap31/Bap29 cytoplasmic coiled-coil domain
TRINITY_DN27487_c0_g5		3.89	7.45	4.77	2.58	3.47	1.36	5.37	2.47	------	------	------	------	------	------	------	------	------	------	------	------	------
TRINITY_DN27512_c0_g1	protein kinase wis1-like [Quercus suber])	3.13	10.46	1.61	4.7	0.53	0	5.066667	1.743333	GO:0004674;GO:0005524;GO:0004672	MF:protein serine/threonine kinase activity;MF:ATP binding;MF:protein kinase activity;	K11227	PBS2	------	------	------	------	sp|P33886|WIS1_SCHPO;	Protein kinase wis1 OS=Schizosaccharomyces pombe;	PF00069;PF07714;PF14531	Pkinase;PK_Tyr_Ser-Thr;Kinase-like	Protein kinase domain;Protein tyrosine and serine/threonine kinase;Kinase-like
TRINITY_DN27529_c0_g1		0	0	15.33	0	0	0	5.11	0	------	------	------	------	------	------	------	------	------	------	------	------	------
TRINITY_DN27592_c0_g1	septin homolog spn4-like [Quercus suber])	4.69	11.28	2.14	4.93	8.17	0	6.036667	4.366667	GO:0003676;GO:0005525	MF:nucleic acid binding;MF:GTP binding;	K16948	CDC12	------	------	COG5019;COG5019	D:Cell cycle control, cell division, chromosome partitioning);Z:Cytoskeleton)	sp|P48009|SPN4_SCHPO;	Septin homolog spn4 OS=Schizosaccharomyces pombe;	PF00735;PF01926;PF03193;PF00009;PF08477;PF04548	Septin;MMR_HSR1;RsgA_GTPase;GTP_EFTU;Roc;AIG1	Septin;50S ribosome-binding GTPase;RsgA GTPase;Elongation factor Tu GTP binding domain;Ras of Complex, Roc, domain of DAPkinase;AIG1 family
TRINITY_DN27609_c0_g2		16.99	4.41	0	0	0	4.56	7.133333	1.52	------	------	------	------	------	------	------	------	------	------	------	------	------
TRINITY_DN27708_c0_g2	probable prefoldin subunit 2 [Quercus suber])	4.75	8.89	2.17	10.49	0	0	5.27	3.496667	GO:0006457;GO:0005737;GO:0016272;GO:0044183;GO:0051082	BP:protein folding;CC:cytoplasm;CC:prefoldin complex;MF:protein binding involved in protein folding;MF:unfolded protein binding;	K09549	PFDN2	------	------	ENOG4111S6I	O:Posttranslational modification, protein turnover, chaperones)	sp|Q9UTC9|PFD2_SCHPO;	Probable prefoldin subunit 2 OS=Schizosaccharomyces pombe;	PF01920	Prefoldin_2	Prefoldin subunit
TRINITY_DN27717_c0_g1		5.29	4.47	5.51	2.92	1.69	2.12	5.09	2.243333	------	------	------	------	------	------	------	------	------	------	------	------	------
TRINITY_DN27756_c0_g1		7.82	6.05	12.02	0	4.76	5.24	8.63	3.333333	------	------	------	------	------	------	------	------	------	------	------	------	------
TRINITY_DN27762_c0_g1		0	15.92	0	0	13.42	0	5.306667	4.473333	------	------	------	------	------	------	------	------	------	------	------	------	------
TRINITY_DN27805_c0_g1		13.67	3.54	0	0	0	0	5.736667	0	------	------	------	------	------	------	------	------	------	------	------	------	------
TRINITY_DN27832_c1_g1		0	9.5	8.94	0	0	0	6.146667	0	------	------	------	------	------	------	------	------	------	------	------	------	------
TRINITY_DN27835_c1_g4	Transposon Tf2-6 polyprotein [Glycine soja])	5.28	1.07	12.96	0	0	2.22	6.436667	0.74	GO:0015074;GO:0005634;GO:0003676;GO:0003677	BP:DNA integration;CC:nucleus;MF:nucleic acid binding;MF:DNA binding;	------	------	------	------	COG2801	L:Replication, recombination and repair)	------	------	------	------	------
TRINITY_DN27838_c1_g1		15.89	4.12	4.82	0	0	0	8.276667	0	------	------	------	------	------	------	------	------	------	------	------	------	------
TRINITY_DN27852_c1_g1	Zinc finger, CCHC-type [Trema orientale])	10.41	2.85	3.88	0.71	5.03	1.24	5.713333	2.326667	GO:0015074;GO:0004190;GO:0008270;GO:0003676	BP:DNA integration;MF:aspartic-type endopeptidase activity;MF:zinc ion binding;MF:nucleic acid binding;	------	------	------	------	COG2801	L:Replication, recombination and repair)	------	------	------	------	------
TRINITY_DN27877_c1_g2		10.41	5.31	0	0	13.42	0	5.24	4.473333	------	------	------	------	------	------	------	------	------	------	------	------	------
TRINITY_DN27887_c0_g1		0	11.29	8.99	0	2.39	0	6.76	0.796667	------	------	------	------	------	------	------	------	------	------	------	------	------
TRINITY_DN27940_c0_g1	peroxidase A2-like [Pyrus ussuriensis x Pyrus communis])	10.71	6.62	7.87	2.48	2.8	4.56	8.4	3.28	GO:0006979;GO:0042744;GO:0016021;GO:0005576;GO:0020037;GO:0046872;GO:0004601	BP:response to oxidative stress;BP:hydrogen peroxide catabolic process;CC:integral component of membrane;CC:extracellular region;MF:heme binding;MF:metal ion binding;MF:peroxidase activity;	K00430	E1.11.1.7	map00940	Phenylpropanoid biosynthesis)	------	------	sp|Q39034|PER59_ARATH;	Peroxidase 59 OS=Arabidopsis thaliana OX=3702 GN=PER59 PE=1 SV=2;	------	------	------
TRINITY_DN27966_c0_g1		6.77	6.48	6.17	10.13	3.54	1.15	6.473333	4.94	------	------	------	------	------	------	------	------	------	------	------	------	------
TRINITY_DN27967_c0_g2		7.7	1.91	11.68	0	0	1.98	7.096667	0.66	------	------	------	------	------	------	------	------	------	------	------	------	------
TRINITY_DN27979_c0_g1		6.52	15.85	9.45	6.73	2.52	0	10.606667	3.083333	------	------	------	------	------	------	------	------	------	------	------	------	------
TRINITY_DN28021_c0_g1	Pentatricopeptide repeat-containing protein [Nymphaea thermarum])	4.64	6.35	4.58	5.4	4.12	4.12	5.19	4.546667	GO:0008270;GO:0004185	MF:zinc ion binding;MF:serine-type carboxypeptidase activity;	------	------	------	------	ENOG410Z7Z7	S:Function unknown)	sp|Q9SS83|PP220_ARATH;	Pentatricopeptide repeat-containing protein At3g09040, mitochondrial OS=Arabidopsis thaliana OX=3702 GN=PCMP-E88 PE=2 SV=1;	PF13041;PF01535;PF13812;PF12854	PPR_2;PPR;PPR_3;PPR_1	PPR repeat family;PPR repeat;Pentatricopeptide repeat domain;PPR repeat
TRINITY_DN28031_c0_g1		6.37	2.77	9.83	5.11	6.13	3.46	6.323333	4.9	------	------	------	------	------	------	------	------	------	------	------	------	------
TRINITY_DN28034_c0_g2		2.59	21.06	9.49	0	0	0	11.046667	0	------	------	------	------	------	------	------	------	------	------	------	------	------
TRINITY_DN28055_c0_g1		13.79	0	3.76	0	0	6.49	5.85	2.163333	------	------	------	------	------	------	------	------	------	------	------	------	------
TRINITY_DN28068_c0_g1		13.57	2.33	0	0	0	0	5.3	0	------	------	------	------	------	------	------	------	------	------	------	------	------
TRINITY_DN28073_c0_g1		4.25	7.24	4.25	4.57	9.17	0	5.246667	4.58	------	------	------	------	------	------	------	------	------	------	------	------	------
TRINITY_DN28073_c0_g2		7.52	4.3	5.11	1.53	5.41	2.66	5.643333	3.2	------	------	------	------	------	------	------	------	------	------	PF02160;PF08284	Peptidase_A3;RVP_2	Cauliflower mosaic virus peptidase (A3);Retroviral aspartyl protease
TRINITY_DN28079_c0_g1		11.68	48.69	13.11	14.24	0	0	24.493333	4.746667	------	------	------	------	------	------	------	------	------	------	------	------	------
TRINITY_DN28088_c0_g1		15	0	5.25	2.48	2.8	2.28	6.75	2.52	------	------	------	------	------	------	------	------	------	------	------	------	------
TRINITY_DN28093_c1_g1	uncharacterized protein LOC114405278 [Glycine soja])	6.22	4.2	4.67	5.66	4.34	2.76	5.03	4.253333	GO:0015074;GO:0006506;GO:0016021;GO:0005789;GO:0004190;GO:0008270;GO:0003676;GO:0003964	BP:DNA integration;BP:GPI anchor biosynthetic process;CC:integral component of membrane;CC:endoplasmic reticulum membrane;MF:aspartic-type endopeptidase activity;MF:zinc ion binding;MF:nucleic acid binding;MF:RNA-directed DNA polymerase activity;	------	------	------	------	------	------	------	------	PF08284	RVP_2	Retroviral aspartyl protease
TRINITY_DN28096_c0_g3		13.52	2.72	2.15	0.97	0.48	2.95	6.13	1.466667	------	------	------	------	------	------	------	------	------	------	------	------	------
TRINITY_DN28115_c0_g1		9.06	6.24	0	0	7.93	0	5.1	2.643333	------	------	------	------	------	------	------	------	------	------	------	------	------
TRINITY_DN28142_c0_g4	hypothetical protein FH972_021377 [Carpinus fangiana])	2.6	11.01	1.43	2.59	0.43	0	5.013333	1.006667	GO:0006281;GO:0016021;GO:0004497;GO:0020037;GO:0016705;GO:0005506;GO:0003684	BP:DNA repair;CC:integral component of membrane;MF:monooxygenase activity;MF:heme binding;MF:oxidoreductase activity, acting on paired donors, with incorporation or reduction of molecular oxygen;MF:iron ion binding;MF:damaged DNA binding;	------	------	------	------	------	------	sp|W7LC91|FUM15_GIBM7;	Cytochrome P450 monooxygenase FUM15 OS=Gibberella moniliformis;	PF00067	p450	Cytochrome P450
TRINITY_DN28187_c0_g1		10.69	7.38	0	4.34	0	0	6.023333	1.446667	------	------	------	------	------	------	------	------	------	------	------	------	------
TRINITY_DN28188_c0_g1	serine/threonine-protein kinase STY46-like isoform X2 [Nymphaea colorata])	6.35	9.71	1.11	3.43	1.27	0	5.723333	1.566667	GO:0005524;GO:0004672	MF:ATP binding;MF:protein kinase activity;	------	------	------	------	------	------	sp|Q2MHE4|HT1_ARATH;	Serine/threonine/tyrosine-protein kinase HT1 OS=Arabidopsis thaliana OX=3702 GN=HT1 PE=1 SV=1;	PF07714;PF00069	PK_Tyr_Ser-Thr;Pkinase	Protein tyrosine and serine/threonine kinase;Protein kinase domain
TRINITY_DN28193_c0_g2		5.93	4.99	6.82	4.49	5.58	3.67	5.913333	4.58	------	------	------	------	------	------	------	------	------	------	------	------	------
TRINITY_DN28207_c0_g1		5.79	3.93	6.2	1.23	4.9	2.26	5.306667	2.796667	------	------	------	------	------	------	------	------	------	------	------	------	------
TRINITY_DN28226_c0_g1		8.9	42.28	10.8	5.95	0.71	0	20.66	2.22	------	------	------	------	------	------	------	------	------	------	------	------	------
TRINITY_DN28256_c0_g2		5.87	6.79	3.54	1.55	7.26	4.5	5.4	4.436667	------	------	------	------	------	------	------	------	------	------	------	------	------
TRINITY_DN28261_c0_g4		0	9.36	13.35	0	0	6.46	7.57	2.153333	------	------	------	------	------	------	------	------	------	------	------	------	------
TRINITY_DN28268_c0_g1		4.64	1.18	14.24	4.1	4.48	2.44	6.686667	3.673333	------	------	------	------	------	------	------	------	------	------	------	------	------
TRINITY_DN28296_c0_g2		4.78	2.04	8.93	2.99	6.84	2.89	5.25	4.24	------	------	------	------	------	------	------	------	------	------	------	------	------
TRINITY_DN28327_c1_g1		3.6	3.7	17.68	4.26	2.35	5.74	8.326667	4.116667	------	------	------	------	------	------	------	------	------	------	------	------	------
TRINITY_DN28427_c0_g1		11.96	11.88	3.05	6.28	2.56	5.76	8.963333	4.866667	------	------	------	------	------	------	------	------	------	------	------	------	------
TRINITY_DN28455_c0_g2		9.56	0	5.85	0	3.13	2.55	5.136667	1.893333	------	------	------	------	------	------	------	------	------	------	------	------	------
TRINITY_DN28490_c0_g1		8.47	6.74	8.88	3.02	2.62	7.9	8.03	4.513333	------	------	------	------	------	------	------	------	------	------	------	------	------
TRINITY_DN28502_c0_g1		8.53	14.69	0	6.52	3.85	3.04	7.74	4.47	------	------	------	------	------	------	------	------	------	------	------	------	------
TRINITY_DN2853_c3_g1		4.44	9.53	3.87	8.98	2.38	1.31	5.946667	4.223333	------	------	------	------	------	------	------	------	------	------	------	------	------
TRINITY_DN28547_c0_g1		10.24	7.83	4.71	3.01	1.65	2.7	7.593333	2.453333	------	------	------	------	------	------	------	------	------	------	------	------	------
TRINITY_DN2856_c0_g1	uncharacterized protein D5086_0000171650 [Populus alba])	2.86	14.24	7.88	4.14	3.34	2.23	8.326667	3.236667	------	------	------	------	------	------	ENOG410XNRZ	S:Function unknown)	------	------	PF04970	LRAT	Lecithin retinol acyltransferase
TRINITY_DN28654_c0_g1		10.07	6.03	11.13	3.88	7.01	0	9.076667	3.63	------	------	------	------	------	------	------	------	------	------	------	------	------
TRINITY_DN28668_c1_g1	hypothetical protein FNV43_RR04201 [Rhamnella rubrinervis])	6.63	8.61	2.01	1.46	0	0	5.75	0.486667	GO:0006869;GO:0009409;GO:0005783;GO:0016021;GO:0005886;GO:0005829;GO:0009506;GO:0008289	BP:lipid transport;BP:response to cold;CC:endoplasmic reticulum;CC:integral component of membrane;CC:plasma membrane;CC:cytosol;CC:plasmodesma;MF:lipid binding;	------	------	------	------	ENOG410XQZ9	S:Function unknown)	sp|Q8L706|SYT5_ARATH;	Synaptotagmin-5 OS=Arabidopsis thaliana OX=3702 GN=SYT5 PE=2 SV=1;	PF00168	C2	C2 domain
TRINITY_DN28679_c0_g1		4.89	4.61	9.14	4.77	3.41	1.37	6.213333	3.183333	------	------	------	------	------	------	------	------	------	------	------	------	------
TRINITY_DN28705_c0_g1		10.04	10.39	0	0	0	0	6.81	0	------	------	------	------	------	------	------	------	------	------	------	------	------
TRINITY_DN28731_c0_g2	hypothetical protein [Lotus japonicus])	2.63	2.75	16.06	6.05	0	0	7.146667	2.016667	GO:0015074;GO:0005634;GO:0003676	BP:DNA integration;CC:nucleus;MF:nucleic acid binding;	------	------	------	------	------	------	------	------	------	------	------
TRINITY_DN28738_c0_g1		4.96	16.56	0	2.92	0	4.82	7.173333	2.58	------	------	------	------	------	------	------	------	------	------	------	------	------
TRINITY_DN28738_c0_g2		7.45	18.49	3.04	2.85	3.25	2.65	9.66	2.916667	------	------	------	------	------	------	------	------	------	------	PF08284	RVP_2	Retroviral aspartyl protease
TRINITY_DN28741_c0_g1	calmodulin-interacting protein 111 isoform X1 [Amborella trichopoda])	4.77	5.21	6.17	4.41	4.33	4.62	5.383333	4.453333	GO:0009535;GO:0005516;GO:0005524	CC:chloroplast thylakoid membrane;MF:calmodulin binding;MF:ATP binding;	------	------	------	------	COG0464	H:Coenzyme transport and metabolism)	sp|Q9LET7|CI111_ARATH;	Calmodulin-interacting protein 111 OS=Arabidopsis thaliana OX=3702 GN=CIP111 PE=1 SV=1;	PF00004;PF17862;PF05496;PF13191;PF06068;PF07728;PF07724;PF01695	AAA;AAA_lid_3;RuvB_N;AAA_16;TIP49;AAA_5;AAA_2;IstB_IS21	ATPase family associated with various cellular activities (AAA);AAA+ lid domain;Holliday junction DNA helicase RuvB P-loop domain;AAA ATPase domain;TIP49 P-loop domain;AAA domain (dynein-related subfamily);AAA domain (Cdc48 subfamily);IstB-like ATP binding protein
TRINITY_DN28745_c0_g1		17.35	0	0	0	0	0	5.783333	0	------	------	------	------	------	------	------	------	------	------	------	------	------
TRINITY_DN28770_c0_g1		10.08	0	10.13	2.1	3.7	4.9	6.736667	3.566667	------	------	K19691	NIK1, TCSC	------	------	COG0642	T:Signal transduction mechanisms)	------	------	PF05231	MASE1	MASE1
TRINITY_DN28804_c0_g1		1.15	12.5	1.76	4.35	0.28	0	5.136667	1.543333	------	------	------	------	------	------	------	------	------	------	------	------	------
TRINITY_DN28813_c0_g2		0	12.08	18.88	4.26	0	0	10.32	1.42	------	------	------	------	------	------	------	------	------	------	------	------	------
TRINITY_DN28873_c0_g1	vacuolar protein 8-like [Nymphaea colorata])	9.88	14.85	4.62	7.65	3.45	3.34	9.783333	4.813333	------	------	------	------	------	------	ENOG410ZJXV	U:Intracellular trafficking, secretion, and vesicular transport)	------	------	PF00514;PF13646;PF01602	Arm;HEAT_2;Adaptin_N	Armadillo/beta-catenin-like repeat;HEAT repeats;Adaptin N terminal region
TRINITY_DN28894_c0_g2		4.99	5.18	12.05	0	6.56	5.36	7.406667	3.973333	------	------	------	------	------	------	------	------	------	------	------	------	------
TRINITY_DN28902_c0_g1	uncharacterized protein LOC111909514 [Lactuca sativa])	4.49	6.98	4.19	4.08	3.94	3.12	5.22	3.713333	------	------	------	------	------	------	ENOG410ZN72;COG2801	O:Posttranslational modification, protein turnover, chaperones);L:Replication, recombination and repair)	------	------	PF03184;PF13358	DDE_1;DDE_3	DDE superfamily endonuclease;DDE superfamily endonuclease
TRINITY_DN28913_c0_g1		4.04	7.54	5.54	3.03	5	6.23	5.706667	4.753333	------	------	------	------	------	------	------	------	------	------	------	------	------
TRINITY_DN28914_c0_g1		9.21	7.12	0	0	0	0	5.443333	0	------	------	------	------	------	------	------	------	------	------	------	------	------
TRINITY_DN28922_c0_g1		19.41	1.06	0.6	0.28	0.54	0.79	7.023333	0.536667	------	------	------	------	------	------	------	------	------	------	------	------	------
TRINITY_DN28955_c0_g3		0	15.76	0	0	0	0	5.253333	0	------	------	------	------	------	------	------	------	------	------	------	------	------
TRINITY_DN28956_c1_g2		14.24	5.94	7.99	2.62	0.13	4.9	9.39	2.55	------	------	------	------	------	------	------	------	------	------	------	------	------
TRINITY_DN28970_c0_g3		1.9	11.69	4.65	6.62	0	2.02	6.08	2.88	------	------	------	------	------	------	------	------	------	------	------	------	------
TRINITY_DN29033_c0_g1		4.77	2.43	27.81	0	4.61	1.26	11.67	1.956667	------	------	------	------	------	------	------	------	------	------	------	------	------
TRINITY_DN29040_c1_g1		6.69	13.85	4.07	0	13.19	0	8.203333	4.396667	------	------	------	------	------	------	------	------	------	------	------	------	------
TRINITY_DN29119_c0_g2		8.27	18.16	1.87	8.45	0	0	9.433333	2.816667	------	------	K02269	COX7	map00190	Oxidative phosphorylation)	------	------	sp|Q7S5M7|COX9_NEUCR;	Cytochrome c oxidase subunit 9, mitochondrial OS=Neurospora crassa;	------	------	------
TRINITY_DN29127_c0_g1		2.47	4.12	8.88	3.08	1.27	0.92	5.156667	1.756667	------	------	------	------	------	------	------	------	------	------	------	------	------
TRINITY_DN29216_c0_g1		7.3	0	8.99	0	0	7.65	5.43	2.55	------	------	------	------	------	------	------	------	------	------	------	------	------
TRINITY_DN29217_c0_g1	hypothetical protein G4B88_017927 [Cannabis sativa])	4.81	3.55	10.85	4.96	4.09	5.45	6.403333	4.833333	GO:0006779;GO:0005737;GO:0004109;GO:0051539	BP:porphyrin-containing compound biosynthetic process;CC:cytoplasm;MF:coproporphyrinogen oxidase activity;MF:4 iron, 4 sulfur cluster binding;	------	------	------	------	COG0635	S:Function unknown)	sp|P73245|HEMW_SYNY3;	Heme chaperone HemW OS=Synechocystis sp.;	PF04055;PF06969	Radical_SAM;HemN_C	Radical SAM superfamily;HemN C-terminal domain
TRINITY_DN29241_c0_g1		6.77	5.57	6.71	3.99	2	0.82	6.35	2.27	------	------	------	------	------	------	------	------	------	------	------	------	------
TRINITY_DN29273_c0_g1		0	15.88	0	0	0	0	5.293333	0	------	------	------	------	------	------	------	------	------	------	------	------	------
TRINITY_DN292_c0_g2		4.39	13.99	2.69	2.59	6.46	5.32	7.023333	4.79	------	------	------	------	------	------	------	------	------	------	------	------	------
TRINITY_DN29300_c0_g1		33.92	63.54	32.44	3.42	0	0	43.3	1.14	------	------	------	------	------	------	------	------	------	------	------	------	------
TRINITY_DN29346_c1_g1	uncharacterized protein LOC111983897 [Quercus suber])	11.79	23.51	3.09	8.68	0.75	0	12.796667	3.143333	GO:0016021	CC:integral component of membrane;	K08994	yneE, BEST	------	------	------	------	sp|Q8YSU5|Y2987_NOSS1;	UPF0187 protein alr2987 OS=Nostoc sp.;	PF01062	Bestrophin	Bestrophin, RFP-TM, chloride channel
TRINITY_DN29423_c0_g1		4.9	5.02	6.01	3.82	2.12	0	5.31	1.98	------	------	------	------	------	------	------	------	------	------	------	------	------
TRINITY_DN29442_c0_g1		0	9.01	15.79	0	0	0	8.266667	0	------	------	------	------	------	------	------	------	------	------	------	------	------
TRINITY_DN2944_c0_g1		8.1	1.55	6.06	2.56	6.52	5.41	5.236667	4.83	------	------	------	------	------	------	------	------	------	------	------	------	------
TRINITY_DN2944_c1_g1	unknown [Picea sitchensis])	5.53	5.18	4.71	4.95	3.73	6.06	5.14	4.913333	------	------	------	------	------	------	ENOG410Y3Q0	S:Function unknown)	sp|Q55CU8|PITC_DICDI;	Phosphatidylinositol transfer protein 3 OS=Dictyostelium discoideum OX=44689 GN=pitC PE=2 SV=1;	PF00650;PF13716;PF03765	CRAL_TRIO;CRAL_TRIO_2;CRAL_TRIO_N	CRAL/TRIO domain;Divergent CRAL/TRIO domain;CRAL/TRIO, N-terminal domain
TRINITY_DN2945_c0_g1	PREDICTED: 60S ribosomal protein L27 [Eucalyptus grandis])	10.82	17.41	2.46	6.56	0	0	10.23	2.186667	GO:0006412;GO:0005840;GO:0003735	BP:translation;CC:ribosome;MF:structural constituent of ribosome;	K02901	RP-L27e, RPL27	map03010	Ribosome)	------	------	sp|O74538|RL27B_SCHPO;	60S ribosomal protein L27-B OS=Schizosaccharomyces pombe;	PF01777;PF00467	Ribosomal_L27e;KOW	Ribosomal L27e protein family;KOW motif
TRINITY_DN29463_c0_g2		6.55	13.56	0	3.73	0	7.02	6.703333	3.583333	------	------	------	------	------	------	------	------	------	------	------	------	------
TRINITY_DN294_c0_g1	predicted protein [Hordeum vulgare subsp. vulgare])	3.6	53.7	1.52	0	0	0	19.606667	0	GO:0005737;GO:0005856;GO:0009941;GO:0009570;GO:0005739;GO:0009506;GO:0005886;GO:0005524	CC:cytoplasm;CC:cytoskeleton;CC:chloroplast envelope;CC:chloroplast stroma;CC:mitochondrion;CC:plasmodesma;CC:plasma membrane;MF:ATP binding;	K05692	ACTB_G1	map04145	Phagosome)	COG5277	Z:Cytoskeleton)	sp|A2XLF2|ACT1_ORYSI;	Actin-1 OS=Oryza sativa subsp. indica OX=39946 GN=ACT1 PE=2 SV=1;	PF00022	Actin	Actin
TRINITY_DN294_c0_g2	predicted protein [Hordeum vulgare subsp. vulgare])	2.82	43.12	0.91	0	0	0	15.616667	0	GO:0005737;GO:0005856;GO:0009941;GO:0009570;GO:0005829;GO:0005739;GO:0009506;GO:0005886;GO:0005200;GO:0005524	CC:cytoplasm;CC:cytoskeleton;CC:chloroplast envelope;CC:chloroplast stroma;CC:cytosol;CC:mitochondrion;CC:plasmodesma;CC:plasma membrane;MF:structural constituent of cytoskeleton;MF:ATP binding;	K05692;K10355	ACTB_G1;ACTF	map04145	Phagosome)	COG5277	Z:Cytoskeleton)	sp|P53471|ACT2_SCHMA;	Actin-2 OS=Schistosoma mansoni OX=6183 PE=2 SV=1;	PF00022	Actin	Actin
TRINITY_DN29549_c0_g1		0	18.03	0	0	5.71	0	6.01	1.903333	------	------	------	------	------	------	------	------	------	------	------	------	------
TRINITY_DN29575_c0_g2		23.42	1.85	0	0	0	0	8.423333	0	------	------	------	------	------	------	------	------	------	------	------	------	------
TRINITY_DN29577_c0_g1		8.53	8.81	0	6.52	0	0	5.78	2.173333	------	------	K01807	rpiA	map00030;map00710	Pentose phosphate pathway);Carbon fixation in photosynthetic organisms)	------	------	sp|P0CR19|RPIA_CRYNB;	Ribose-5-phosphate isomerase OS=Cryptococcus neoformans var. neoformans serotype D;	------	------	------
TRINITY_DN29613_c0_g1		9.06	9.36	7.36	3.45	0	0	8.593333	1.15	------	------	------	------	------	------	------	------	------	------	------	------	------
TRINITY_DN29617_c0_g1		5.43	10.89	5.26	7.79	2.13	0.9	7.193333	3.606667	------	------	------	------	------	------	------	------	------	------	------	------	------
TRINITY_DN29618_c0_g1		2.79	11.52	3.4	0	0	4.89	5.903333	1.63	------	------	------	------	------	------	------	------	------	------	------	------	------
TRINITY_DN29644_c0_g1		19.26	3.32	3.91	0	4.22	10.31	8.83	4.843333	------	------	------	------	------	------	------	------	------	------	------	------	------
TRINITY_DN29681_c0_g1		13.94	5.76	0	0	0	0	6.566667	0	------	------	------	------	------	------	------	------	------	------	------	------	------
TRINITY_DN29706_c0_g1		0	0	21.23	0	0	0	7.076667	0	------	------	------	------	------	------	------	------	------	------	------	------	------
TRINITY_DN29707_c0_g1	hypothetical protein GOBAR_AA22087 [Gossypium barbadense])	4.9	15.35	1.7	5.35	0	0	7.316667	1.783333	GO:0016021;GO:0005854	CC:integral component of membrane;CC:nascent polypeptide-associated complex;	K03626	EGD2, NACA	------	------	COG1308	L:Replication, recombination and repair)	sp|Q1DHR3|NACA_COCIM;	Nascent polypeptide-associated complex subunit alpha OS=Coccidioides immitis;	PF01849;PF19026	NAC;HYPK_UBA	NAC domain;HYPK UBA domain
TRINITY_DN29749_c0_g1		2.67	14.44	2.06	4.24	2.29	4.92	6.39	3.816667	------	------	------	------	------	------	------	------	------	------	------	------	------
TRINITY_DN29778_c0_g2		8.41	16.82	16.64	1.77	2.7	4.3	13.956667	2.923333	------	------	------	------	------	------	------	------	------	------	------	------	------
TRINITY_DN297_c0_g1		5.77	21.23	2.25	6.01	0	0	9.75	2.003333	------	------	------	------	------	------	------	------	------	------	------	------	------
TRINITY_DN29810_c0_g1		4.78	0	14.63	5.52	0	0	6.47	1.84	------	------	------	------	------	------	------	------	------	------	------	------	------
TRINITY_DN29848_c1_g1		7.45	5.66	2.55	3.22	7.67	0.31	5.22	3.733333	------	------	------	------	------	------	------	------	------	------	------	------	------
TRINITY_DN29856_c0_g1		4.81	3.69	7.3	4.09	2.62	7.7	5.266667	4.803333	------	------	------	------	------	------	------	------	------	------	------	------	------
TRINITY_DN29876_c0_g1		12.46	8.61	0	0	0	4.45	7.023333	1.483333	------	------	------	------	------	------	------	------	------	------	------	------	------
TRINITY_DN29880_c0_g1		10.69	3.69	4.34	0	0	3.82	6.24	1.273333	------	------	------	------	------	------	------	------	------	------	------	------	------
TRINITY_DN29887_c0_g1		6.38	5.66	3.84	3.24	3.26	2.46	5.293333	2.986667	------	------	------	------	------	------	------	------	------	------	------	------	------
TRINITY_DN29900_c0_g1		7.72	4.83	9.22	3.31	4.87	3.03	7.256667	3.736667	------	------	------	------	------	------	------	------	------	------	------	------	------
TRINITY_DN29903_c0_g1		0	0	15.44	0	0	0	5.146667	0	------	------	------	------	------	------	------	------	------	------	------	------	------
TRINITY_DN29918_c0_g2		3.02	12.92	10.07	0	0	0	8.67	0	------	------	------	------	------	------	------	------	------	------	------	------	------
TRINITY_DN29994_c0_g1	unknown [Picea sitchensis])	7.92	4.84	6.91	3.84	4.23	3.61	6.556667	3.893333	GO:0006355;GO:0045454;GO:0005623;GO:0003677;GO:0015035;GO:0009055	BP:regulation of transcription, DNA-templated;BP:cell redox homeostasis;CC:cell;MF:DNA binding;MF:protein disulfide oxidoreductase activity;MF:electron carrier activity;	K17479	GRXCR1	------	------	ENOG4111HAI	O:Posttranslational modification, protein turnover, chaperones)	sp|Q9FLE8|Y5986_ARATH;	Uncharacterized protein At5g39865 OS=Arabidopsis thaliana OX=3702 GN=At5g39865 PE=2 SV=1;	PF00462	Glutaredoxin	Glutaredoxin
TRINITY_DN30014_c0_g1		2.57	2.73	13.36	0.88	1.81	3.6	6.22	2.096667	------	------	------	------	------	------	------	------	------	------	------	------	------
TRINITY_DN30020_c0_g1		5.9	6.75	6.15	4.82	0.93	4.25	6.266667	3.333333	------	------	------	------	------	------	------	------	------	------	------	------	------
TRINITY_DN30023_c0_g1		5.11	14.95	0	0	3.07	4.43	6.686667	2.5	------	------	------	------	------	------	------	------	------	------	------	------	------
TRINITY_DN30033_c0_g1		7.26	3.7	4.42	2.1	4.7	0	5.126667	2.266667	------	------	------	------	------	------	------	------	------	------	------	------	------
TRINITY_DN30052_c1_g1		8.74	8.55	0	1.97	2.19	3.58	5.763333	2.58	------	------	------	------	------	------	------	------	------	------	------	------	------
TRINITY_DN30099_c0_g1		9.75	0	11.77	5.43	0	5.23	7.173333	3.553333	------	------	------	------	------	------	------	------	------	------	------	------	------
TRINITY_DN3016_c0_g1	pentatricopeptide repeat-containing protein At4g13650 [Elaeis guineensis])	5.63	4.09	5.66	4.41	4.67	5.56	5.126667	4.88	GO:0009451;GO:0043231;GO:0008270	BP:RNA modification;CC:intracellular membrane-bounded organelle;MF:zinc ion binding;	------	------	------	------	ENOG410Z7Z7	S:Function unknown)	sp|Q9SVP7|PP307_ARATH;	Pentatricopeptide repeat-containing protein At4g13650 OS=Arabidopsis thaliana OX=3702 GN=PCMP-H42 PE=2 SV=2;	PF13041;PF01535;PF12854;PF13812	PPR_2;PPR;PPR_1;PPR_3	PPR repeat family;PPR repeat;PPR repeat;Pentatricopeptide repeat domain
TRINITY_DN30195_c0_g1	uncharacterized secreted protein ARB_08043-like [Quercus suber])	3.76	22.18	2.64	10.62	0	0	9.526667	3.54	GO:0006629;GO:0016021;GO:0008081	BP:lipid metabolic process;CC:integral component of membrane;MF:phosphoric diester hydrolase activity;	------	------	------	------	ENOG410Y3PH	S:Function unknown)	sp|D4AUX6|A8043_ARTBC;	Uncharacterized secreted protein ARB_08043 OS=Arthroderma benhamiae;	------	------	------
TRINITY_DN30196_c0_g1		5.8	4.48	22.15	1.09	1.97	0.23	10.81	1.096667	------	------	------	------	------	------	------	------	------	------	------	------	------
TRINITY_DN30241_c0_g1		10.47	7.23	0	0	0	0	5.9	0	------	------	------	------	------	------	------	------	------	------	------	------	------
TRINITY_DN30242_c0_g1	hypothetical protein Lal_00013845 [Lupinus albus])	2.75	6.81	7.95	0	5.08	4.69	5.836667	3.256667	------	------	------	------	------	------	ENOG41129MV	S:Function unknown)	------	------	------	------	------
TRINITY_DN30279_c0_g1		0	22.03	0	0	0	0	7.343333	0	------	------	------	------	------	------	------	------	------	------	------	------	------
TRINITY_DN30282_c0_g1		10.99	3.24	4.1	7.5	2.86	3.57	6.11	4.643333	------	------	------	------	------	------	------	------	------	------	PF03732	Retrotrans_gag	Retrotransposon gag protein
TRINITY_DN30315_c0_g1		8.57	0.73	5.88	5.25	0	5.31	5.06	3.52	------	------	------	------	------	------	------	------	------	------	------	------	------
TRINITY_DN30333_c0_g2		3.05	9.19	3.81	7.54	3.07	2.91	5.35	4.506667	------	------	------	------	------	------	------	------	------	------	------	------	------
TRINITY_DN303_c0_g1		18.87	19.55	4.48	12.02	0	0	14.3	4.006667	------	------	------	------	------	------	------	------	------	------	PF00096;PF13465;PF13894;PF13912	zf-C2H2;zf-H2C2_2;zf-C2H2_4;zf-C2H2_6	Zinc finger, C2H2 type;Zinc-finger double domain;C2H2-type zinc finger;C2H2-type zinc finger
TRINITY_DN30400_c0_g1		19.15	2	0	12.34	2.26	0	7.05	4.866667	------	------	------	------	------	------	------	------	------	------	------	------	------
TRINITY_DN30415_c0_g1		5.96	0.44	10.25	1.91	1.15	0.91	5.55	1.323333	------	------	------	------	------	------	------	------	------	------	------	------	------
TRINITY_DN30451_c0_g1		2.44	0	14.9	0	0	2.6	5.78	0.866667	------	------	------	------	------	------	------	------	------	------	------	------	------
TRINITY_DN3047_c6_g1		6.57	3.01	9.23	9.22	3.13	1.56	6.27	4.636667	------	------	------	------	------	------	------	------	------	------	------	------	------
TRINITY_DN30482_c1_g1	PREDICTED: UDP-glycosyltransferase 83A1 [Vitis vinifera])	3.91	6.13	5.84	1.14	1.47	1.59	5.293333	1.4	GO:0043231;GO:0016758;GO:0008194	CC:intracellular membrane-bounded organelle;MF:transferase activity, transferring hexosyl groups;MF:UDP-glycosyltransferase activity;	------	------	------	------	COG1819	S:Function unknown)	sp|Q9SGA8|U83A1_ARATH;	UDP-glycosyltransferase 83A1 OS=Arabidopsis thaliana OX=3702 GN=UGT83A1 PE=2 SV=1;	PF00201	UDPGT	UDP-glucoronosyl and UDP-glucosyl transferase
TRINITY_DN30494_c1_g1		3.74	14.94	2.46	1.78	0.63	6.53	7.046667	2.98	------	------	------	------	------	------	------	------	------	------	------	------	------
TRINITY_DN30499_c0_g1		0	7.07	12.48	3.88	0	0	6.516667	1.293333	------	------	------	------	------	------	------	------	------	------	------	------	------
TRINITY_DN30619_c0_g1	vicianin hydrolase-like [Prosopis alba])	4.82	2.96	9.14	2.43	3.18	2.8	5.64	2.803333	GO:0009809;GO:0005975;GO:0008422;GO:0050392;GO:0004553;GO:0047782;GO:0042802	BP:lignin biosynthetic process;BP:carbohydrate metabolic process;MF:beta-glucosidase activity;MF:vicianin beta-glucosidase activity;MF:hydrolase activity, hydrolyzing O-glycosyl compounds;MF:coniferin beta-glucosidase activity;MF:identical protein binding;	K01188;K22279	E3.2.1.21;VH	map00460;map00940;map00500	Cyanoamino acid metabolism);Phenylpropanoid biosynthesis);Starch and sucrose metabolism)	COG2723	G:Carbohydrate transport and metabolism)	sp|Q9ZT64|CBG_PINCO;	Coniferin beta-glucosidase OS=Pinus contorta OX=3339 PE=1 SV=1;	PF00232	Glyco_hydro_1	Glycosyl hydrolase family 1
TRINITY_DN30640_c0_g1	PREDICTED: reverse mRNAase, partial [Prunus dulcis])	4.32	8.73	4.42	2.84	3.93	6.58	5.823333	4.45	GO:0003964;GO:0016301	MF:RNA-directed DNA polymerase activity;MF:kinase activity;	------	------	------	------	------	------	sp|P14381|YTX2_XENLA;	Transposon TX1 uncharacterized 149 kDa protein OS=Xenopus laevis OX=8355 PE=4 SV=1;	PF00078	RVT_1	Reverse transcriptase (RNA-dependent DNA polymerase)
TRINITY_DN30690_c0_g1		4.35	6.01	4.81	5.89	3.72	5.33	5.056667	4.98	------	------	------	------	------	------	------	------	------	------	------	------	------
[truncated: 1,764 more rows]
