# Supplementary material for: Claroideglomus etunicatum enhances Pteris vittata L. arsenic resistance and accumulation by mediating the rapid reduction and transport of arsenic in roots
Source: Front Plant Sci. 2024 Nov 13;15:1464547. doi: 10.3389/fpls.2024.1464547 (PMC11598345; doi:10.3389/fpls.2024.1464547)
Supplement: Supplementary file 4 [file DataSheet3.csv]

gene id	Nr description	rank in gene set	rank metric score	running ES	core enrichment
<a onclick="window.open('/drna/geneset_view/seq_id/TRINITY_DN49_c0_g1/task_id/o7h9_4oomus1s1meqnlfr60uplf/type/G.html','','left=380,width=800,height=800')">TRINITY_DN49_c0_g1</a>	gamma-glutamylcyclotransferase 2-3 [Prunus avium])	11889	-0.26722323894501	-0.32432055	Yes
<a onclick="window.open('/drna/geneset_view/seq_id/TRINITY_DN4595_c0_g1/task_id/o7h9_4oomus1s1meqnlfr60uplf/type/G.html','','left=380,width=800,height=800')">TRINITY_DN4595_c0_g1</a>	glutathione reductase, cytosolic [Sorghum bicolor])	11969	-0.27348756790161	-0.31833684	Yes
<a onclick="window.open('/drna/geneset_view/seq_id/TRINITY_DN8105_c0_g1/task_id/o7h9_4oomus1s1meqnlfr60uplf/type/G.html','','left=380,width=800,height=800')">TRINITY_DN8105_c0_g1</a>	hypothetical protein DKX38_026070 [Salix brachista])	12141	-0.28685429692268	-0.3179812	Yes
<a onclick="window.open('/drna/geneset_view/seq_id/TRINITY_DN3738_c1_g1/task_id/o7h9_4oomus1s1meqnlfr60uplf/type/G.html','','left=380,width=800,height=800')">TRINITY_DN3738_c1_g1</a>	6-phosphogluconate dehydrogenase, decarboxylating 1 [Nymphaea colorata])	12242	-0.29528978466988	-0.31250808	Yes
<a onclick="window.open('/drna/geneset_view/seq_id/TRINITY_DN5201_c0_g1/task_id/o7h9_4oomus1s1meqnlfr60uplf/type/G.html','','left=380,width=800,height=800')">TRINITY_DN5201_c0_g1</a>	PREDICTED: ribonucleoside-diphosphate reductase large subunit-like [Nelumbo nucifera])	12495	-0.31641888618469	-0.3163729	Yes
<a onclick="window.open('/drna/geneset_view/seq_id/TRINITY_DN7049_c0_g1/task_id/o7h9_4oomus1s1meqnlfr60uplf/type/G.html','','left=380,width=800,height=800')">TRINITY_DN7049_c0_g1</a>	unknown [Picea sitchensis])	12547	-0.32044848799706	-0.30656967	Yes
<a onclick="window.open('/drna/geneset_view/seq_id/TRINITY_DN4604_c0_g1/task_id/o7h9_4oomus1s1meqnlfr60uplf/type/G.html','','left=380,width=800,height=800')">TRINITY_DN4604_c0_g1</a>	GST [Ginkgo biloba])	12581	-0.3233468234539	-0.29543766	Yes
<a onclick="window.open('/drna/geneset_view/seq_id/TRINITY_DN4894_c0_g1/task_id/o7h9_4oomus1s1meqnlfr60uplf/type/G.html','','left=380,width=800,height=800')">TRINITY_DN4894_c0_g1</a>	glutathione peroxidase [Dioscorea esculenta])	12673	-0.3312583565712	-0.2878751	Yes
<a onclick="window.open('/drna/geneset_view/seq_id/TRINITY_DN10121_c0_g1/task_id/o7h9_4oomus1s1meqnlfr60uplf/type/G.html','','left=380,width=800,height=800')">TRINITY_DN10121_c0_g1</a>	GST [Ginkgo biloba])	13192	-0.38591292500496	-0.30673894	Yes
<a onclick="window.open('/drna/geneset_view/seq_id/TRINITY_DN5033_c1_g1/task_id/o7h9_4oomus1s1meqnlfr60uplf/type/G.html','','left=380,width=800,height=800')">TRINITY_DN5033_c1_g1</a>	hypothetical protein Lal_00037167 [Lupinus albus])	13199	-0.38672459125519	-0.29117686	Yes
<a onclick="window.open('/drna/geneset_view/seq_id/TRINITY_DN23230_c0_g1/task_id/o7h9_4oomus1s1meqnlfr60uplf/type/G.html','','left=380,width=800,height=800')">TRINITY_DN23230_c0_g1</a>	glutathione synthetase, chloroplastic [Asparagus officinalis])	13296	-0.39840751886368	-0.28117803	Yes
<a onclick="window.open('/drna/geneset_view/seq_id/TRINITY_DN7503_c0_g1/task_id/o7h9_4oomus1s1meqnlfr60uplf/type/G.html','','left=380,width=800,height=800')">TRINITY_DN7503_c0_g1</a>	PREDICTED: spermidine synthase 1 [Gossypium arboreum])	13557	-0.4315789937973	-0.2808261	Yes
<a onclick="window.open('/drna/geneset_view/seq_id/TRINITY_DN10105_c1_g1/task_id/o7h9_4oomus1s1meqnlfr60uplf/type/G.html','','left=380,width=800,height=800')">TRINITY_DN10105_c1_g1</a>	Glutathione S-transferase F9 [Nymphaea thermarum])	13737	-0.46202445030212	-0.27377632	Yes
<a onclick="window.open('/drna/geneset_view/seq_id/TRINITY_DN20239_c0_g1/task_id/o7h9_4oomus1s1meqnlfr60uplf/type/G.html','','left=380,width=800,height=800')">TRINITY_DN20239_c0_g1</a>	unknown [Picea sitchensis])	13919	-0.49617776274681	-0.26545092	Yes
<a onclick="window.open('/drna/geneset_view/seq_id/TRINITY_DN9149_c0_g1/task_id/o7h9_4oomus1s1meqnlfr60uplf/type/G.html','','left=380,width=800,height=800')">TRINITY_DN9149_c0_g1</a>	hypothetical protein FH972_007226 [Carpinus fangiana])	14170	-0.5566537976265	-0.2592638	Yes
<a onclick="window.open('/drna/geneset_view/seq_id/TRINITY_DN8550_c0_g1/task_id/o7h9_4oomus1s1meqnlfr60uplf/type/G.html','','left=380,width=800,height=800')">TRINITY_DN8550_c0_g1</a>	probable glutathione S-transferase [Sesamum indicum])	14309	-0.58740419149399	-0.2442839	Yes
<a onclick="window.open('/drna/geneset_view/seq_id/TRINITY_DN10684_c0_g2/task_id/o7h9_4oomus1s1meqnlfr60uplf/type/G.html','','left=380,width=800,height=800')">TRINITY_DN10684_c0_g2</a>	hypothetical protein PAHAL_9G060800 [Panicum hallii])	14388	-0.61415123939514	-0.22416943	Yes
<a onclick="window.open('/drna/geneset_view/seq_id/TRINITY_DN19926_c0_g1/task_id/o7h9_4oomus1s1meqnlfr60uplf/type/G.html','','left=380,width=800,height=800')">TRINITY_DN19926_c0_g1</a>	probable L-ascorbate peroxidase 3 isoform X2 [Ananas comosus])	14429	-0.63170260190964	-0.20077783	Yes
<a onclick="window.open('/drna/geneset_view/seq_id/TRINITY_DN6625_c0_g1/task_id/o7h9_4oomus1s1meqnlfr60uplf/type/G.html','','left=380,width=800,height=800')">TRINITY_DN6625_c0_g1</a>	probable glutathione S-transferase [Vitis riparia])	14557	-0.69275313615799	-0.18070991	Yes
<a onclick="window.open('/drna/geneset_view/seq_id/TRINITY_DN26915_c0_g1/task_id/o7h9_4oomus1s1meqnlfr60uplf/type/G.html','','left=380,width=800,height=800')">TRINITY_DN26915_c0_g1</a>		14653	-0.75105792284012	-0.15608548	Yes
<a onclick="window.open('/drna/geneset_view/seq_id/TRINITY_DN10761_c0_g1/task_id/o7h9_4oomus1s1meqnlfr60uplf/type/G.html','','left=380,width=800,height=800')">TRINITY_DN10761_c0_g1</a>	unknown [Picea sitchensis])	14722	-0.8018319606781	-0.12755127	Yes
<a onclick="window.open('/drna/geneset_view/seq_id/TRINITY_DN25409_c0_g1/task_id/o7h9_4oomus1s1meqnlfr60uplf/type/G.html','','left=380,width=800,height=800')">TRINITY_DN25409_c0_g1</a>	GST [Ginkgo biloba])	14734	-0.81543684005737	-0.094626576	Yes
<a onclick="window.open('/drna/geneset_view/seq_id/TRINITY_DN8550_c0_g2/task_id/o7h9_4oomus1s1meqnlfr60uplf/type/G.html','','left=380,width=800,height=800')">TRINITY_DN8550_c0_g2</a>	probable glutathione S-transferase [Sesamum indicum])	14752	-0.83574825525284	-0.061266407	Yes
<a onclick="window.open('/drna/geneset_view/seq_id/TRINITY_DN9309_c0_g1/task_id/o7h9_4oomus1s1meqnlfr60uplf/type/G.html','','left=380,width=800,height=800')">TRINITY_DN9309_c0_g1</a>	tau class glutathione transferase GSTU45 [Populus alba])	14785	-0.86566632986069	-0.027678719	Yes
<a onclick="window.open('/drna/geneset_view/seq_id/TRINITY_DN4759_c0_g1/task_id/o7h9_4oomus1s1meqnlfr60uplf/type/G.html','','left=380,width=800,height=800')">TRINITY_DN4759_c0_g1</a>		14840	-0.94544732570648	0.007724756	Yes
